# Supplementary material for: Packing polymorphism in the structure of trans-aqua­[N,N′-bis­(salicyl­idene)ethane-1,2-di­amine-κ4 O,N,N′,O′]chlorido­manganese(III) monohydrate
Source: Acta Crystallogr E Crystallogr Commun. 2018 Nov 13;74(Pt 12):1778–82. doi: 10.1107/S2056989018015694 (PMC6281092; doi:10.1107/S2056989018015694)
Supplement: Supplementary file 1 [file e-74-01778-sup1.cif]

##############################################################################
#                                                                            #
# This CIF contains the data in a paper accepted for publication in          #
# Acta Crystallographica Section E. It conforms to the requirements of       #
# Notes for Authors for Acta Crystallographica Section E, and has been       #
# peer reviewed under the auspices of the IUCr Commission on Journals.       #
#                                                                            #
# Full details of the Crystallographic Information File format               #
# are given in the paper "The Crystallographic Information File (CIF):       #
# a New Standard Archive File for Crystallography" by S. R. Hall, F. H.      #
# Allen and I. D. Brown [Acta Cryst. (1991), A47, 655-685].                  #
#                                                                            #
# The current version of the core CIF dictionary is obtainable from          #
# ftp://ftp.iucr.org/pub/cif_core.dic.                                       #
#                                                                            #
# Software is freely available for graphical display of the structure(s)     #
# in this CIF. For information consult the CIF software page                 #
# http://www.iucr.org/resources/cif/software.                                #
#                                                                            #
# This file may be used for bona fide research purposes within the           #
# scientific community so long as proper attribution is given to the journal # 
# article from which it was obtained.                                        #
#                                                                            #
##############################################################################
data_I
_audit_creation_method     SHELXL-2018/3
_database_code_CSD     ?
_chemical_name_systematic
;\
<i>trans</i>-Aquachlorido{2,2'[ethane-1,2-diylbis(nitrilomethylidyne)]\
diphenolato-\k^4^<i>O</i>,<i>N</i>,<i>N</i>',<i>O</i>'}manganese(III)
monohydrate
;
_chemical_name_common
;\
<i>trans</i>-Aqua[<i>N</i>,<i>N</i>'-bis(salicylidene)ethane-1,2-\
diamine-\k^4^<i>O</i>,<i>N</i>,<i>N</i>',<i>O</i>']chlorido\
manganese(III) monohydrate
;
_chemical_formula_moiety     'C16 H16 Cl Mn N2 O3, H2 O'
_chemical_formula_sum     'C16 H18 Cl Mn N2 O4'
_chemical_formula_iupac     '[Mn (C16 H14 N2 O2) Cl (H2 O)], H2 O'
_chemical_formula_weight     392.71
_chemical_melting_point     447
_chemical_compound_source     ?
_chemical_absolute_configuration     ad
_space_group_crystal_system     monoclinic
_space_group_name_H-M_alt     'P 21'
_space_group_name_Hall     'P 2yb'
loop_
    _space_group_symop_operation_xyz
    'x, y, z'
    '-x, y+1/2, -z'
_cell_length_a     6.7083(4)
_cell_length_b     7.2414(5)
_cell_length_c     17.2768(13)
_cell_angle_alpha     90
_cell_angle_beta     92.153(6)
_cell_angle_gamma     90
_cell_volume     838.67(10)
_cell_formula_units_Z     2
_cell_measurement_reflns_used     4867
_cell_measurement_theta_min     3.6690
_cell_measurement_theta_max     27.4450
_cell_measurement_temperature     298.0(10)
_exptl_crystal_description     plate
_exptl_crystal_colour     brown
_exptl_crystal_size_max     0.300
_exptl_crystal_size_mid     0.300
_exptl_crystal_size_min     0.150
_exptl_crystal_density_diffrn     1.555
_exptl_crystal_density_meas     ?
_exptl_crystal_density_method     ?
_exptl_crystal_F_000     404
_exptl_absorpt_coefficient_mu     0.969
_exptl_absorpt_correction_type     multi-scan
_exptl_absorpt_process_details
;
(CrysAlis PRO; Agilent, 2013)
;
_exptl_absorpt_correction_T_min     0.96865
_exptl_absorpt_correction_T_max     1.00000
_diffrn_ambient_temperature     298.0(10)
_diffrn_source     'Enhance (Mo) X-ray Source'
_diffrn_radiation_type     MoK\a
_diffrn_radiation_wavelength     0.71073
_diffrn_radiation_monochromator     graphite
_diffrn_measurement_device_type     'Agilent Xcalibur Atlas Gemini'
_diffrn_measurement_device     'four-circle diffractometer'
_diffrn_measurement_method     '\w scans'
_diffrn_detector     'CCD plate'
_diffrn_detector_area_resol_mean     ?
_diffrn_reflns_number     10229
_diffrn_reflns_av_R_equivalents     0.0331
_diffrn_reflns_av_unetI/netI     0.0469
_diffrn_reflns_theta_min     3.039
_diffrn_reflns_theta_max     29.651
_diffrn_reflns_theta_full     25.242
_diffrn_measured_fraction_theta_max     0.907
_diffrn_measured_fraction_theta_full     0.999
_diffrn_reflns_limit_h_min     -9
_diffrn_reflns_limit_h_max     9
_diffrn_reflns_limit_k_min     -9
_diffrn_reflns_limit_k_max     10
_diffrn_reflns_limit_l_min     -23
_diffrn_reflns_limit_l_max     21
_diffrn_radiation_probe     x-ray
_refine_special_details     ?
_reflns_number_total     4080
_reflns_number_gt     3647
_reflns_threshold_expression     'I > 2\s(I)'
_refine_ls_structure_factor_coef     Fsqd
_refine_ls_matrix_type     full
_refine_ls_R_factor_all     0.0447
_refine_ls_R_factor_gt     0.0368
_refine_ls_wR_factor_gt     0.0672
_refine_ls_wR_factor_ref     0.0721
_refine_ls_goodness_of_fit_ref     1.063
_refine_ls_restrained_S_all     1.063
_refine_ls_number_reflns     4080
_refine_ls_number_parameters     229
_refine_ls_number_restraints     1
_refine_ls_hydrogen_treatment     mixed
_refine_ls_weighting_scheme     calc
_refine_ls_weighting_details
              'w=1/[\s^2^(Fo^2^)+(0.0269P)^2^+0.0549P] where P=(Fo^2^+2Fc^2^)/3'
_atom_sites_solution_hydrogens     mixed
_atom_sites_solution_primary     direct
_atom_sites_solution_secondary     difmap
_refine_ls_shift/su_max     0.000
_refine_ls_shift/su_mean     0.000
_refine_diff_density_max     0.401
_refine_diff_density_min     -0.233
_refine_ls_extinction_method     none
_refine_ls_extinction_coef     .
_refine_ls_abs_structure_details
;
Flack <i>x</i> determined using 1381 quotients
[(<i>I</i>^+^)-(<i>I</i>^-^)]/[(<i>I</i>^+^)+(<i>I</i>^-^)]
(Parsons <i>et al.</i>,  2013)
;
_refine_ls_abs_structure_Flack     -0.017(12)
loop_
    _atom_type_symbol
    _atom_type_description
    _atom_type_scat_dispersion_real
    _atom_type_scat_dispersion_imag
    _atom_type_scat_source
    'C' 'C' 0.0033 0.0016
                         'International Tables Vol C Tables 4.2.6.8 and 6.1.1.4'
    'H' 'H' 0.0000 0.0000
                         'International Tables Vol C Tables 4.2.6.8 and 6.1.1.4'
    'Cl' 'Cl' 0.1484 0.1585
                         'International Tables Vol C Tables 4.2.6.8 and 6.1.1.4'
    'Mn' 'Mn' 0.3368 0.7283
                         'International Tables Vol C Tables 4.2.6.8 and 6.1.1.4'
    'O' 'O' 0.0106 0.0060
                         'International Tables Vol C Tables 4.2.6.8 and 6.1.1.4'
    'N' 'N' 0.0061 0.0033
                         'International Tables Vol C Tables 4.2.6.8 and 6.1.1.4'
_computing_data_collection
;
CrysAlis PRO (Agilent, 2013)
;
_computing_cell_refinement
;
CrysAlis PRO (Agilent, 2013)
;
_computing_data_reduction
;
CrysAlis PRO (Agilent, 2013)
;
_computing_structure_solution
;
SHELXT2018 (Sheldrick, 2015a)
;
_computing_structure_refinement
;
SHELXL2018 (Sheldrick, 2015b)
;
_computing_molecular_graphics
;
Mercury (Macrae <i>et al.</i>,  2008)
;
_computing_publication_material
;
publCIF (Westrip, 2010)
;
loop_
    _atom_site_type_symbol
    _atom_site_label
    _atom_site_fract_x
    _atom_site_fract_y
    _atom_site_fract_z
    _atom_site_U_iso_or_equiv
    _atom_site_adp_type
    _atom_site_calc_flag
    _atom_site_occupancy
    _atom_site_disorder_assembly
    _atom_site_disorder_group
    Mn Mn 0.09362(6) 0.52766(6) 0.76613(3) 0.02725(13) Uani d 1 . .
    Cl Cl 0.21462(13) 0.86787(12) 0.78160(7) 0.0449(3) Uani d 1 . .
    O O1 0.2621(3) 0.4339(3) 0.84472(14) 0.0314(5) Uani d 1 . .
    O O2 0.2725(3) 0.4682(3) 0.68703(14) 0.0319(6) Uani d 1 . .
    O O3W -0.0502(4) 0.2359(4) 0.7460(2) 0.0468(8) Uani d 1 . .
    H H31W -0.167(8) 0.208(7) 0.741(3) 0.070 Uiso d 1 . .
    H H32W 0.022(8) 0.150(8) 0.757(3) 0.070 Uiso d 1 . .
    O O4W -0.4622(4) 0.1624(5) 0.7235(2) 0.0489(8) Uani d 1 . .
    H H41W -0.541(8) 0.251(8) 0.719(3) 0.073 Uiso d 1 . .
    H H42W -0.544(7) 0.087(7) 0.737(3) 0.073 Uiso d 1 . .
    N N1 -0.1165(4) 0.5785(4) 0.84081(18) 0.0295(7) Uani d 1 . .
    N N2 -0.1111(4) 0.6231(4) 0.69079(18) 0.0314(7) Uani d 1 . .
    C C1 0.2606(5) 0.4706(4) 0.9199(2) 0.0276(7) Uani d 1 . .
    C C2 0.4299(5) 0.4261(5) 0.9660(2) 0.0338(8) Uani d 1 . .
    H H21 0.539320 0.372846 0.943141 0.041 Uiso calc 1 . .
    C C3 0.4374(6) 0.4598(5) 1.0446(2) 0.0415(9) Uani d 1 . .
    H H31 0.552417 0.431406 1.073893 0.050 Uiso calc 1 . .
    C C4 0.2745(6) 0.5358(6) 1.0804(2) 0.0460(9) Uani d 1 . .
    H H41 0.280228 0.559014 1.133357 0.055 Uiso calc 1 . .
    C C5 0.1057(6) 0.5760(5) 1.0368(2) 0.0404(10) Uani d 1 . .
    H H51 -0.004513 0.623686 1.061044 0.048 Uiso calc 1 . .
    C C6 0.0944(5) 0.5471(5) 0.95632(19) 0.0316(8) Uani d 1 . .
    C C7 -0.0886(5) 0.5890(4) 0.9141(2) 0.0324(8) Uani d 1 . .
    H H71 -0.195999 0.627022 0.942692 0.039 Uiso calc 1 . .
    C C8 -0.3150(5) 0.6098(5) 0.8028(2) 0.0380(9) Uani d 1 . .
    H H82 -0.396791 0.684398 0.835810 0.046 Uiso calc 1 . .
    H H81 -0.382002 0.492807 0.793394 0.046 Uiso calc 1 . .
    C C9 -0.2848(5) 0.7073(5) 0.7279(2) 0.0410(10) Uani d 1 . .
    H H91 -0.403077 0.695316 0.694177 0.049 Uiso calc 1 . .
    H H92 -0.260526 0.837639 0.737189 0.049 Uiso calc 1 . .
    C C10 -0.0941(5) 0.6321(5) 0.6175(2) 0.0374(9) Uani d 1 . .
    H H101 -0.202462 0.678747 0.588561 0.045 Uiso calc 1 . .
    C C11 0.0782(5) 0.5765(5) 0.5754(2) 0.0362(9) Uani d 1 . .
    C C12 0.0738(6) 0.6076(5) 0.4951(2) 0.0480(10) Uani d 1 . .
    H H121 -0.040128 0.658706 0.471451 0.058 Uiso calc 1 . .
    C C13 0.2312(7) 0.5651(6) 0.4508(2) 0.0548(12) Uani d 1 . .
    H H131 0.225258 0.587309 0.397749 0.066 Uiso calc 1 . .
    C C14 0.4005(6) 0.4880(6) 0.4864(2) 0.0511(11) Uani d 1 . .
    H H141 0.509161 0.459366 0.456736 0.061 Uiso calc 1 . .
    C C15 0.4104(5) 0.4534(5) 0.5645(2) 0.0381(9) Uani d 1 . .
    H H151 0.524048 0.398346 0.586650 0.046 Uiso calc 1 . .
    C C16 0.2515(5) 0.4998(5) 0.61183(19) 0.0315(8) Uani d 1 . .
loop_
    _atom_site_aniso_label
    _atom_site_aniso_U_11
    _atom_site_aniso_U_22
    _atom_site_aniso_U_33
    _atom_site_aniso_U_12
    _atom_site_aniso_U_13
    _atom_site_aniso_U_23
    Mn 0.0191(2) 0.0312(3) 0.0315(3) 0.0036(2) 0.00186(16) -0.0002(2)
    Cl 0.0318(5) 0.0302(4) 0.0722(8) -0.0033(4) -0.0032(4) 0.0006(4)
    O1 0.0250(12) 0.0383(13) 0.0308(14) 0.0071(10) 0.0006(10) -0.0004(11)
    O2 0.0249(11) 0.0394(14) 0.0316(14) 0.0052(10) 0.0028(10) 0.0005(10)
    O3W 0.0326(15) 0.0306(15) 0.077(2) -0.0012(12) -0.0035(15) 0.0004(14)
    O4W 0.0321(15) 0.0432(18) 0.072(2) 0.0047(13) 0.0084(14) 0.0092(15)
    N1 0.0179(13) 0.0290(16) 0.0417(19) 0.0024(10) 0.0022(12) -0.0047(12)
    N2 0.0235(14) 0.0311(15) 0.0395(19) 0.0014(12) -0.0023(12) 0.0014(13)
    C1 0.0287(16) 0.0230(16) 0.0312(19) -0.0042(13) 0.0027(14) 0.0035(13)
    C2 0.0294(18) 0.0333(19) 0.039(2) 0.0001(14) 0.0017(15) 0.0076(16)
    C3 0.046(2) 0.040(2) 0.039(2) -0.0069(17) -0.0072(17) 0.0110(17)
    C4 0.067(2) 0.041(2) 0.0303(19) -0.002(2) 0.0007(17) 0.000(2)
    C5 0.050(2) 0.033(2) 0.039(2) -0.0002(16) 0.0134(18) -0.0011(15)
    C6 0.0311(16) 0.0283(18) 0.0356(19) -0.0006(16) 0.0053(13) 0.0000(16)
    C7 0.0286(18) 0.0255(17) 0.044(2) -0.0008(13) 0.0123(16) -0.0028(15)
    C8 0.0200(17) 0.040(2) 0.054(3) 0.0034(15) 0.0047(16) -0.0066(18)
    C9 0.0238(18) 0.038(2) 0.060(3) 0.0101(15) -0.0049(17) -0.0045(19)
    C10 0.0328(19) 0.0297(19) 0.049(3) -0.0010(15) -0.0099(16) 0.0050(17)
    C11 0.041(2) 0.031(2) 0.035(2) -0.0024(15) -0.0034(16) 0.0028(14)
    C12 0.062(3) 0.041(2) 0.039(2) -0.004(2) -0.011(2) 0.0094(18)
    C13 0.085(3) 0.051(3) 0.028(2) -0.013(2) 0.003(2) 0.0035(18)
    C14 0.063(3) 0.050(3) 0.042(2) -0.011(2) 0.018(2) -0.007(2)
    C15 0.0373(19) 0.040(2) 0.037(2) -0.0049(16) 0.0063(16) -0.0037(16)
    C16 0.0356(17) 0.0282(19) 0.0310(19) -0.0063(16) 0.0034(14) 0.0001(16)
_geom_special_details     ?
loop_
    _geom_bond_atom_site_label_1
    _geom_bond_atom_site_label_2
    _geom_bond_site_symmetry_2
    _geom_bond_distance
    _geom_bond_publ_flag
    Mn O1 . 1.862(2) ?
    Mn O2 . 1.901(2) ?
    Mn N1 . 1.981(3) ?
    Mn N2 . 1.981(3) ?
    Mn O3W . 2.343(3) ?
    Mn Cl . 2.6045(10) ?
    O1 C1 . 1.326(4) ?
    O2 C16 . 1.322(4) ?
    O3W H31W . 0.81(5) ?
    O3W H32W . 0.80(6) ?
    O4W H41W . 0.83(6) ?
    O4W H42W . 0.81(5) ?
    N1 C7 . 1.276(5) ?
    N1 C8 . 1.480(4) ?
    N2 C10 . 1.277(5) ?
    N2 C9 . 1.482(4) ?
    C1 C2 . 1.400(5) ?
    C1 C6 . 1.414(4) ?
    C2 C3 . 1.379(5) ?
    C2 H21 . 0.9300 ?
    C3 C4 . 1.389(5) ?
    C3 H31 . 0.9300 ?
    C4 C5 . 1.368(5) ?
    C4 H41 . 0.9300 ?
    C5 C6 . 1.405(5) ?
    C5 H51 . 0.9300 ?
    C6 C7 . 1.436(5) ?
    C7 H71 . 0.9300 ?
    C8 C9 . 1.496(5) ?
    C8 H82 . 0.9700 ?
    C8 H81 . 0.9700 ?
    C9 H91 . 0.9700 ?
    C9 H92 . 0.9700 ?
    C10 C11 . 1.446(5) ?
    C10 H101 . 0.9300 ?
    C11 C12 . 1.405(5) ?
    C11 C16 . 1.414(5) ?
    C12 C13 . 1.362(6) ?
    C12 H121 . 0.9300 ?
    C13 C14 . 1.388(6) ?
    C13 H131 . 0.9300 ?
    C14 C15 . 1.372(5) ?
    C14 H141 . 0.9300 ?
    C15 C16 . 1.408(4) ?
    C15 H151 . 0.9300 ?
loop_
    _geom_angle_atom_site_label_1
    _geom_angle_atom_site_label_2
    _geom_angle_atom_site_label_3
    _geom_angle_site_symmetry_1
    _geom_angle_site_symmetry_3
    _geom_angle
    _geom_angle_publ_flag
    O1 Mn O2 . . 93.41(10) ?
    O1 Mn N1 . . 91.15(11) ?
    O2 Mn N1 . . 173.66(11) ?
    O1 Mn N2 . . 173.37(11) ?
    O2 Mn N2 . . 92.71(11) ?
    N1 Mn N2 . . 82.56(12) ?
    O1 Mn O3W . . 90.85(11) ?
    O2 Mn O3W . . 87.51(11) ?
    N1 Mn O3W . . 88.01(11) ?
    N2 Mn O3W . . 86.87(11) ?
    O1 Mn Cl . . 95.26(8) ?
    O2 Mn Cl . . 94.89(7) ?
    N1 Mn Cl . . 89.08(8) ?
    N2 Mn Cl . . 86.75(9) ?
    O3W Mn Cl . . 173.28(8) ?
    C1 O1 Mn . . 127.9(2) ?
    C16 O2 Mn . . 128.4(2) ?
    Mn O3W H31W . . 129(4) ?
    Mn O3W H32W . . 115(4) ?
    H31W O3W H32W . . 114(5) ?
    H41W O4W H42W . . 96(4) ?
    C7 N1 C8 . . 121.8(3) ?
    C7 N1 Mn . . 125.2(2) ?
    C8 N1 Mn . . 113.0(2) ?
    C10 N2 C9 . . 120.5(3) ?
    C10 N2 Mn . . 125.7(2) ?
    C9 N2 Mn . . 113.4(2) ?
    O1 C1 C2 . . 118.3(3) ?
    O1 C1 C6 . . 123.3(3) ?
    C2 C1 C6 . . 118.3(3) ?
    C3 C2 C1 . . 121.2(3) ?
    C3 C2 H21 . . 119.4 ?
    C1 C2 H21 . . 119.4 ?
    C2 C3 C4 . . 120.6(3) ?
    C2 C3 H31 . . 119.7 ?
    C4 C3 H31 . . 119.7 ?
    C5 C4 C3 . . 119.2(3) ?
    C5 C4 H41 . . 120.4 ?
    C3 C4 H41 . . 120.4 ?
    C4 C5 C6 . . 121.7(3) ?
    C4 C5 H51 . . 119.1 ?
    C6 C5 H51 . . 119.1 ?
    C5 C6 C1 . . 119.0(3) ?
    C5 C6 C7 . . 119.0(3) ?
    C1 C6 C7 . . 122.0(3) ?
    N1 C7 C6 . . 125.6(3) ?
    N1 C7 H71 . . 117.2 ?
    C6 C7 H71 . . 117.2 ?
    N1 C8 C9 . . 107.9(3) ?
    N1 C8 H82 . . 110.1 ?
    C9 C8 H82 . . 110.1 ?
    N1 C8 H81 . . 110.1 ?
    C9 C8 H81 . . 110.1 ?
    H82 C8 H81 . . 108.4 ?
    N2 C9 C8 . . 108.3(3) ?
    N2 C9 H91 . . 110.0 ?
    C8 C9 H91 . . 110.0 ?
    N2 C9 H92 . . 110.0 ?
    C8 C9 H92 . . 110.0 ?
    H91 C9 H92 . . 108.4 ?
    N2 C10 C11 . . 125.9(3) ?
    N2 C10 H101 . . 117.0 ?
    C11 C10 H101 . . 117.0 ?
    C12 C11 C16 . . 119.3(3) ?
    C12 C11 C10 . . 117.7(3) ?
    C16 C11 C10 . . 123.0(3) ?
    C13 C12 C11 . . 122.1(4) ?
    C13 C12 H121 . . 119.0 ?
    C11 C12 H121 . . 119.0 ?
    C12 C13 C14 . . 118.7(4) ?
    C12 C13 H131 . . 120.6 ?
    C14 C13 H131 . . 120.6 ?
    C15 C14 C13 . . 121.2(4) ?
    C15 C14 H141 . . 119.4 ?
    C13 C14 H141 . . 119.4 ?
    C14 C15 C16 . . 121.2(4) ?
    C14 C15 H151 . . 119.4 ?
    C16 C15 H151 . . 119.4 ?
    O2 C16 C15 . . 118.3(3) ?
    O2 C16 C11 . . 124.1(3) ?
    C15 C16 C11 . . 117.6(3) ?
loop_
    _geom_torsion_atom_site_label_1
    _geom_torsion_atom_site_label_2
    _geom_torsion_atom_site_label_3
    _geom_torsion_atom_site_label_4
    _geom_torsion_site_symmetry_1
    _geom_torsion_site_symmetry_2
    _geom_torsion_site_symmetry_3
    _geom_torsion_site_symmetry_4
    _geom_torsion
    _geom_torsion_publ_flag
    O2 Mn O1 C1 . . . . 160.2(2) ?
    N1 Mn O1 C1 . . . . -24.2(2) ?
    O3W Mn O1 C1 . . . . -112.2(2) ?
    Cl Mn O1 C1 . . . . 65.0(2) ?
    Mn O1 C1 C2 . . . . -163.0(2) ?
    Mn O1 C1 C6 . . . . 18.9(4) ?
    O1 C1 C2 C3 . . . . -179.7(3) ?
    C6 C1 C2 C3 . . . . -1.5(5) ?
    C1 C2 C3 C4 . . . . 1.3(5) ?
    C2 C3 C4 C5 . . . . 0.4(6) ?
    C3 C4 C5 C6 . . . . -1.8(6) ?
    C4 C5 C6 C1 . . . . 1.5(5) ?
    C4 C5 C6 C7 . . . . 178.8(4) ?
    O1 C1 C6 C5 . . . . 178.2(3) ?
    C2 C1 C6 C5 . . . . 0.2(5) ?
    O1 C1 C6 C7 . . . . 0.9(5) ?
    C2 C1 C6 C7 . . . . -177.1(3) ?
    C8 N1 C7 C6 . . . . 175.0(3) ?
    Mn N1 C7 C6 . . . . -6.9(5) ?
    C5 C6 C7 N1 . . . . 176.2(3) ?
    C1 C6 C7 N1 . . . . -6.5(5) ?
    C7 N1 C8 C9 . . . . 143.5(3) ?
    Mn N1 C8 C9 . . . . -34.8(3) ?
    C10 N2 C9 C8 . . . . 155.3(3) ?
    Mn N2 C9 C8 . . . . -31.2(4) ?
    N1 C8 C9 N2 . . . . 41.5(4) ?
    C9 N2 C10 C11 . . . . 171.8(3) ?
    Mn N2 C10 C11 . . . . -0.7(5) ?
    N2 C10 C11 C12 . . . . -176.2(3) ?
    N2 C10 C11 C16 . . . . 1.4(6) ?
    C16 C11 C12 C13 . . . . 0.4(6) ?
    C10 C11 C12 C13 . . . . 178.0(4) ?
    C11 C12 C13 C14 . . . . 0.3(6) ?
    C12 C13 C14 C15 . . . . 0.5(6) ?
    C13 C14 C15 C16 . . . . -1.9(6) ?
    Mn O2 C16 C15 . . . . 176.1(2) ?
    Mn O2 C16 C11 . . . . -4.3(5) ?
    C14 C15 C16 O2 . . . . -177.9(3) ?
    C14 C15 C16 C11 . . . . 2.5(5) ?
    C12 C11 C16 O2 . . . . 178.7(3) ?
    C10 C11 C16 O2 . . . . 1.2(5) ?
    C12 C11 C16 C15 . . . . -1.7(5) ?
    C10 C11 C16 C15 . . . . -179.2(3) ?
loop_
    _geom_hbond_atom_site_label_D
    _geom_hbond_atom_site_label_H
    _geom_hbond_atom_site_label_A
    _geom_hbond_site_symmetry_A
    _geom_hbond_distance_DH
    _geom_hbond_distance_HA
    _geom_hbond_distance_DA
    _geom_hbond_angle_DHA
    _geom_hbond_publ_flag
    O3W H31W O4W . 0.81(5) 2.02(5) 2.827(4) 174(5) yes
    O3W H32W Cl 1_545 0.80(6) 2.45(6) 3.249(3) 173(5) yes
    O4W H41W O2 1_455 0.83(6) 2.07(6) 2.896(4) 170(5) yes
    O4W H42W Cl 1_445 0.81(5) 2.41(5) 3.228(3) 178(5) yes
    C8 H81 O1 1_455 0.97 2.61 3.217(4) 120.6 no
_shelx_space_group_comment     ?
_shelx_estimated_absorpt_T_min     0.760
_shelx_estimated_absorpt_T_max     0.760
_shelx_hkl_file
;
   0  -9   0-231.802 251.053   2
   0  -9   1 3495.77 669.745   2
   0  -9  -1 4889.82 793.078   2
   0  -9  -2 324.204 258.036   2
   0  -9  -3 5219.79 873.256   2
   0  -9  -4 2956.00 658.951   2
   0  -9  -5 1935.44 649.008   2
   0  -9  -6 7317.86 1058.37   2
   0  -9  -7 108.894 259.199   2
   0  -9  -8 880.576 484.725   2
   0  -9  -9 3614.07 812.012   2
   0  -9 -10 4713.08 900.936   2
   0  -8   0 2457.16 516.798   2
   0  -8  -1 1374.29 415.249   2
   0  -8   1 1837.94 496.943   2
   0  -8   2 13039.4 1168.01   2
   0  -8  -2 12934.2 1199.73   2
   0  -8   3 1225.68 373.868   2
   0  -8  -3 563.783 325.079   2
   0  -8   4 3371.87 603.708   2
   0  -8  -4 3198.93 627.002   2
   0  -8  -5 2993.99 629.928   2
   0  -8  -6 2351.92 593.304   2
   0  -8  -7 8631.32 1101.47   2
   0  -8  -8 6061.61 1021.62   2
   0  -8  -9 1794.08 545.945   2
   0  -8 -10 5546.01 953.922   2
   0  -8 -11 1463.32 609.949   2
   0  -8 -12-399.981 309.208   2
   0  -7   0 35.4793 70.1653   1
   0  -7   0 80.3388 218.840   2
   0  -7  -1 1117.72 197.672   1
   0  -7   1 547.224 134.602   1
   0  -7  -1 1104.36 378.749   2
   0  -7   2 4915.42 437.352   1
   0  -7   2 5658.45 693.823   2
   0  -7  -2 4786.97 688.262   2
   0  -7  -2 5033.10 413.599   1
   0  -7   2 5406.13 712.865   2
   0  -7   3 7135.14 550.498   1
   0  -7   3 8068.03 873.099   2
   0  -7  -3 8528.26 921.159   2
   0  -7   4 2211.22 449.375   2
   0  -7  -4 2383.45 532.487   2
   0  -7   4 2090.37 318.604   1
   0  -7  -5 9303.44 1044.88   2
   0  -7   5 6885.56 611.603   1
   0  -7  -6 2391.46 580.982   2
   0  -7   6 3880.87 481.079   1
   0  -7   7 4204.07 535.552   1
   0  -7  -7 4657.42 791.104   2
   0  -7   8 371.276 228.036   1
   0  -7  -8 302.651 321.376   2
   0  -7  -9 20162.8 1677.28   2
   0  -7   9 17978.8 1228.92   1
   0  -7  10 3252.07 550.808   1
   0  -7 -10 2515.34 633.116   2
   0  -7 -11 739.836 362.475   2
   0  -7  11 1071.96 358.269   1
   0  -7 -12 3594.74 796.685   2
   0  -7  12 2035.67 503.827   1
   0  -7 -13 2626.49 729.297   2
   0  -7  13 240.085 203.651   1
   0  -7 -14 349.525 392.179   2
   0  -7  14 710.169 363.943   1
   0  -7  15 5322.83 860.532   1
   0  -7  16 6611.54 996.719   1
   0  -6   0 9091.93 813.610   2
   0  -6   0 8858.68 897.830   5
   0  -6   0 9118.36 556.996   1
   0  -6   1 6837.43 704.720   2
   0  -6  -1 6660.79 472.747   1
   0  -6   1 5589.08 447.855   1
   0  -6  -1 5928.09 687.332   2
   0  -6   1 7101.29 785.615   5
   0  -6   2 49501.4 2075.42   2
   0  -6  -2 47448.7 1519.51   1
   0  -6   2 47564.6 1536.27   1
   0  -6  -2 46025.0 2061.93   2
   0  -6   3 6702.23 720.162   2
   0  -6   3 6194.28 508.572   1
   0  -6  -3 6342.83 741.008   2
   0  -6  -3 5706.10 482.894   1
   0  -6  -4 36960.0 1890.71   2
   0  -6   4 34960.8 1714.43   2
   0  -6   4 34711.8 1385.26   1
   0  -6   5 15827.6 1118.82   2
   0  -6  -5 15892.9 1223.67   2
   0  -6   5 14099.0 885.104   1
   0  -6  -6 30967.7 1818.57   2
   0  -6   6 31759.8 1665.55   2
   0  -6   6 32187.7 1454.78   1
   0  -6  -7 16866.5 1356.05   2
   0  -6   7 17172.8 1221.39   2
   0  -6   7 17776.8 1116.14   1
   0  -6   8 14846.7 1060.19   1
   0  -6  -8 15339.2 1327.97   2
   0  -6   8 12603.5 1069.46   2
   0  -6   9 15103.3 1123.44   1
   0  -6  -9 16213.5 1434.94   2
   0  -6   9 15055.7 1194.76   2
   0  -6 -10 6778.47 929.582   2
   0  -6  10 7592.67 839.516   1
   0  -6 -11 4159.94 758.308   2
   0  -6  11 5360.40 725.626   1
   0  -6 -12 590.839 424.961   2
   0  -6  12 52.8158 170.949   1
   0  -6  13 7019.26 938.296   1
   0  -6 -13 7712.86 1112.94   2
   0  -6  14 32.5815 234.652   1
   0  -6 -14 252.105 317.449   2
   0  -6  15 907.192 442.929   1
   0  -6 -15 929.992 526.494   2
   0  -6  16 2105.38 603.411   1
   0  -6 -16 1830.43 629.837   2
   0  -6  17 3438.65 768.401   1
   0  -6  18 2671.67 704.887   1
   0  -6  19 1458.58 506.516   1
   0  -5   0-159.592 150.424   4
   0  -5   0-377.231 197.590   5
   0  -5   0 112.733 154.773   2
   0  -5   0-272.770 112.232   1
   0  -5  -1 13876.4 945.478   2
   0  -5   1 12255.1 939.147   5
   0  -5  -1 11613.8 933.384   4
   0  -5  -1 12782.0 1006.12   5
   0  -5   1 13240.6 989.986   4
   0  -5   1 12855.4 651.887   1
   0  -5  -1 12953.7 648.206   1
   0  -5   2 1357.84 308.067   5
   0  -5  -2 1505.41 355.557   5
   0  -5  -2 1071.09 190.606   1
   0  -5   2 1258.61 216.624   1
   0  -5   2 1381.29 321.169   4
   0  -5  -2 1480.22 339.435   4
   0  -5  -2 828.103 273.511   2
   0  -5  -3 26604.5 1078.59   1
   0  -5   3 27341.7 1377.21   2
   0  -5  -3 27630.0 1439.84   2
   0  -5   3 27071.2 1486.64   4
   0  -5   3 28672.2 1130.82   1
   0  -5  -3 28386.5 1520.99   4
   0  -5  -3 29012.6 1609.75   5
   0  -5  -4 1767.81 285.700   1
   0  -5  -4 1298.42 340.693   2
   0  -5   4 2130.87 309.188   1
   0  -5   4 2113.77 376.667   2
   0  -5  -4 1856.99 399.805   4
   0  -5   5 17902.6 990.352   1
   0  -5  -5 18842.5 1257.11   2
   0  -5   5 19404.0 1156.94   2
   0  -5   6 10831.7 879.184   2
   0  -5   6 9466.39 738.336   1
   0  -5  -6 11076.5 997.060   2
   0  -5  -7 12327.3 1092.06   2
   0  -5   7 15202.7 1068.80   2
   0  -5   7 15092.1 1000.76   1
   0  -5   8 14601.3 1068.77   2
   0  -5   8 11780.4 942.501   1
   0  -5  -8 15007.1 1219.05   2
   0  -5   9 12661.9 1025.59   2
   0  -5  -9 11826.4 1121.94   2
   0  -5   9 10713.1 941.383   1
   0  -5  10 9273.50 932.941   1
   0  -5 -10 9626.39 1058.63   2
   0  -5  10 11496.7 1016.47   2
   0  -5  11 1767.70 449.610   1
   0  -5  11 3190.79 539.744   2
   0  -5 -11 2710.81 316.205   3
   0  -5 -11 2157.90 548.088   2
   0  -5  12 5330.05 781.946   1
   0  -5 -12 5723.15 869.383   2
   0  -5  13 822.173 371.012   1
   0  -5 -13 792.280 396.449   2
   0  -5 -14 3499.87 747.763   2
   0  -5  14 2697.56 660.416   1
   0  -5 -15-38.4584 337.590   2
   0  -5  15-20.4983 262.670   1
   0  -5 -16 10465.9 1363.10   2
   0  -5  16 10082.5 1225.41   1
   0  -5  17 1423.74 510.320   1
   0  -5 -17 1958.27 715.345   2
   0  -5 -18 5222.95 1028.99   2
   0  -5  18 5636.21 1003.62   1
   0  -5  19-31.0853 337.964   1
   0  -4   0 7401.10 656.013   5
   0  -4   0 7398.47 437.289   1
   0  -4   0 6666.36 620.740   4
   0  -4   1 2100.92 340.238   5
   0  -4   1 1932.20 336.098   4
   0  -4  -1 1816.90 223.494   1
   0  -4  -1 2602.97 387.832   4
   0  -4  -1 1988.97 363.333   5
   0  -4  -1 1889.91 316.902   2
   0  -4   1 2203.93 243.681   1
   0  -4  -2 1314.65 193.459   1
   0  -4   2 1515.20 214.091   1
   0  -4  -2 1399.57 303.049   4
   0  -4  -2 1883.42 321.775   2
   0  -4   2 990.302 256.389   4
   0  -4   2 1826.76 316.570   5
   0  -4  -3 17002.6 1019.17   2
   0  -4  -3 16923.3 1107.69   5
   0  -4  -3 17539.9 803.227   1
   0  -4   3 17344.9 960.208   2
   0  -4   3 17816.6 825.317   1
   0  -4  -4 13731.8 1019.09   5
   0  -4  -4 13582.1 943.598   2
   0  -4   4 13663.0 760.414   1
   0  -4   4 13658.2 853.004   2
   0  -4  -4 12972.7 724.220   1
   0  -4   5 17900.4 935.250   1
   0  -4   5 18649.2 1036.72   2
   0  -4  -5 17842.2 1217.38   5
   0  -4  -5 16507.1 1099.59   2
   0  -4  -6 38957.9 1915.92   5
   0  -4  -6 38697.7 1780.58   2
   0  -4   6 38687.1 1612.87   2
   0  -4   6 36250.7 1515.61   1
   0  -4   7 23905.1 1253.36   1
   0  -4  -7 23008.8 1426.51   2
   0  -4   7 24099.6 1298.97   2
   0  -4   8 13458.8 974.727   1
   0  -4  -8 12982.2 1069.59   2
   0  -4   8 12838.5 955.082   2
   0  -4   9 16186.2 1130.58   1
   0  -4   9 15994.9 1108.09   2
   0  -4 -10 14153.2 1224.22   2
   0  -4  10 16357.4 1243.87   1
   0  -4  10 16399.6 1172.61   2
   0  -4  11 7667.75 864.584   1
   0  -4  11 6808.56 774.305   2
   0  -4 -11 5692.60 814.288   2
   0  -4  12 8201.42 996.553   1
   0  -4 -12 8828.50 1032.57   2
   0  -4  13 11604.6 1160.26   1
   0  -4 -13 9079.14 1089.25   2
   0  -4  14 2263.19 682.616   1
   0  -4 -14 3623.13 729.870   2
   0  -4  15 4017.32 839.935   1
   0  -4 -15 4351.71 826.400   2
   0  -4 -16 1481.60 513.507   2
   0  -4  16 433.921 461.263   1
   0  -4  17 5195.77 966.475   1
   0  -4 -17 6592.22 1061.23   2
   0  -4 -18-689.177 410.203   2
   0  -4  18-137.103 396.143   1
   0  -4  19 3560.94 922.571   1
   0  -4 -19 6535.12 1141.55   2
   0  -4  20 161.160 326.427   1
   0  -3   0-139.668 150.441   4
   0  -3   0-41.3855 105.901   5
   0  -3   0-50.6533 71.0592   1
   0  -3   1 278874. 5862.98   5
   0  -3  -1 276807. 5965.66   5
   0  -3  -1 279993. 5360.93   1
   0  -3  -1 276191. 5768.39   2
   0  -3  -1 268035. 5872.68   4
   0  -3   1 286549. 5389.51   1
   0  -3   1 268425. 5876.43   4
   0  -3  -2 5810.66 496.388   2
   0  -3  -2 7328.85 425.552   1
   0  -3   2 7383.52 542.307   5
   0  -3   2 7042.22 436.024   1
   0  -3   2 6526.67 550.522   4
   0  -3   2 7870.24 539.394   2
   0  -3  -2 6430.46 576.760   5
   0  -3   3 203715. 4232.13   1
   0  -3  -3 203965. 4781.34   5
   0  -3  -3 200901. 4552.29   2
   0  -3   3 191365. 4384.28   2
   0  -3  -3 198166. 4176.47   1
   0  -3  -4 34986.3 1432.52   2
   0  -3   4 36308.0 1343.83   2
   0  -3  -4 35228.2 1227.04   1
   0  -3   4 32484.6 1242.95   1
   0  -3   5 73023.4 2222.13   2
   0  -3  -5 72810.1 2371.51   2
   0  -3   5 78316.2 2241.18   1
   0  -3   6 63845.2 2080.83   1
   0  -3   6 63131.7 2062.33   2
   0  -3  -6 59653.4 2181.56   2
   0  -3   7 67336.3 2215.06   2
   0  -3  -7 64129.2 2366.62   2
   0  -3   7 63873.1 2217.14   1
   0  -3   8 34276.6 1556.00   2
   0  -3  -8 35442.9 1720.61   2
   0  -3   9 5212.56 605.469   2
   0  -3  -9 5488.43 250.700   3
   0  -3  -9 4835.08 664.840   2
   0  -3  -9 6144.73 751.502   5
   0  -3 -10 44329.0 2141.04   2
   0  -3  10 42428.8 1940.86   2
   0  -3  11 4456.85 613.973   2
   0  -3 -11 3390.68 610.435   2
   0  -3 -12 25059.0 1692.03   2
   0  -3  12 27194.3 1603.66   2
   0  -3 -13 74.0052 297.907   2
   0  -3 -14 16316.3 1448.56   2
   0  -3 -15 253.689 341.491   2
   0  -3 -16 8289.85 1113.80   2
   0  -3 -17 1192.71 496.277   2
   0  -3 -18 3235.26 766.118   2
   0  -3 -19 1735.31 655.183   2
   0  -3 -20 848.954 554.228   2
   0  -2   0 932821. 17169.4   5
   0  -2   0 982045. 17164.8   4
   0  -2   0 973038. 16766.6   1
   0  -2  -1 42913.0 1079.94   1
   0  -2   1 43583.6 1323.75   4
   0  -2  -1 42813.4 1283.66   2
   0  -2   1 43782.4 1287.95   5
   0  -2   1 45022.7 1104.27   1
   0  -2   2 56142.4 1523.47   2
   0  -2  -2 53959.1 1584.63   2
   0  -2   2 59212.4 1444.08   1
   0  -2  -2 56349.9 1391.03   1
   0  -2   2 54906.3 1596.30   4
   0  -2  -3 20480.3 784.185   1
   0  -2  -3 20389.4 901.932   2
   0  -2   3 22888.4 858.043   1
   0  -2   3 20983.3 842.016   2
   0  -2   4 4353.93 378.741   2
   0  -2  -4 2991.69 356.627   2
   0  -2  -5 39504.8 1481.46   2
   0  -2   5 36423.9 1343.39   2
   0  -2  -6 15224.5 932.849   2
   0  -2   6 16172.2 878.040   2
   0  -2  -7 49090.9 1876.16   2
   0  -2   7 46614.4 1732.65   2
   0  -2   8 8803.86 728.465   2
   0  -2  -8 9630.65 819.130   2
   0  -2  -9 28562.6 1535.55   2
   0  -2   9 30949.2 1475.03   2
   0  -2 -10 11629.2 992.191   2
   0  -2 -10 9695.49 926.292   5
   0  -2  10 10676.0 878.874   2
   0  -2 -11 59241.1 2547.16   5
   0  -2 -11 59267.7 2532.82   2
   0  -2  11 62710.2 2425.17   2
   0  -2  12 5715.80 711.097   2
   0  -2 -12 6155.38 802.268   2
   0  -2 -13 39444.2 2147.85   2
   0  -2 -14 2830.54 597.310   2
   0  -2 -15 32325.7 2084.27   2
   0  -2 -16 2677.23 640.849   2
   0  -2 -17 541.758 422.442   2
   0  -2 -18 397.009 327.687   2
   0  -2 -19 8040.44 1199.04   2
   0  -2 -20 69.3835 341.891   2
   0  -2 -21 3419.13 894.319   2
   0  -1  -1 476946. 8330.33   1
   0  -1   1 471284. 8358.87   1
   0  -1  -1 459363. 8476.48   2
   0  -1   1 460927. 8473.49   4
   0  -1  -2 2536.06 201.336   1
   0  -1  -2 2312.63 222.065   2
   0  -1  -3 6612.44 424.912   2
   0  -1   4 30121.4 1042.44   2
   0  -1  -4 29221.9 1094.44   2
   0  -1  -5 12021.7 711.950   2
   0  -1   5 12022.9 676.882   2
   0  -1   6 53301.7 1735.26   2
   0  -1  -6 54935.5 1832.82   2
   0  -1  -7 10949.4 785.051   2
   0  -1   7 11677.4 766.936   2
   0  -1  -8 25363.8 1304.63   5
   0  -1   8 25062.1 1242.76   2
   0  -1  -8 25859.2 1313.74   2
   0  -1   9 18106.3 1090.45   2
   0  -1  -9 18079.8 1148.28   2
   0  -1  -9 18529.3 1163.01   5
   0  -1 -10 36415.8 1777.71   2
   0  -1 -10 36467.4 1769.50   5
   0  -1  10 38643.1 1740.51   2
   0  -1 -11 27491.2 1594.02   2
   0  -1 -11 31616.1 1683.30   5
   0  -1  11 30755.8 1601.66   2
   0  -1  12 42235.4 1992.70   2
   0  -1 -12 41932.8 2055.66   5
   0  -1 -12 38645.4 2013.61   2
   0  -1 -13 7988.02 922.590   2
   0  -1 -14 52953.8 2574.53   2
   0  -1 -15 2931.15 676.226   2
   0  -1  16 8816.76 777.215   3
   0  -1 -16 9581.64 1144.65   2
   0  -1  17 447.113 205.196   3
   0  -1 -17 537.989 401.407   2
   0  -1 -18 671.595 322.264   2
   0  -1  18 1447.41 332.536   3
   0  -1 -19 1089.89 512.978   2
   0  -1 -20 3676.90 843.351   2
   0  -1 -21 562.706 386.521   2
   0   0  -3 19796.9 714.147   2
   0   0   3 18981.2 688.980   5
   0   0   4 387854. 7545.11   5
   0   0  -4 399229. 7610.53   2
   0   0  -5 8743.86 572.349   2
   0   0   5 9373.92 579.997   5
   0   0  -6 182685. 4109.59   5
   0   0  -6 179426. 4163.43   2
   0   0  -7 43614.2 1623.20   2
   0   0  -7 42312.7 1570.11   5
   0   0  -8 2190.23 344.015   5
   0   0  -8 1965.32 357.834   2
   0   0  -9 2062.28 390.815   2
   0   0  -9 2265.03 383.813   5
   0   0 -10 15565.3 1092.18   2
   0   0 -10 14273.3 1019.98   5
   0   0  10 16038.8 1087.93   2
   0   0 -11 86543.6 3019.85   2
   0   0 -11 89319.8 2970.22   5
   0   0  11 85666.8 2969.30   2
   0   0 -12 2038.87 428.381   5
   0   0  12 1454.11 373.671   2
   0   0 -12 1276.20 379.025   2
   0   0  12 1229.55 224.437   3
   0   0 -13 43704.5 2092.92   5
   0   0 -13 42517.9 2180.19   2
   0   0  13 43677.5 1444.70   3
   0   0 -14 149.291 276.250   2
   0   0  14 194.222 119.191   3
   0   0 -15 40198.9 2242.63   2
   0   0  15 36163.0 1307.84   3
   0   0 -16 2081.44 532.407   2
   0   0  16 1881.31 280.955   3
   0   0  17 2479.97 302.225   3
   0   0 -17 3014.26 656.739   2
   0   0 -18 1048.48 451.872   2
   0   0 -19 2235.08 661.328   2
   0   0 -20 1342.27 532.532   2
   0   0 -21 1048.04 512.569   2
   0   0 -22 2314.74 662.765   2
   0   1   1 463241. 8560.86   5
   0   1   2 3051.52 275.436   5
   0   1  -2 3043.57 225.153   2
   0   1   3 8675.80 515.220   5
   0   1  -3 8944.17 457.980   2
   0   1  -4 31404.6 1075.03   2
   0   1   4 33080.1 1192.10   5
   0   1  -5 10873.1 625.624   2
   0   1   5 9496.08 654.728   5
   0   1   6 56940.7 1907.03   5
   0   1  -6 57459.0 1811.84   2
   0   1   7 10659.6 785.413   5
   0   1  -7 10274.8 676.949   5
   0   1  -7 11110.9 750.758   2
   0   1   8 26394.9 1357.08   5
   0   1  -8 28121.6 1333.52   2
   0   1  -8 29057.7 1264.36   5
   0   1  -9 15872.3 967.670   5
   0   1   9 15481.7 1060.78   5
   0   1  -9 15972.3 1028.54   2
   0   1  10 39052.1 1824.85   5
   0   1 -10 37399.0 1646.90   5
   0   1 -10 39428.8 1788.24   2
   0   1 -11 30179.1 1525.42   5
   0   1  11 28593.0 1585.99   2
   0   1  11 29615.4 1645.16   5
   0   1 -11 28029.3 1561.71   2
   0   1  12 38566.0 1992.90   5
   0   1 -12 40601.3 1882.56   5
   0   1  12 40721.7 2021.41   1
   0   1 -12 38899.4 1954.45   2
   0   1 -13 9065.26 948.618   2
   0   1 -13 9289.60 893.498   5
   0   1 -14 50956.9 2448.45   2
   0   1 -14 50866.3 2322.09   5
   0   1 -15 2068.69 538.483   2
   0   1 -16 7737.18 983.888   2
   0   1 -17 761.914 397.678   2
   0   1 -18 2480.95 651.444   2
   0   1 -19 422.398 348.343   2
   0   1 -20 2307.92 669.194   2
   0   1 -21 415.503 404.985   2
   0   1 -22 4593.82 947.566   2
   0   2   0 999999. 17357.6   1
   0   2   0 970184. 17750.5   5
   0   2   1 42207.4 1361.99   5
   0   2  -1 44015.9 1285.38   5
   0   2   1 42950.6 1067.96   1
   0   2  -1 43836.5 1115.85   1
   0   2  -2 58959.1 1553.63   5
   0   2   2 55421.1 1717.65   5
   0   2   2 59127.0 1426.72   1
   0   2  -3 19430.6 796.517   2
   0   2   3 19917.7 957.647   5
   0   2  -3 19718.6 775.229   5
   0   2   3 19308.5 745.221   1
   0   2   4 5381.54 403.338   1
   0   2  -4 4619.90 394.751   2
   0   2   4 4605.70 480.012   5
   0   2   5 35832.5 1283.68   1
   0   2  -5 34746.3 1275.01   2
   0   2   5 35468.9 1484.89   5
   0   2  -6 16038.1 868.123   2
   0   2   6 17552.3 914.994   1
   0   2   6 16565.1 1027.40   5
   0   2  -7 40364.9 1576.00   2
   0   2   7 43683.4 1649.60   1
   0   2   7 42514.4 1814.45   5
   0   2   8 9811.04 870.428   5
   0   2   8 10479.0 796.061   1
   0   2  -8 10224.2 769.585   2
   0   2   9 23932.2 1324.64   1
   0   2  -9 23011.5 1260.44   2
   0   2   9 21115.5 1357.57   5
   0   2 -10 8410.84 788.826   2
   0   2  10 9135.33 830.625   1
   0   2 -10 8709.26 740.458   5
   0   2  10 8456.85 878.996   5
   0   2  11 62250.8 2485.94   2
   0   2 -11 57135.7 2308.31   2
   0   2  11 57263.2 2372.76   1
   0   2  11 56046.8 2481.19   5
   0   2 -11 55782.5 2165.67   5
   0   2  12 4064.04 682.698   5
   0   2 -12 5984.90 678.391   5
   0   2 -12 6162.28 757.654   2
   0   2 -13 36992.6 1967.19   2
   0   2  13 35218.8 2067.24   5
   0   2 -13 37338.2 1832.16   5
   0   2  14 3173.64 661.695   5
   0   2 -14 2951.00 520.380   5
   0   2 -14 2254.51 506.867   2
   0   2 -15 30676.2 1790.09   5
   0   2 -15 29926.2 1889.95   2
   0   2  15 31775.3 2065.93   5
   0   2 -16 2804.04 606.146   2
   0   2 -17 1011.06 422.047   2
   0   2 -18 140.358 305.999   2
   0   2 -19 9185.40 1206.25   2
   0   2 -20 7.19187 234.868   2
   0   2 -21 3719.40 846.506   2
   0   2 -22 1620.81 558.992   2
   0   3   0-18.3340 121.764   5
   0   3   0-74.5300 79.2487   1
   0   3  -1 279081. 5999.12   4
   0   3   1 284754. 6142.51   5
   0   3  -1 280393. 5983.34   5
   0   3   1 287201. 5504.08   1
   0   3  -1 296711. 5597.97   1
   0   3  -2 8626.32 585.123   5
   0   3  -2 6454.94 539.367   4
   0   3   2 7771.91 424.300   1
   0   3   2 6451.54 598.023   5
   0   3  -3 210231. 4692.29   4
   0   3   3 210090. 4900.54   5
   0   3  -3 202561. 4499.59   5
   0   3   3 205138. 4251.24   1
   0   3   4 36175.3 1604.11   5
   0   3  -4 38776.4 1500.42   4
   0   3   4 37380.1 1251.98   1
   0   3   4 37245.2 1478.01   2
   0   3  -4 36159.9 1323.86   5
   0   3   5 74329.1 2537.97   5
   0   3  -5 72609.7 2316.47   4
   0   3  -5 72445.4 2096.76   5
   0   3  -5 73270.2 2187.07   2
   0   3   5 72438.2 2076.90   1
   0   3   5 76723.5 2383.66   2
   0   3   6 61417.3 1976.87   1
   0   3  -6 64549.3 2061.05   2
   0   3   6 66009.0 2424.96   5
   0   3  -6 60583.2 2146.45   4
   0   3   6 67510.8 2273.46   2
   0   3   7 65679.0 2520.95   5
   0   3   7 64175.9 2121.92   1
   0   3   7 69562.3 2414.67   2
   0   3  -7 63472.0 2144.41   2
   0   3   8 37581.9 1737.97   2
   0   3   8 32042.9 1741.05   5
   0   3  -8 33650.8 1514.11   2
   0   3   8 32220.8 1508.09   1
   0   3   9 4394.38 602.772   2
   0   3  -9 4070.82 536.492   2
   0   3   9 3881.10 608.608   5
   0   3   9 4322.59 537.902   1
   0   3  10 45266.1 1979.41   1
   0   3 -10 40466.6 1862.73   2
   0   3  10 43018.3 2169.09   5
   0   3  11 3171.22 628.458   5
   0   3 -11 3771.58 574.637   2
   0   3  11 2966.56 509.850   1
   0   3  12 24417.3 1727.13   5
   0   3 -12 26044.2 1553.75   2
   0   3  13-125.196 271.378   5
   0   3 -13-12.5649 209.411   2
   0   3 -13 92.0461 137.332   5
   0   3  14 19414.4 1617.08   5
   0   3 -14 17341.0 1261.85   5
   0   3 -14 16453.3 1333.92   2
   0   3  15 443.308 346.731   5
   0   3 -15 850.195 383.601   2
   0   3 -15 851.148 305.078   5
   0   3  16 7960.42 1122.83   5
   0   3 -16 9440.67 1081.98   2
   0   3  17 1078.79 476.736   5
   0   3 -17 1321.24 455.626   2
   0   3 -18 2157.95 616.150   2
   0   3 -19 2300.50 624.592   2
   0   3 -20 539.486 323.756   2
   0   3 -21-3.81838 242.812   2
   0   3 -22 1330.47 627.583   2
   0   4   0 7577.11 444.055   1
   0   4   0 7074.46 651.110   5
   0   4  -1 1863.20 342.204   5
   0   4  -1 1903.85 238.550   1
   0   4   1 2059.89 225.743   1
   0   4   1 2350.53 407.641   5
   0   4  -2 639.385 196.441   4
   0   4   2 822.078 271.708   5
   0   4   2 1076.75 177.823   1
   0   4  -2 654.565 234.467   5
   0   4  -3 18412.2 1007.38   5
   0   4   3 17817.6 1152.66   5
   0   4   3 17919.6 784.139   1
   0   4  -3 18245.4 1061.20   4
   0   4  -4 11929.0 798.133   5
   0   4  -4 14776.6 970.137   4
   0   4   4 13293.3 1021.11   5
   0   4   4 12660.6 692.030   1
   0   4   5 19516.4 935.164   1
   0   4   5 19748.8 1297.09   5
   0   4  -5 19279.6 1031.50   5
   0   4  -5 18767.9 1145.66   4
   0   4  -6 38545.0 1721.13   4
   0   4  -6 36215.8 1495.15   5
   0   4   6 36143.5 1870.59   5
   0   4   6 34958.1 1410.20   1
   0   4   7 23872.0 1202.29   1
   0   4   7 29218.9 1525.02   2
   0   4  -7 25188.2 1233.38   5
   0   4   7 25502.8 1600.62   5
   0   4  -7 25117.3 1412.72   4
   0   4  -8 11971.0 899.792   2
   0   4   8 12039.4 1126.90   5
   0   4   8 12744.6 896.705   1
   0   4  -8 10593.9 921.745   4
   0   4  -8 11805.0 830.446   5
   0   4   8 12600.0 1016.96   2
   0   4   9 16313.7 1081.02   1
   0   4  -9 15425.3 1166.48   4
   0   4  -9 16931.5 1128.75   2
   0   4   9 16336.6 1350.58   5
   0   4  10 16301.6 1386.63   5
   0   4  10 13740.3 1057.73   1
   0   4 -10 16106.5 1144.21   2
   0   4  11 7077.57 767.292   1
   0   4  11 6755.70 912.934   5
   0   4 -11 7584.26 814.064   2
   0   4 -12 7687.92 852.839   2
   0   4  12 7489.38 997.447   5
   0   4 -13 9620.83 1005.36   2
   0   4  13 9042.99 1141.31   5
   0   4 -14 3487.19 638.106   2
   0   4  14 5084.86 903.334   5
   0   4 -14 3480.96 574.871   5
   0   4 -15 3478.96 650.591   2
   0   4  15 4077.00 806.454   5
   0   4  16 2157.19 652.733   5
   0   4 -16 727.397 343.056   2
   0   4 -17 7019.77 1018.93   2
   0   4  17 6999.76 1128.38   5
   0   4  18 74.8437 264.408   5
   0   4 -18 444.092 301.072   2
   0   4 -19 4789.66 866.800   2
   0   4  19 6616.39 1173.63   5
   0   4 -20 486.076 363.227   2
   0   4 -21 1968.92 614.405   2
   0   4 -22 663.936 515.931   2
   0   5   0 77.7183 173.325   5
   0   5   0 2.61015 84.0456   1
   0   5   1 9644.17 553.219   1
   0   5   1 8266.61 832.397   5
   0   5  -1 10331.4 871.757   5
   0   5  -1 9960.65 600.547   1
   0   5   2 1095.19 343.992   5
   0   5  -2 1163.76 317.363   5
   0   5   2 1415.69 217.989   1
   0   5  -3 27632.7 1474.96   4
   0   5   3 28229.5 1064.14   1
   0   5  -3 25410.4 1369.27   5
   0   5   3 27641.9 1611.08   5
   0   5  -4 1792.02 388.822   4
   0   5   4 1176.25 222.536   1
   0   5  -4 1137.99 306.060   5
   0   5   4 1711.41 451.105   5
   0   5  -5 18825.7 1127.10   5
   0   5   5 17910.8 1353.11   5
   0   5  -5 18787.6 1236.17   4
   0   5   5 17098.1 893.553   1
   0   5   6 10120.1 710.724   1
   0   5  -6 9088.74 786.868   5
   0   5  -6 9937.71 921.657   4
   0   5   6 9860.28 1051.46   5
   0   5   7 14879.6 930.201   1
   0   5  -7 13951.3 978.960   5
   0   5  -7 14392.3 1130.83   4
   0   5   7 13821.0 1264.40   5
   0   5   8 11322.1 865.046   1
   0   5   8 11908.8 1195.34   5
   0   5  -8 11314.7 891.056   5
   0   5  -8 10261.7 977.819   4
   0   5   9 11670.6 914.089   1
   0   5  -9 9881.32 836.431   5
   0   5  -9 11064.6 1043.74   4
   0   5   9 9370.05 1122.26   5
   0   5 -10 10835.5 901.270   5
   0   5 -10 8599.22 952.041   4
   0   5  10 8666.45 826.811   1
   0   5  10 8044.79 1046.40   5
   0   5 -11 3707.33 534.640   5
   0   5  11 3479.45 560.363   1
   0   5  11 2598.60 679.510   5
   0   5 -11 2799.00 566.110   4
   0   5 -12 4818.67 705.842   2
   0   5 -12 5080.29 644.293   5
   0   5 -12 5268.12 783.919   4
   0   5 -13 961.693 280.776   5
   0   5  13 1428.79 531.522   5
   0   5 -13 1648.30 473.952   4
   0   5 -13 1255.19 401.731   2
   0   5  14 1831.75 632.301   5
   0   5 -14 2400.01 535.172   2
   0   5 -14 2021.03 539.083   4
   0   5 -15 403.211 309.480   4
   0   5 -15 62.6799 190.416   2
   0   5  15 411.206 364.085   5
   0   5 -16 10232.9 1162.19   2
   0   5 -16 10412.2 1248.89   4
   0   5  16 14035.1 1618.71   5
   0   5 -17 1725.26 588.000   2
   0   5  17 1697.39 665.932   5
   0   5  18 5189.24 1053.68   5
   0   5 -18 5219.00 906.380   2
   0   5 -19 1226.97 493.007   2
   0   5 -20 1593.46 525.498   2
   0   6   0 11589.7 670.129   1
   0   6   0 11824.8 1060.45   5
   0   6  -1 6680.11 786.626   5
   0   6   1 7153.47 498.911   1
   0   6   1 6541.90 806.464   5
   0   6   2 49614.9 1518.65   1
   0   6   2 50295.2 2371.14   5
   0   6  -2 46148.0 2129.47   5
   0   6   3 7575.74 524.428   1
   0   6   3 6565.30 847.549   5
   0   6  -3 7001.61 783.653   5
   0   6  -4 35180.5 1786.01   5
   0   6   4 36805.4 1332.53   1
   0   6   4 34245.1 2046.95   5
   0   6  -4 36678.5 1902.29   4
   0   6   5 17789.9 914.970   1
   0   6  -5 17875.2 1323.08   4
   0   6   5 15870.5 1402.44   5
   0   6  -5 16402.2 1183.32   5
   0   6   6 30867.9 1999.10   5
   0   6  -6 30890.4 1804.49   4
   0   6   6 31798.2 1362.99   1
   0   6  -6 32248.8 1691.40   5
   0   6   7 17389.6 1544.84   5
   0   6  -7 17546.4 1215.76   5
   0   6  -7 18670.8 1400.78   4
   0   6   7 18655.6 1045.95   1
   0   6  -8 13732.3 1062.19   5
   0   6   8 12874.4 1338.93   5
   0   6  -8 11508.9 1137.78   4
   0   6   8 14098.1 944.494   1
   0   6   9 19225.7 1684.75   5
   0   6   9 16440.3 1100.06   1
   0   6  -9 20242.4 1508.79   4
   0   6  -9 15399.0 1144.96   5
   0   6 -10 9310.73 1059.13   4
   0   6  10 8524.39 1168.47   5
   0   6 -10 9467.74 886.158   5
   0   6 -11 4800.64 644.178   5
   0   6 -11 4561.73 776.109   4
   0   6  11 4806.21 912.525   5
   0   6  12-348.627 267.995   5
   0   6 -12 420.847 218.519   5
   0   6 -12 426.243 304.221   4
   0   6 -13 6266.73 938.720   4
   0   6 -13 5952.89 729.414   5
   0   6  13 5627.88 1031.93   5
   0   6 -14 514.560 331.934   4
   0   6  14 255.422 348.414   5
   0   6  15 1653.64 631.678   5
   0   6 -15 1154.38 498.854   4
   0   6  16 1742.51 664.483   5
   0   6 -16 3649.56 811.867   4
   0   6 -17 5580.87 1029.06   4
   0   7   0-139.288 211.610   5
   0   7  -1 1996.12 500.761   5
   0   7   1 2494.92 536.690   5
   0   7   2 5206.04 806.177   5
   0   7  -2 6302.85 814.845   5
   0   7  -3 9502.67 1000.35   5
   0   7   3 7591.91 988.930   5
   0   7   4 2667.02 621.886   5
   0   7  -4 2154.05 491.976   5
   0   7   5 8395.18 1094.98   5
   0   7  -5 8725.69 947.258   5
   0   7   6 4037.17 793.562   5
   0   7  -6 3896.73 692.739   4
   0   7  -6 4353.27 661.048   5
   0   7  -7 4618.93 746.425   4
   0   7   7 4100.71 828.980   5
   0   7  -7 4650.40 676.635   5
   0   7  -8 152.450 180.792   5
   0   7   8 457.925 435.257   5
   0   7  -8 594.651 383.929   4
   0   7  -9 20183.0 1625.08   4
   0   7   9 20560.8 1886.14   5
   0   7  -9 22061.6 1471.37   5
   0   7  10 4265.74 905.162   5
   0   7 -10 3208.93 557.219   5
   0   7 -10 2697.70 648.203   4
   0   7  11 469.877 439.089   5
   0   7 -11 892.584 435.721   4
   0   7  12 3020.45 831.215   5
   0   7 -12 2742.96 636.960   4
   0   7 -13 1217.56 478.854   4
   0   7  13 1517.78 607.906   5
   0   7  14 296.296 346.996   5
   0   7 -14 1041.50 465.231   4
   0   7 -15 5571.15 986.547   4
   0   8   0 2105.75 572.939   5
   0   8   1 1362.39 501.820   5
   0   8  -1 1270.75 458.743   5
   0   8   2 10187.5 1215.61   5
   0   8  -2 12038.6 1237.79   5
   0   8   3 188.071 243.167   5
   0   8  -3 113.748 231.184   5
   0   8  -4 3588.67 671.603   5
   0   8   4 3176.68 755.196   5
   0   8   5 2411.07 642.274   5
   0   8  -5 3355.31 649.710   5
   0   8   6 2261.95 657.496   5
   0   8  -6 965.349 365.356   5
   0   8  -7 6162.67 842.743   5
   0   8   7 7670.30 1186.30   5
   0   8  -8 4850.92 838.661   4
   0   8   8 7619.64 1221.40   5
   0   8   9 2202.80 724.295   5
   0   8  -9 2514.25 620.376   4
   0   8  10 5518.57 1063.78   5
   0   8 -10 7575.61 1074.17   4
   0   8  11 2196.34 724.660   5
   0   8 -11 2670.45 677.483   4
   0   8 -12 930.377 469.325   4
   0   8 -13 2657.01 693.911   4
   0   9   0-235.375 281.850   5
   0   9   1 5089.35 926.463   5
   0   9  -1 3855.47 820.060   5
   0   9   2 120.234 306.986   5
   0   9  -2 3.19901 243.258   5
   0   9  -3 6013.87 937.192   5
   0   9   3 5501.72 1016.57   5
   0   9   4 1687.33 570.984   5
   0   9   5 2717.25 771.235   5
   0   9   6 6658.97 1160.61   5
   0   9   7 844.279 491.998   5
   0  10   3 138.540 282.862   5
   1  -9  -8 205.645 318.502   2
   1  -9  -7 3217.53 748.845   2
   1  -9  -6-21.1681 309.647   2
   1  -9  -5 6940.10 1062.35   2
   1  -9  -4 1762.18 552.659   2
   1  -9  -3 9358.12 1221.44   2
   1  -9  -2 6694.13 1025.92   2
   1  -9  -1 6955.98 1016.92   2
   1  -9   0 6145.66 948.986   2
   1  -9   1-191.248 249.513   2
   1  -9   2 4699.66 803.203   2
   1  -9   3 685.408 359.398   2
   1  -9   4 4877.13 825.948   2
  -1  -9  -8 5531.88 955.975   2
  -1  -9  -9 234.734 296.862   2
  -1  -9 -10 2652.86 663.924   2
   1  -8 -11 2084.07 696.108   2
   1  -8 -10 1505.44 582.347   2
   1  -8  -9 214.926 339.853   2
   1  -8  -8 4481.35 853.881   2
   1  -8  -7 909.904 427.742   2
   1  -8  -6 6452.84 1014.88   2
   1  -8  -5 1627.53 532.039   2
   1  -8  -4 8042.65 1061.71   2
  -1  -8   3 3256.11 542.761   2
   1  -8  -3 2265.83 569.897   2
   1  -8  -2 7974.82 1027.29   2
  -1  -8   2 8237.83 821.341   2
   1  -8  -1 3550.49 704.150   2
  -1  -8   1 3263.77 547.029   2
  -1  -8   0 2902.60 522.880   2
   1  -8   0 2967.07 617.513   2
  -1  -8  -1 1826.98 436.456   2
   1  -8   1 1387.41 447.696   2
   1  -8   2 1491.86 455.987   2
  -1  -8  -2 1512.78 399.584   2
  -1  -8  -3 2891.46 572.225   2
  -1  -8  -4 692.787 354.099   2
  -1  -8  -5 6088.21 844.846   2
  -1  -8  -6 613.469 321.818   2
  -1  -8  -7 3225.37 703.585   2
  -1  -8  -8 1092.15 441.339   2
  -1  -8  -9 7344.52 1057.00   2
  -1  -8 -10-193.137 283.019   2
  -1  -8 -11 2443.93 603.839   2
  -1  -8 -12 1118.97 429.704   2
  -1  -8 -13 2246.60 646.166   2
   1  -7 -14 479.200 371.433   2
   1  -7 -13 346.382 407.766   2
   1  -7 -12 919.498 433.756   2
   1  -7 -11 4264.95 874.416   2
   1  -7 -10 421.397 317.317   2
   1  -7  -9 3956.93 772.290   2
   1  -7  -8 1850.26 535.043   2
  -1  -7   8 1160.08 249.516   1
   1  -7  -7 4250.39 773.134   2
   1  -7  -6 93.8702 154.396   1
   1  -7  -6 362.766 269.638   2
   1  -7  -5 11301.8 1168.52   2
   1  -7  -5 11880.5 926.400   1
   1  -7  -4 173.075 186.176   1
  -1  -7   4 410.030 192.991   2
   1  -7  -4 348.679 317.860   2
  -1  -7   3 8898.05 789.544   2
   1  -7  -3 9152.35 768.752   1
   1  -7  -3 9620.72 1040.17   2
   1  -7  -2 596.021 225.112   1
  -1  -7   2 343.414 184.227   2
   1  -7  -2 744.147 300.287   2
  -1  -7   2 646.973 254.984   2
  -1  -7   2 951.230 336.179   5
   1  -7  -1 9593.29 772.073   1
  -1  -7   1 10690.8 893.421   2
   1  -7  -1 10353.7 1051.24   2
   1  -7   0 2060.96 357.408   1
   1  -7   0 3134.21 586.007   2
  -1  -7   0 3159.53 522.731   2
  -1  -7  -1 8563.48 823.311   2
   1  -7   1 6467.59 630.873   1
  -1  -7  -2 1968.55 458.856   2
   1  -7   2 2634.55 422.480   1
  -1  -7  -3 13598.2 1140.78   2
   1  -7   3 11513.7 878.693   1
   1  -7   4 4239.49 551.078   1
  -1  -7  -4 5055.76 709.318   2
   1  -7   5 13495.3 1008.06   1
  -1  -7  -5 12353.3 1132.84   2
   1  -7   6 4480.02 596.019   1
  -1  -7  -6 3221.63 609.145   2
   1  -7   7 2216.68 431.281   1
  -1  -7  -7 1980.73 509.576   2
  -1  -7  -8 3640.89 693.381   2
   1  -7   8 3705.28 591.215   1
   1  -7   9 10318.9 1005.52   1
  -1  -7  -9 10235.9 987.908   3
  -1  -7  -9 10112.3 1159.84   2
  -1  -7 -10 3165.41 692.992   2
   1  -7  10 3942.83 661.472   1
  -1  -7 -11 722.293 414.508   2
   1  -7  11 1715.50 472.050   1
  -1  -7 -12 4006.24 801.502   2
   1  -7  12 2864.90 584.314   1
   1  -7  13 410.351 284.119   1
  -1  -7 -13 1027.17 497.287   2
   1  -7  14 4270.69 773.556   1
  -1  -7 -14 3601.69 836.398   2
  -1  -7 -15 1316.99 577.943   2
   1  -7  15 131.380 342.266   1
   1  -7  16 602.847 370.568   1
   1  -7  17 134.833 320.021   1
  -1  -6  19 1848.82 643.347   1
  -1  -6  18 137.986 262.577   1
  -1  -6  17 5770.72 974.961   1
  -1  -6  16 1326.30 463.239   1
   1  -6 -16 1146.30 529.512   2
  -1  -6  15 2237.92 621.155   1
   1  -6 -15 4075.48 899.726   2
  -1  -6  14 3155.19 632.572   1
   1  -6 -14 3169.30 750.912   2
   1  -6 -13 2432.63 678.238   2
  -1  -6  13 1637.02 436.566   1
   1  -6 -12 2966.09 704.763   2
  -1  -6  12 3411.56 610.389   1
   1  -6 -11 19033.3 1637.97   2
  -1  -6  11 14691.0 1170.34   1
  -1  -6  10 33813.3 1713.05   1
   1  -6 -10 30593.1 2068.79   2
  -1  -6   9 6373.76 692.265   2
  -1  -6   9 6235.97 667.395   1
   1  -6  -9 6579.85 924.702   2
  -1  -6   8 16716.5 1103.70   2
   1  -6  -8 19486.6 1524.95   2
  -1  -6   8 17399.7 1055.12   1
  -1  -6   7 244.652 175.947   1
  -1  -6   7 268.763 198.881   2
   1  -6  -7 331.082 198.582   1
   1  -6  -7 250.139 214.199   2
  -1  -6   6 55902.2 1823.49   1
   1  -6  -6 53226.6 2547.77   2
   1  -6  -6 56836.3 2219.62   1
  -1  -6   6 58083.4 2089.28   2
   1  -6  -5 782.452 401.289   2
  -1  -6   5 859.126 252.126   2
   1  -6  -5 1285.15 363.628   1
  -1  -6   5 660.731 174.565   1
  -1  -6   4 46782.5 1332.64   1
   1  -6  -4 46797.9 1865.40   1
   1  -6  -4 45244.0 2232.87   2
  -1  -6   4 44114.5 1764.03   2
  -1  -6   3 10540.6 413.569   1
  -1  -6   3 10566.4 792.538   2
  -1  -6   3 11297.6 787.499   2
   1  -6  -3 10202.9 997.750   2
   1  -6  -3 10081.3 784.219   1
   1  -6  -2 11813.7 832.384   1
  -1  -6   2 10972.1 895.085   5
  -1  -6   2 10857.7 806.155   2
   1  -6  -2 11667.6 1039.89   2
  -1  -6   2 11704.2 847.152   2
  -1  -6   1 6193.93 616.568   2
   1  -6  -1 5580.98 716.071   2
  -1  -6   1 7566.11 769.251   5
   1  -6  -1 6670.98 620.298   1
  -1  -6   0 20637.3 1182.17   2
  -1  -6   0 24354.6 1436.73   5
   1  -6   0 23493.0 1188.45   1
   1  -6   0 23338.5 1410.52   4
  -1  -6  -1 30315.2 1662.93   5
  -1  -6  -1 29532.9 1461.98   2
   1  -6   1 28440.6 1586.42   4
   1  -6   1 29894.5 1368.84   1
   1  -6   2 2998.27 436.617   1
  -1  -6  -2 4010.54 552.675   2
  -1  -6  -2 3856.80 601.131   5
   1  -6   3 27362.9 1356.14   1
  -1  -6  -3 27811.4 1502.95   2
   1  -6   4 748.249 276.404   1
  -1  -6  -4 2009.04 452.674   2
   1  -6   5 33829.0 1620.82   1
  -1  -6  -5 36124.5 1856.23   2
   1  -6   6 3486.99 523.931   1
  -1  -6  -6 4548.40 679.835   2
   1  -6   7 12805.1 1024.47   1
  -1  -6  -7 13045.4 1158.25   2
   1  -6   8 4035.86 603.349   1
  -1  -6  -8 5664.72 788.866   2
  -1  -6  -9 13566.9 1261.43   2
  -1  -6  -9 13050.5 988.275   3
   1  -6   9 14372.5 1177.18   1
  -1  -6 -10 639.434 351.926   2
   1  -6  10 130.194 186.476   1
  -1  -6 -10 336.715 196.929   3
   1  -6  11 1426.09 420.994   1
  -1  -6 -11 1225.73 468.724   2
   1  -6  12 7275.32 928.239   1
  -1  -6 -12 8453.51 1115.83   2
   1  -6  13 2022.70 510.795   1
  -1  -6 -13 1357.07 530.340   2
   1  -6  14 393.820 268.279   1
  -1  -6 -14-174.973 341.738   2
   1  -6  15 4171.26 786.590   1
  -1  -6 -15 5475.28 987.261   2
  -1  -6 -16 4176.97 925.872   2
   1  -6  16 4518.15 819.383   1
   1  -6  17 706.060 394.016   1
   1  -6  18 1160.34 499.666   1
  -1  -5  20 4531.92 1001.54   3
  -1  -5  20 1907.48 685.407   1
  -1  -5  19 796.046 440.550   1
   1  -5 -18 409.867 441.349   2
  -1  -5  18 1215.74 457.443   1
  -1  -5  17 820.822 550.607   1
   1  -5 -17 1578.90 581.103   2
  -1  -5  16 1129.28 555.058   1
   1  -5 -16 1557.69 546.788   2
  -1  -5  15-62.9087 226.915   1
   1  -5 -15 757.217 465.219   2
   1  -5 -14-46.4303 276.348   2
  -1  -5  14-121.123 229.797   1
  -1  -5  13 8641.19 1014.74   1
   1  -5 -13 10090.9 1204.32   2
  -1  -5  12 2704.57 495.112   2
   1  -5 -12 3172.94 696.808   2
  -1  -5  12 1644.82 477.855   1
   1  -5 -11 3919.39 734.181   2
  -1  -5  11 4630.81 603.161   2
  -1  -5  11 3493.17 600.684   1
  -1  -5  10 14386.2 1030.10   2
  -1  -5  10 12791.6 1076.85   1
   1  -5 -10 15580.4 1391.96   2
  -1  -5   9 19137.5 1261.38   1
   1  -5  -9 20155.2 1516.23   2
  -1  -5   9 17298.1 1091.97   2
   1  -5  -8 3175.33 503.178   1
   1  -5  -8 3222.80 603.315   2
  -1  -5   8 3901.57 489.539   2
  -1  -5   8 3197.42 457.759   1
  -1  -5   7 19453.8 1091.11   1
   1  -5  -7 21060.2 1479.78   2
   1  -5  -7 20551.2 1268.36   1
  -1  -5   7 22383.4 1148.22   2
   1  -5  -6 2203.56 421.381   1
  -1  -5   6 1854.33 316.682   2
  -1  -5   6 2285.44 329.997   1
   1  -5  -6 2311.60 492.049   2
  -1  -5   5 28633.2 1258.80   2
   1  -5  -5 31215.3 1705.71   2
  -1  -5   5 29760.1 1151.54   1
   1  -5  -5 27885.5 1382.34   1
   1  -5  -4 1809.28 342.719   1
  -1  -5   4 2552.71 275.938   1
   1  -5  -4 2883.24 516.893   2
  -1  -5   4 1813.98 299.358   2
   1  -5  -3 15810.5 1229.41   5
  -1  -5   3 16817.5 639.727   1
  -1  -5   3 16591.1 902.224   2
   1  -5  -3 15261.6 1125.35   2
   1  -5  -3 17399.2 1115.83   4
   1  -5  -3 15009.7 928.590   1
   1  -5  -2 15422.9 1104.28   2
  -1  -5   2 16272.8 854.516   2
  -1  -5   2 17103.4 898.772   2
   1  -5  -2 14967.3 1159.97   5
  -1  -5   2 16382.9 458.576   1
  -1  -5   2 16170.3 975.098   5
   1  -5  -2 15492.4 901.083   1
   1  -5  -2 17197.3 1071.74   4
   1  -5  -1 5206.24 585.725   4
  -1  -5   1 5609.86 518.613   2
  -1  -5   1 6810.44 748.953   4
  -1  -5   1 6086.82 613.126   5
   1  -5  -1 4802.32 497.090   1
   1  -5  -1 6324.69 739.819   5
  -1  -5   0 38785.7 1703.79   5
   1  -5   0 39404.8 1520.25   1
  -1  -5   0 38497.0 1867.96   4
  -1  -5   0 39288.0 1517.21   2
   1  -5   0 40414.0 1922.40   5
   1  -5   0 39099.7 1691.67   4
  -1  -5  -1 5555.78 670.363   4
   1  -5   1 5192.49 520.192   1
   1  -5   1 5234.31 591.193   4
   1  -5   1 6687.81 736.822   5
  -1  -5  -1 5854.04 637.756   5
  -1  -5  -1 5793.63 558.785   2
   1  -5   2 28298.4 1296.26   1
   1  -5   2 29275.6 1445.20   4
   1  -5   2 30047.8 1573.12   2
  -1  -5  -2 27841.6 1328.92   2
  -1  -5  -2 31312.8 1582.23   5
   1  -5   3 8191.72 801.184   2
  -1  -5  -3 7834.18 792.677   5
   1  -5   3 6722.25 618.117   1
  -1  -5  -3 6030.57 628.013   2
   1  -5   4 17799.9 1215.11   2
  -1  -5  -4 17079.4 1230.96   5
  -1  -5  -4 18302.1 1123.61   2
   1  -5   4 15696.8 996.123   1
  -1  -5  -5 6268.31 705.172   2
   1  -5   5 6672.34 746.270   2
   1  -5   5 6668.34 664.026   1
  -1  -5  -5 8143.08 869.146   5
   1  -5   6 40690.9 1954.56   2
   1  -5   6 40744.4 1799.66   1
  -1  -5  -6 40671.3 1922.65   2
  -1  -5  -7 11663.4 1033.20   2
   1  -5   7 11358.7 939.258   1
   1  -5   7 13425.8 1103.47   2
  -1  -5  -8 14305.8 1172.72   2
   1  -5   8 12840.5 1104.35   2
   1  -5   8 12883.7 1038.71   1
  -1  -5  -8 13896.8 931.389   3
  -1  -5  -9 833.889 332.441   2
   1  -5   9 621.595 287.822   1
  -1  -5 -10 16667.4 875.220   3
   1  -5  10 17398.2 1307.95   1
  -1  -5 -10 15710.2 1337.12   2
   1  -5  11 7875.98 922.716   1
  -1  -5 -11 9320.35 1070.92   2
  -1  -5 -11 9586.96 556.368   3
   1  -5  12 3803.94 659.354   1
  -1  -5 -12 4069.69 743.765   2
  -1  -5 -13 9498.54 1162.94   2
   1  -5  13 8599.72 1043.91   1
  -1  -5 -14 14397.5 1474.46   2
   1  -5  14 10085.5 1181.97   1
   1  -5  15 1313.00 516.619   1
  -1  -5 -15 1893.81 627.439   2
   1  -5  16 6462.90 1054.93   1
  -1  -5 -16 10041.0 1343.37   2
   1  -5  17 1711.76 579.091   1
  -1  -5 -17 2459.11 717.531   2
   1  -5  18 622.666 467.722   1
  -1  -5 -18 1012.36 528.488   2
   1  -5  19 3190.11 789.853   1
  -1  -4  20-443.411 332.709   3
  -1  -4  19 4896.32 916.714   3
   1  -4 -19 851.674 471.402   2
   1  -4 -18 1537.45 565.754   2
   1  -4 -17 2613.86 695.368   2
   1  -4 -16 356.922 335.398   2
   1  -4 -15 5949.46 952.475   2
   1  -4 -14 13255.3 1368.69   2
  -1  -4  13 658.076 256.867   2
   1  -4 -13 126.106 194.218   2
  -1  -4  12 5348.07 659.932   2
   1  -4 -12 5142.91 328.687   3
   1  -4 -12 4356.13 742.725   2
   1  -4 -11 15814.7 720.014   3
  -1  -4  11 15341.9 1069.17   2
   1  -4 -11 17382.4 1409.61   2
  -1  -4  10 28868.0 1457.61   2
   1  -4 -10 29934.5 1819.98   2
  -1  -4   9 11847.8 861.056   2
   1  -4  -9 10441.0 1025.62   2
   1  -4  -8 4388.23 577.629   1
   1  -4  -8 3997.88 608.720   2
  -1  -4   8 4130.82 473.267   2
   1  -4  -7 17638.5 1117.39   1
  -1  -4   7 16953.9 937.283   2
   1  -4  -7 17213.2 1232.07   2
   1  -4  -6 50243.6 1931.03   1
   1  -4  -6 48965.1 2121.52   2
  -1  -4   6 49127.7 1673.40   2
  -1  -4   6 48759.3 1740.36   1
   1  -4  -5 19015.3 1214.87   2
   1  -4  -5 19254.2 1072.16   1
  -1  -4   5 18918.1 921.925   1
  -1  -4   5 18834.0 900.097   2
  -1  -4   4 31267.4 1094.70   1
   1  -4  -4 30371.4 1543.62   2
  -1  -4   4 28823.3 1122.43   2
   1  -4  -4 31879.2 1651.58   5
   1  -4  -4 31089.4 1333.11   1
   1  -4  -3 45098.6 1828.70   2
   1  -4  -3 41560.9 1557.27   1
  -1  -4   3 41301.9 1369.26   2
  -1  -4   3 41135.2 1430.62   5
   1  -4  -3 44174.6 1934.74   5
  -1  -4   3 41571.9 1808.85   4
  -1  -4   3 41670.6 1183.87   1
   1  -4  -2 31317.8 1348.39   4
  -1  -4   2 29706.3 1127.11   2
   1  -4  -2 29086.3 1240.54   1
   1  -4  -2 33724.9 1622.64   5
  -1  -4   2 31141.9 1514.93   4
  -1  -4   2 30827.2 824.278   1
  -1  -4   2 31274.2 1254.48   5
   1  -4  -1 7018.99 590.498   4
  -1  -4   1 7774.87 719.763   4
   1  -4  -1 6850.09 551.072   1
  -1  -4   1 6140.08 466.651   2
   1  -4  -1 6306.40 668.780   5
  -1  -4   1 6422.40 554.894   5
  -1  -4   0 136355. 3251.95   2
   1  -4   0 138409. 3373.92   1
  -1  -4   0 142839. 3564.03   5
   1  -4   0 136930. 3833.60   5
   1  -4   0 139089. 3506.73   4
  -1  -4   0 137715. 3782.73   4
  -1  -4  -1 28878.5 1344.29   5
  -1  -4  -1 29476.0 1461.71   4
  -1  -4  -1 30088.3 1197.23   2
   1  -4   1 29041.0 1216.11   1
   1  -4   1 31313.8 1494.24   5
   1  -4   1 31232.3 1323.17   4
  -1  -4  -2 95842.9 2868.30   5
   1  -4   2 92993.4 2581.50   1
   1  -4   2 91072.6 2643.69   4
  -1  -4  -2 89539.4 2561.75   2
  -1  -4  -2 97011.4 2959.17   4
  -1  -4  -3 41957.1 1604.13   2
   1  -4   3 39970.7 1736.16   2
   1  -4   3 40725.0 1553.09   1
  -1  -4  -3 41487.7 1788.40   4
  -1  -4  -3 40552.0 1769.42   5
  -1  -4  -4 59086.6 2110.21   2
  -1  -4  -4 66491.3 2404.91   5
   1  -4   4 65401.4 2330.77   2
   1  -4   4 60454.7 2072.61   1
   1  -4   5 27395.3 1324.37   1
  -1  -4  -5 25921.3 1335.34   2
  -1  -4  -5 28767.3 1557.33   5
   1  -4   5 26169.2 1408.37   2
  -1  -4  -6 25358.0 1518.04   5
   1  -4   6 26844.0 1460.28   2
   1  -4   6 24435.6 1303.27   1
  -1  -4  -6 26651.5 1410.13   2
  -1  -4  -7 20984.3 1036.35   3
   1  -4   7 21237.0 1317.50   2
  -1  -4  -7 22664.2 1468.91   5
   1  -4   7 20703.1 1238.34   1
  -1  -4  -7 20368.7 1280.55   2
  -1  -4  -8 18840.5 910.607   3
   1  -4   8 20613.8 1345.98   2
   1  -4   8 20066.2 1266.25   1
  -1  -4  -8 19151.4 1309.60   2
  -1  -4  -9 7285.14 491.047   3
   1  -4   9 8271.06 859.727   2
   1  -4   9 7827.69 816.789   1
  -1  -4  -9 6816.09 799.881   2
  -1  -4 -10 13158.9 577.043   3
   1  -4  10 14002.2 1151.84   1
  -1  -4 -10 12193.6 1129.88   2
  -1  -4 -11 6055.66 834.361   2
   1  -4  11 5634.02 751.167   1
   1  -4  12 824.165 343.869   1
  -1  -4 -12 802.456 343.315   2
  -1  -4 -13 6620.61 941.623   2
   1  -4  13 8355.54 1001.16   1
  -1  -4 -14 4688.04 822.076   2
   1  -4  14 3791.05 742.644   1
   1  -4  15 18776.1 1620.24   1
  -1  -4 -15 18746.9 1686.06   2
  -1  -4 -16 10102.5 1290.58   2
   1  -4  16 7416.71 1184.35   1
   1  -4  17 5810.92 1082.20   1
  -1  -4 -17 8677.14 1215.84   2
  -1  -4 -18 2966.66 753.438   2
   1  -4  18 1779.70 755.071   1
  -1  -4 -19 1472.31 627.554   2
   1  -4  19 978.087 573.886   1
   1  -3 -20 6056.36 1099.65   2
  -1  -3  19 685.719 324.647   3
   1  -3 -19 1180.65 592.345   2
   1  -3 -18 4485.13 905.792   2
  -1  -3  18 3807.62 711.370   3
   1  -3 -17 2366.89 659.135   2
  -1  -3  17 1682.45 479.417   3
   1  -3 -16 14271.7 1469.99   2
   1  -3 -15 2848.15 672.174   2
   1  -3 -14 14254.9 1370.75   2
   1  -3 -13 31739.1 1975.05   2
  -1  -3  13 28326.1 1610.79   2
   1  -3 -12 32273.3 1926.82   2
  -1  -3  12 30791.9 1616.54   2
   1  -3 -11 48200.0 2319.72   2
  -1  -3  11 48734.6 1991.49   2
   1  -3 -11 47914.7 1241.64   3
   1  -3 -10 19960.4 755.703   3
  -1  -3  10 20148.8 1156.89   2
   1  -3 -10 17571.3 1316.75   2
   1  -3  -9 60615.6 2498.46   5
   1  -3  -9 56123.0 1567.71   3
   1  -3  -9 56142.3 2359.79   2
  -1  -3   9 58240.9 2026.54   2
  -1  -3   8 38224.5 1481.48   2
   1  -3  -8 36523.5 1687.12   1
   1  -3  -8 35302.4 1752.72   2
   1  -3  -7 107122. 3231.70   2
   1  -3  -7 102876. 3045.21   1
  -1  -3   7 96333.7 2674.26   2
  -1  -3   6 25766.4 1057.99   2
   1  -3  -6 26436.5 1288.22   1
   1  -3  -6 26228.8 1389.93   2
   1  -3  -5 128074. 3520.91   2
   1  -3  -5 130035. 3347.00   1
  -1  -3   5 126081. 2950.77   2
  -1  -3   4 27659.7 959.950   2
   1  -3  -4 26984.2 1184.29   1
   1  -3  -4 28365.0 1339.33   2
   1  -3  -3 30422.6 1225.39   1
  -1  -3   3 31061.2 984.721   2
   1  -3  -3 31037.2 1377.68   2
  -1  -3   2 647.257 111.894   1
  -1  -3   2 1335.53 309.824   4
   1  -3  -2 1261.78 272.537   1
  -1  -3   2 1334.17 192.165   2
  -1  -3   2 1033.50 186.784   5
  -1  -3   2 863.308 122.061   1
   1  -3  -1 91061.8 2392.11   1
  -1  -3   1 92957.9 2120.43   2
   1  -3  -1 92065.8 2371.73   4
  -1  -3   1 93577.9 2329.88   5
  -1  -3   1 91594.7 2647.92   4
   1  -3   0 367202. 7309.88   4
  -1  -3   0 368574. 7391.58   5
  -1  -3   0 376741. 7701.20   4
  -1  -3   0 375805. 7107.50   2
   1  -3   0 370462. 7767.73   5
   1  -3   0 360991. 7348.71   1
  -1  -3  -1 174479. 3706.31   2
   1  -3   1 168146. 3841.80   1
  -1  -3  -1 167684. 3963.66   5
   1  -3   1 168970. 3793.20   4
  -1  -3  -1 172974. 4133.75   4
   1  -3   2 108223. 3007.26   2
  -1  -3  -2 114006. 3043.31   4
   1  -3   2 109630. 2804.95   1
  -1  -3  -2 109969. 2722.89   2
  -1  -3  -2 111714. 2975.89   5
  -1  -3  -3 15499.0 945.410   5
  -1  -3  -3 14644.9 809.885   2
   1  -3   3 16553.0 956.722   2
   1  -3   3 14670.9 834.407   1
  -1  -3  -4 102460. 2808.37   2
   1  -3   4 102227. 2957.52   2
   1  -3   4 102057. 2809.17   1
  -1  -3  -4 106690. 3077.90   5
  -1  -3  -5 17380.3 1102.52   5
   1  -3   5 17104.2 972.717   1
  -1  -3  -5 17574.7 1000.11   2
   1  -3   5 16347.8 1017.78   2
   1  -3   6 119660. 3455.94   1
   1  -3   6 131230. 3624.23   2
  -1  -3  -6 126440. 3518.83   2
  -1  -3  -6 135055. 3806.40   5
  -1  -3  -6 129340. 3022.20   3
  -1  -3  -7 7796.69 804.294   5
   1  -3   7 8396.95 743.616   1
  -1  -3  -7 7933.09 476.489   3
  -1  -3  -7 7404.18 730.428   2
   1  -3   7 8965.64 790.942   2
  -1  -3  -8 18916.8 707.031   3
  -1  -3  -8 20333.6 1348.00   5
   1  -3   8 19352.3 1231.10   2
   1  -3   8 18134.3 1200.92   1
  -1  -3  -8 18007.5 1198.25   2
  -1  -3  -9 11571.7 1002.59   2
  -1  -3  -9 11194.8 420.243   3
   1  -3   9 11611.2 981.446   1
  -1  -3  -9 10516.5 1014.42   5
   1  -3   9 12163.0 1013.10   2
   1  -3  10 13362.5 1096.60   2
   1  -3  10 11548.6 1106.13   1
  -1  -3 -10 13633.5 1131.51   2
  -1  -3 -11 4556.79 692.285   2
   1  -3  11 4949.63 747.433   1
   1  -3  12 6140.32 996.711   1
  -1  -3 -12 10929.6 1105.33   2
  -1  -3 -13 14169.7 1315.35   2
   1  -3  13 15340.2 1332.03   1
   1  -3  14 3344.01 834.408   1
  -1  -3 -14 3327.66 676.513   2
   1  -3  15 1704.47 596.214   1
  -1  -3 -15 2514.54 624.150   2
  -1  -3 -16 5613.58 937.713   2
   1  -3  16 2933.39 815.370   1
  -1  -3 -17 2027.05 615.823   2
   1  -3  17 1196.93 487.689   1
  -1  -3 -18 1296.06 564.588   2
   1  -3  18 1878.13 677.811   1
  -1  -3 -19 2022.08 644.332   2
   1  -3  19 2344.32 673.350   1
  -1  -3 -20 494.994 419.434   2
   1  -3  20 808.580 525.483   1
   1  -2 -21 3826.02 899.466   2
   1  -2 -20 457.473 344.897   2
   1  -2 -19 4703.60 923.665   2
  -1  -2  19 5206.25 730.605   3
   1  -2 -18 2599.43 700.771   2
  -1  -2  18 4203.56 649.021   3
  -1  -2  17 7415.91 863.147   3
   1  -2 -17 6471.68 1004.00   2
   1  -2 -16 5075.03 859.304   2
  -1  -2  16 7087.48 828.184   3
   1  -2 -15 6896.19 945.567   2
  -1  -2  15 7084.98 810.730   3
   1  -2 -14 6957.07 914.669   2
  -1  -2  14 8034.57 845.497   3
   1  -2 -13 5201.14 765.796   2
  -1  -2  13 6238.60 726.028   2
   1  -2 -12 16141.0 1281.44   2
  -1  -2  12 17329.5 1175.53   2
   1  -2 -11 7609.18 846.618   2
  -1  -2  11 8928.05 793.072   2
   1  -2 -11 8299.73 863.849   5
  -1  -2  10 23142.2 1244.79   2
   1  -2 -10 23102.2 776.894   3
   1  -2 -10 24495.1 1463.92   5
   1  -2 -10 24239.5 1458.37   2
   1  -2  -9 14895.2 613.311   3
  -1  -2   9 14689.1 919.577   2
   1  -2  -9 15242.4 1091.01   5
   1  -2  -9 16520.0 1133.73   2
   1  -2  -8 3423.70 507.178   5
   1  -2  -8 3251.54 278.501   3
  -1  -2   8 3556.10 413.441   2
   1  -2  -8 3519.43 508.686   2
   1  -2  -7 6955.41 422.008   3
   1  -2  -7 7852.65 703.727   2
  -1  -2   7 7185.21 548.175   2
   1  -2  -7 7050.18 652.865   1
   1  -2  -6 24784.3 1187.85   1
  -1  -2   6 22855.3 953.758   2
   1  -2  -6 25046.2 1229.09   2
   1  -2  -5 2022.46 336.180   2
   1  -2  -5 2253.63 335.341   1
  -1  -2   5 2184.33 243.120   2
   1  -2  -4 7503.52 557.627   1
   1  -2  -4 8137.92 617.170   2
  -1  -2   4 8002.62 425.551   2
   1  -2  -3 21154.2 983.954   2
  -1  -2   3 20931.0 646.335   2
   1  -2  -3 21388.3 922.452   1
  -1  -2   3 20021.5 751.189   1
   1  -2  -2 187617. 3960.21   1
  -1  -2   2 180648. 3447.32   2
  -1  -2   2 173782. 3552.37   1
  -1  -2   2 188223. 3530.47   5
  -1  -2   2 180609. 4071.60   4
  -1  -2   1 341272. 6812.83   4
   1  -2  -1 344614. 6653.60   1
  -1  -2   1 341048. 6379.16   5
  -1  -2   1 331828. 6151.52   2
   1  -2   0 253523. 5083.03   1
   1  -2   0 248447. 4856.30   4
  -1  -2   0 248928. 4974.56   5
  -1  -2   0 249154. 4717.89   2
  -1  -2   0 249356. 5211.88   4
   1  -2   1 414094. 7864.33   4
  -1  -2  -1 422309. 8241.36   4
  -1  -2  -1 421606. 7853.96   2
   1  -2   1 424181. 8121.64   1
  -1  -2  -1 419336. 8106.96   5
  -1  -2  -2 135664. 3233.36   5
   1  -2   2 138742. 3172.53   1
  -1  -2  -2 137025. 3024.89   2
  -1  -2  -3 50246.2 1556.04   2
  -1  -2  -3 53503.9 1522.16   3
   1  -2   3 53964.2 1651.30   1
  -1  -2  -3 50079.9 1702.15   5
   1  -2   4 24055.7 1080.37   1
   1  -2   4 26050.0 1169.78   2
  -1  -2  -4 26122.6 908.099   3
  -1  -2  -4 23445.3 1043.61   2
   1  -2   5 32626.3 1359.40   1
   1  -2   5 32199.4 1388.70   2
  -1  -2  -5 31846.4 1328.29   2
  -1  -2  -5 32743.5 998.465   3
  -1  -2  -6 12261.9 842.206   2
  -1  -2  -6 12259.9 506.388   3
   1  -2   6 13599.8 888.780   2
   1  -2   6 12901.5 868.001   1
  -1  -2  -7 61244.3 1388.98   3
   1  -2   7 65464.5 2258.72   1
   1  -2   7 62085.2 2214.58   2
  -1  -2  -7 60819.8 2198.08   2
   1  -2   8 17007.5 1116.00   2
   1  -2   8 18402.2 1152.19   1
  -1  -2  -8 16422.2 1099.22   2
   1  -2   9 17336.8 1189.47   1
  -1  -2  -9 15806.4 1134.25   2
   1  -2   9 18607.1 1211.36   2
  -1  -2 -10 2849.79 514.503   5
   1  -2  10 2949.07 499.105   2
  -1  -2 -10 2578.62 492.409   2
   1  -2  10 2474.90 475.415   1
   1  -2  11 47446.9 2217.97   2
   1  -2  11 48663.7 2278.07   1
  -1  -2 -11 50747.5 2335.91   2
  -1  -2 -12 10755.0 1076.72   2
   1  -2  12 11248.7 1090.91   1
  -1  -2 -13 23305.3 1636.57   2
   1  -2  13 13665.0 1518.88   1
   1  -2  14 13029.6 1376.28   1
  -1  -2 -14 12717.7 1273.37   2
  -1  -2 -15 31976.3 2116.68   2
   1  -2  15 25025.0 2096.17   1
  -1  -2 -16 6305.52 976.842   2
   1  -2  16 7372.85 1074.27   1
   1  -2  17 5932.22 992.263   1
  -1  -2 -17 5769.88 955.190   2
  -1  -2 -18 2389.46 682.293   2
   1  -2  18 720.177 741.529   1
   1  -2  19 1258.88 569.764   1
  -1  -2 -19 1114.73 422.032   2
  -1  -2 -20 3017.31 811.335   2
   1  -2  20 1799.44 671.869   1
   1  -2  21 160.869 421.431   1
   1  -1 -22 5037.51 975.549   2
   1  -1 -21 200.700 251.068   2
   1  -1 -20 3541.84 788.664   2
   1  -1 -19 1179.47 508.213   2
   1  -1 -18 2206.87 605.410   2
  -1  -1  18 2594.45 451.890   3
  -1  -1  17 351.000 193.532   3
   1  -1 -17 188.872 251.520   2
  -1  -1  16 8866.20 808.920   3
   1  -1 -16 8766.63 1087.06   2
   1  -1 -15 7560.38 960.743   2
  -1  -1  15 6733.74 691.947   3
   1  -1 -14 7824.27 942.460   2
  -1  -1  14 8938.03 776.274   3
  -1  -1  13 25294.8 1315.49   3
   1  -1 -13 23051.0 1510.32   5
  -1  -1  13 20886.9 1390.51   2
   1  -1 -13 24027.4 1586.10   2
   1  -1 -12 11747.0 1030.05   5
   1  -1 -12 12844.9 1084.66   2
  -1  -1  12 12089.0 875.089   3
  -1  -1  12 11353.4 956.135   2
   1  -1 -11 39554.4 1864.88   5
   1  -1 -11 41248.8 1942.39   2
  -1  -1  11 41467.8 1813.20   2
  -1  -1  11 37560.1 1623.46   3
  -1  -1  11 37686.5 1925.59   1
  -1  -1  10 7643.53 765.679   1
   1  -1 -10 9491.02 815.992   5
  -1  -1  10 8748.20 750.511   2
  -1  -1  10 7429.48 666.130   3
   1  -1 -10 8578.57 814.179   2
   1  -1  -9 6458.17 680.899   2
  -1  -1   9 6662.50 604.954   3
   1  -1  -9 6770.64 662.270   5
  -1  -1   9 6043.11 581.962   2
  -1  -1   9 6249.10 648.509   1
   1  -1  -8 15192.4 971.091   5
   1  -1  -8 15227.8 660.002   3
  -1  -1   8 15647.9 986.511   1
   1  -1  -8 15933.0 997.974   2
  -1  -1   8 15114.1 883.782   2
   1  -1  -7 48188.8 1743.20   5
   1  -1  -7 46197.6 1297.52   3
  -1  -1   7 41947.3 1711.37   1
   1  -1  -7 46679.8 1735.83   2
  -1  -1   7 45033.2 1557.34   2
  -1  -1   6 22339.9 942.766   2
   1  -1  -6 25274.8 1138.63   2
   1  -1  -6 21145.9 1054.43   5
   1  -1  -6 23299.2 805.082   3
  -1  -1   6 20168.5 1075.16   1
   1  -1  -6 24959.2 1150.07   1
   1  -1  -5 14719.5 811.248   5
   1  -1  -5 16458.2 651.302   3
   1  -1  -5 15445.8 844.147   1
  -1  -1   5 16081.3 809.791   1
  -1  -1   5 15009.0 680.167   2
   1  -1  -5 17319.8 868.623   2
  -1  -1   4 51943.9 1350.12   2
   1  -1  -4 52405.0 1372.73   3
   1  -1  -4 52814.5 1620.74   1
  -1  -1   4 51719.9 1526.33   1
   1  -1  -4 54818.3 1631.65   2
   1  -1  -3 4691.48 386.969   1
  -1  -1   3 5045.37 266.049   2
  -1  -1   3 4625.91 353.499   1
  -1  -1   2 116655. 2465.78   1
   1  -1  -2 119024. 2672.30   1
  -1  -1   1 152354. 3253.50   4
  -1  -1   1 155676. 3014.15   1
   1  -1  -1 159452. 3285.78   1
  -1  -1   0 348653. 5953.50   1
   1  -1   0 342265. 6296.88   1
  -1  -1   0 323646. 6082.21   5
  -1  -1   0 313300. 6220.92   4
  -1  -1  -1 205961. 3988.17   2
  -1  -1  -1 212787. 3926.02   1
   1  -1   2 50905.2 1426.03   1
  -1  -1  -2 48858.2 1295.47   3
  -1  -1  -2 49543.8 1337.24   2
  -1  -1  -3 78426.9 1994.00   2
   1  -1   3 74717.6 2012.70   1
  -1  -1  -3 76309.4 1742.56   3
  -1  -1  -4 29414.1 824.454   3
  -1  -1  -4 28130.2 1110.48   2
   1  -1   4 26481.5 1140.57   1
  -1  -1  -5 103085. 2686.15   2
   1  -1   5 92615.0 2756.20   1
   1  -1   6 50972.3 1803.27   1
  -1  -1  -6 47921.5 1760.03   2
  -1  -1  -7 56507.1 2041.35   2
  -1  -1  -8 8381.11 756.894   2
  -1  -1  -9 52680.7 2143.33   2
  -1  -1 -10 32365.2 1730.84   5
   1  -1  10 35372.4 1746.70   2
  -1  -1 -10 33614.3 1743.57   2
  -1  -1 -11 8239.12 874.472   5
   1  -1  11 7122.97 790.930   2
  -1  -1 -11 6432.25 792.330   2
  -1  -1 -12 60106.1 2638.65   2
  -1  -1 -13 5321.01 769.408   2
  -1  -1 -14 22268.7 1660.68   2
  -1  -1 -15 9979.23 1141.82   2
  -1  -1 -16 17208.7 1567.43   2
  -1  -1 -17 1391.87 578.345   2
  -1  -1 -18 3198.47 733.031   2
  -1  -1 -19 7792.98 1171.45   2
  -1  -1 -20 253.595 415.306   2
  -1  -1 -21 2295.19 677.670   2
   1   0 -22-117.028 285.185   2
   1   0 -21 1780.55 663.069   2
   1   0 -20 190.033 343.782   2
   1   0 -19 6778.00 1059.09   2
   1   0 -18-189.918 283.166   2
  -1   0  17 9917.27 688.671   3
   1   0 -17 8825.97 1107.65   2
  -1   0  16 4812.92 481.280   3
   1   0 -16 5514.21 849.722   2
  -1   0  15 26033.1 1178.38   3
   1   0 -15 27730.1 1820.69   2
   1   0 -14 28049.8 1635.66   5
  -1   0  14 27621.0 1213.01   3
   1   0 -14 27979.2 1749.16   2
  -1   0  13 38927.7 1471.92   3
   1   0 -13 40741.3 1946.96   5
   1   0 -13 40567.3 2053.11   2
  -1   0  12 93838.2 3159.23   2
   1   0 -12 91640.7 3027.58   5
   1   0 -12 89652.3 3166.05   2
  -1   0  12 92222.9 2513.39   3
   1   0 -11 24051.2 1398.81   2
  -1   0  11 22419.4 1285.53   5
  -1   0  11 24834.3 1394.26   2
  -1   0  11 23039.6 1031.76   3
   1   0 -11 23853.1 1316.99   5
  -1   0  10 134234. 3644.28   5
   1   0 -10 125951. 3601.25   5
  -1   0  10 135182. 3214.51   3
   1   0 -10 133925. 3797.97   2
  -1   0  10 138616. 3775.48   2
  -1   0   9 17633.0 844.707   3
   1   0  -9 17674.8 1070.41   2
   1   0  -9 18557.4 1033.43   5
  -1   0   9 18212.1 1021.53   5
  -1   0   9 18130.7 1067.38   2
  -1   0   8 106934. 2616.84   3
  -1   0   8 104144. 2944.27   2
   1   0  -8 107382. 2874.48   5
   1   0  -8 108051. 3000.16   2
  -1   0   8 105464. 2875.77   5
   1   0  -7 11461.1 758.658   2
  -1   0   7 11190.2 616.779   3
  -1   0   7 11514.1 741.034   2
   1   0  -7 12207.6 713.695   5
  -1   0   7 10943.3 695.895   5
  -1   0   6 203852. 4302.54   3
  -1   0   6 204094. 4427.43   5
   1   0  -6 209379. 4565.36   2
   1   0  -6 202068. 4412.09   5
  -1   0   6 210636. 4554.46   2
  -1   0   5 15541.7 691.486   3
  -1   0   5 16573.2 768.433   2
   1   0  -5 16901.9 852.235   1
   1   0  -5 16362.3 718.338   5
   1   0  -5 15718.7 707.140   3
   1   0  -5 15777.3 759.760   2
  -1   0   5 17073.5 736.244   5
   1   0  -4 131746. 2950.54   1
   1   0  -4 125665. 2784.19   2
   1   0  -4 116593. 2735.29   3
  -1   0   4 123099. 2768.00   2
   1   0  -4 117572. 2671.95   5
  -1   0   4 129468. 2708.17   5
  -1   0   4 124060. 2735.53   3
   1   0  -3 9137.09 447.010   2
  -1   0   3 9702.26 431.465   5
   1   0  -3 8000.92 447.846   3
   1   0  -3 8310.22 487.568   1
   1   0  -3 8985.41 415.845   5
   1   0  -2 130078. 2649.21   2
   1   0  -2 128004. 2779.86   1
   1   0  -2 128575. 2774.37   3
  -1   0   2 132784. 2618.69   5
   1   0  -1 51408.7 1282.82   1
   1   0  -1 50461.5 1312.97   3
  -1   0   1 52367.9 1199.12   5
   1   0   0 237159. 4543.57   1
   1   0   1 71161.4 1621.43   1
   1   0   1 67667.9 1623.26   3
  -1   0  -1 69803.0 1618.16   2
   1   0   2 65097.8 1665.00   1
  -1   0  -2 71660.0 1724.27   2
   1   0   3 120398. 2730.28   1
  -1   0  -3 116952. 2741.35   2
   1   0   4 732.317 244.924   1
  -1   0  -4 1083.28 224.268   2
  -1   0  -5 43148.7 1526.27   2
  -1   0  -6 1604.38 308.459   2
  -1   0  -7 102099. 2975.74   2
  -1   0  -8 2887.17 448.975   2
  -1   0  -9 24385.9 1348.15   5
  -1   0  -9 19013.4 1219.30   2
  -1   0 -10 40112.0 1893.09   2
  -1   0 -10 38253.0 1841.14   5
   1   0  11 55382.7 2322.10   2
  -1   0 -11 52247.5 2308.75   2
  -1   0 -11 47907.4 2201.90   5
  -1   0 -12 8458.00 915.170   5
  -1   0 -12 9191.70 971.243   2
  -1   0 -13 22079.5 1566.76   2
  -1   0 -14 10450.3 1112.31   2
  -1   0 -15 9155.89 1095.85   2
  -1   0 -16 3890.33 754.768   2
  -1   0 -17 281.373 356.448   2
  -1   0 -18 853.156 466.729   2
  -1   0 -19 401.681 372.580   2
  -1   0 -20 246.498 344.114   2
  -1   0 -21 284.451 375.858   2
   1   1 -22 5184.62 987.590   2
   1   1 -21 804.808 432.085   2
   1   1 -20 3445.89 773.135   2
   1   1 -19 1372.99 519.787   2
   1   1 -18 1975.13 584.453   2
   1   1 -17-67.3123 286.227   2
   1   1 -16 9008.90 1042.06   2
   1   1 -16 8750.37 921.490   5
   1   1 -15 7348.28 821.946   5
   1   1 -15 7649.52 913.882   2
  -1   1  15 7121.14 905.812   5
  -1   1  14 8720.28 977.825   5
   1   1 -14 9328.97 970.306   2
   1   1 -14 8940.31 846.145   5
  -1   1  13 20723.2 1438.33   5
   1   1 -13 23824.6 1518.19   2
   1   1 -13 22631.6 1337.52   5
   1   1 -12 12588.7 927.041   5
  -1   1  12 13055.9 1076.59   2
  -1   1  12 11756.2 1034.59   5
   1   1 -12 11592.8 993.136   2
   1   1 -11 37476.9 1619.12   5
  -1   1  11 40523.1 1898.77   5
  -1   1  11 41797.3 1984.68   1
  -1   1  11 39826.9 1179.70   3
  -1   1  11 38086.7 1854.04   2
   1   1 -11 38414.9 1793.62   2
   1   1 -10 8732.55 767.346   2
  -1   1  10 8705.45 470.598   3
   1   1 -10 8111.51 656.177   5
  -1   1  10 8243.87 779.989   2
  -1   1  10 7905.06 758.935   5
  -1   1   9 8227.74 743.299   5
  -1   1   9 7518.17 430.521   3
   1   1  -9 7495.04 678.674   2
   1   1  -9 7292.19 579.422   5
  -1   1   8 14485.6 954.803   5
   1   1  -8 15330.8 904.624   2
   1   1  -8 15342.4 792.212   5
   1   1  -7 50336.8 1683.23   2
  -1   1   7 53348.6 1862.07   5
   1   1  -7 49153.1 1502.74   5
  -1   1   6 24090.1 1111.49   5
   1   1  -6 22424.4 827.331   5
   1   1  -6 22973.6 965.052   2
  -1   1   5 18867.3 931.991   5
   1   1  -5 19542.6 662.524   5
   1   1  -5 19393.0 792.348   2
   1   1  -4 52466.3 1174.95   5
  -1   1   4 51886.1 1623.85   5
   1   1  -4 53264.3 1374.03   2
   1   1  -3 5486.08 282.424   2
  -1   1   3 5221.19 417.268   5
   1   1  -2 118667. 2476.34   1
  -1   1   2 113942. 2676.77   5
   1   1  -1 158958. 3059.95   1
  -1   1   1 156134. 3380.00   5
  -1   1   0 334768. 6493.14   5
   1   1   0 338338. 6100.10   1
   1   1   0 327549. 6497.01   3
   1   1   1 203232. 4259.02   3
   1   1   1 209951. 4228.28   5
   1   1   1 206403. 3971.25   1
  -1   1  -1 216895. 3895.56   4
   1   1   1 212052. 4055.65   2
   1   1   2 52604.7 1459.78   5
  -1   1  -2 50294.0 1474.36   2
   1   1   2 49748.0 1306.58   3
   1   1   2 49148.8 1315.78   2
  -1   1  -3 70961.3 1953.49   2
   1   1   3 71561.5 1664.33   3
   1   1   3 69691.4 1955.43   5
  -1   1  -4 36246.8 1319.24   2
   1   1   4 35063.8 958.674   3
   1   1   4 34778.3 1333.25   5
   1   1   5 104172. 2841.57   5
  -1   1  -5 104638. 2771.19   2
   1   1   5 101885. 2157.46   3
  -1   1  -6 49201.9 1785.15   2
   1   1   6 49548.7 1180.95   3
  -1   1  -7 55710.1 1983.12   2
   1   1   7 52817.7 1228.11   3
   1   1   8 8047.01 332.908   3
  -1   1  -8 7257.95 701.641   2
  -1   1  -9 51712.7 2055.94   2
   1   1   9 45982.0 1072.06   3
  -1   1 -10 28524.7 1586.32   2
  -1   1 -10 32834.3 1645.29   5
   1   1  11 7454.29 810.616   2
  -1   1 -11 6877.36 795.123   2
  -1   1 -11 6496.47 746.217   5
  -1   1 -12 59666.0 2496.31   5
  -1   1 -12 55318.0 2492.00   2
  -1   1 -13 5711.03 779.311   2
  -1   1 -13 5446.02 735.308   5
  -1   1 -14 21037.5 1577.45   2
  -1   1 -15 10265.6 1145.36   2
  -1   1 -16 17326.1 1544.91   2
  -1   1 -17 1497.05 511.295   2
  -1   1 -18 2274.98 653.816   2
  -1   1 -19 8751.37 1228.54   2
  -1   1 -20 1700.69 602.055   2
  -1   1 -21 3292.03 798.331   2
   1   2 -23 2683.70 744.039   2
   1   2 -22 1277.32 579.135   2
   1   2 -21 3519.46 773.665   2
   1   2 -20 522.202 406.589   2
   1   2 -19 6612.84 1012.56   2
  -1   2  18 4104.94 819.183   5
   1   2 -18 3363.73 726.522   2
  -1   2  17 8084.87 1090.65   5
   1   2 -17 6241.58 910.340   2
   1   2 -16 6747.94 887.032   2
  -1   2  16 6676.72 964.298   5
   1   2 -16 7633.22 825.011   5
   1   2 -15 7082.25 766.780   5
   1   2 -15 9898.27 1036.25   2
  -1   2  15 8447.72 1034.91   5
   1   2 -14 5986.36 680.948   5
   1   2 -14 6084.00 773.894   2
  -1   2  14 7081.93 915.293   5
   1   2 -13 6453.01 749.476   2
  -1   2  13 5136.18 768.558   5
   1   2 -13 5614.45 624.480   5
   1   2 -12 16577.5 1161.92   2
   1   2 -12 16202.4 1008.25   5
  -1   2  12 16572.3 1302.26   5
   1   2 -11 9579.81 725.495   5
  -1   2  11 10304.7 939.615   1
   1   2 -11 9735.36 837.130   2
  -1   2  11 9673.94 966.589   5
   1   2 -10 25123.6 1126.81   5
  -1   2  10 21772.5 1367.42   1
   1   2 -10 24265.2 1290.52   2
  -1   2  10 23337.1 1451.68   5
  -1   2  10 25590.1 1473.66   2
  -1   2   9 15875.7 1081.81   1
  -1   2   9 14932.1 1094.22   5
   1   2  -9 13237.3 879.658   2
   1   2  -9 13112.3 743.650   5
   1   2  -8 2025.68 323.007   2
   1   2  -8 1934.80 259.405   5
  -1   2   8 1451.60 339.176   1
  -1   2   8 1746.75 380.102   5
  -1   2   7 6763.75 672.989   5
   1   2  -7 8069.97 582.832   2
   1   2  -7 6844.22 438.133   5
  -1   2   7 7327.77 654.459   1
  -1   2   6 23528.3 1155.54   1
   1   2  -6 23734.4 964.945   2
  -1   2   6 25093.4 1267.90   5
  -1   2   5 1904.48 295.188   1
   1   2  -5 1914.53 229.830   2
  -1   2   5 1881.46 341.790   5
   1   2  -4 5607.13 338.702   2
  -1   2   4 5642.36 535.799   5
  -1   2   4 5369.90 463.068   1
   1   2  -4 5421.35 262.179   5
  -1   2   3 21651.2 918.710   1
   1   2  -3 21178.6 641.166   2
   1   2  -3 20434.2 590.250   5
  -1   2   3 18672.8 971.908   5
   1   2  -2 170891. 3371.84   5
  -1   2   2 176176. 4015.33   5
  -1   2   2 174507. 3767.07   1
  -1   2   1 337999. 6856.33   5
  -1   2   1 336823. 6601.52   1
   1   2  -1 333524. 6343.15   5
  -1   2   0 272710. 5356.88   1
   1   2   0 262884. 5238.72   5
  -1   2   0 255962. 5532.94   5
  -1   2  -1 416241. 7842.64   1
  -1   2  -1 409747. 8026.64   5
   1   2   1 395147. 7833.71   5
  -1   2  -1 405023. 7573.03   4
   1   2   1 396241. 7544.76   2
  -1   2  -2 127745. 2820.19   4
  -1   2  -2 133517. 3158.70   5
   1   2   2 128291. 2867.31   2
   1   2   2 129921. 3125.28   5
  -1   2  -2 132453. 3061.21   1
   1   2   3 51056.5 1522.89   2
   1   2   3 50828.8 1700.38   5
  -1   2  -3 48007.2 1617.28   1
   1   2   4 25124.5 1064.42   2
   1   2   4 25069.7 1188.93   5
  -1   2  -4 23181.4 1105.64   2
  -1   2  -4 25103.4 1132.80   1
   1   2   5 32534.1 1449.35   5
   1   2   5 32622.8 1331.05   2
  -1   2  -5 32854.5 1375.72   2
  -1   2  -6 11460.0 818.484   2
   1   2   6 11557.8 877.042   5
   1   2   6 11569.2 800.133   2
   1   2   7 62847.5 2367.20   5
   1   2   7 68643.9 2281.22   2
  -1   2  -7 63310.9 2239.47   2
   1   2   8 14087.2 980.600   2
   1   2   8 13483.7 1054.56   5
  -1   2  -8 13617.8 976.968   2
   1   2   9 16238.7 1194.42   5
   1   2   9 17411.9 1154.36   2
  -1   2  -9 15916.9 1119.50   2
  -1   2 -10 2999.78 514.078   2
   1   2  10 2831.06 500.243   2
   1   2  10 3024.64 545.331   5
  -1   2 -11 50529.4 2278.49   2
   1   2  11 55410.8 2504.64   5
  -1   2 -12 8958.77 944.760   2
  -1   2 -13 24477.2 1583.66   5
  -1   2 -13 26108.7 1696.35   2
  -1   2 -14 15336.4 1341.96   2
  -1   2 -15 35174.0 2132.90   2
  -1   2 -16 6591.58 935.367   2
  -1   2 -17 4742.30 860.062   2
  -1   2 -18 4375.73 872.087   2
  -1   2 -19 1097.03 512.498   2
  -1   2 -20 2236.12 688.790   2
  -1   2 -21 962.105 530.116   2
   1   3 -22 5388.28 996.949   2
   1   3 -21 598.935 376.359   2
   1   3 -20 6170.52 1004.41   2
  -1   3  20 5119.10 988.438   5
   1   3 -19 990.403 451.142   2
  -1   3  19 2150.11 690.343   5
   1   3 -18 3947.24 744.857   2
  -1   3  18 5198.11 956.635   5
   1   3 -17 2034.89 555.786   2
  -1   3  17 3912.87 829.384   5
   1   3 -16 12243.8 1184.00   2
  -1   3  16 11938.1 1372.03   5
  -1   3  15 1756.64 517.297   5
   1   3 -15 2548.75 528.789   2
   1   3 -15 1922.57 405.677   5
   1   3 -14 14489.8 1022.56   5
  -1   3  14 16051.2 1458.11   5
   1   3 -14 16174.2 1263.16   2
   1   3 -13 28991.5 1410.80   5
   1   3 -13 26448.2 1571.27   2
  -1   3  13 29297.0 1934.31   5
   1   3 -12 27456.6 1319.81   5
  -1   3  12 29877.0 1904.61   5
   1   3 -12 30652.2 1600.09   2
   1   3 -11 46827.1 1959.40   2
   1   3 -11 46902.8 1714.23   5
  -1   3  11 46146.3 2159.65   1
  -1   3  11 50842.8 2436.46   5
   1   3 -10 20478.5 1164.66   2
   1   3 -10 19645.9 973.538   5
  -1   3  10 19019.7 1387.60   5
  -1   3  10 20597.6 1314.51   1
  -1   3   9 57163.0 2259.39   1
   1   3  -9 55838.2 1991.42   2
  -1   3   9 60766.7 2419.49   2
  -1   3   9 55675.0 2441.64   5
  -1   3   8 34316.1 1804.50   5
   1   3  -8 33081.6 1368.73   2
  -1   3   8 34860.9 1613.19   1
  -1   3   7 96606.3 3284.45   5
  -1   3   7 104285. 3039.50   1
   1   3  -7 102552. 2704.44   2
   1   3  -7 105392. 2451.85   5
  -1   3   6 27812.9 1286.43   1
  -1   3   6 24823.7 1435.09   5
   1   3  -6 26022.3 1046.08   2
   1   3  -6 26365.3 912.528   5
  -1   3   5 134162. 3757.63   5
  -1   3   5 126773. 3343.59   1
   1   3  -5 132135. 2855.75   5
  -1   3   4 29193.8 1432.12   5
   1   3  -4 27536.7 923.804   5
  -1   3   4 27953.2 1183.62   1
  -1   3   3 29359.6 1422.30   5
  -1   3   3 31148.8 1212.81   1
   1   3  -3 29757.1 994.001   5
  -1   3   2 898.199 290.566   5
   1   3  -2 294.594 124.929   5
  -1   3   2 1071.75 235.271   1
  -1   3   1 98986.2 2850.03   5
   1   3  -1 101001. 2483.98   5
  -1   3   1 96413.8 2504.94   1
   1   3   0 357769. 7232.97   5
  -1   3   0 359115. 7191.01   1
  -1   3   0 364269. 7604.35   5
  -1   3  -1 179961. 4053.36   1
  -1   3  -1 181022. 4325.15   5
   1   3   1 181147. 4177.41   5
   1   3   2 100815. 2546.93   2
  -1   3  -2 111797. 2752.77   1
   1   3   2 101840. 2055.72   1
   1   3   2 105373. 2863.64   5
  -1   3  -2 106431. 2907.06   5
  -1   3  -2 103696. 2594.93   4
  -1   3  -3 16853.1 826.640   4
   1   3   3 15754.7 589.845   1
   1   3   3 16132.2 969.558   5
  -1   3  -3 17255.4 905.633   1
   1   3   3 16438.5 838.945   2
  -1   3  -3 14865.8 910.899   5
  -1   3  -4 108368. 2811.38   4
   1   3   4 108197. 2500.26   1
   1   3   4 105686. 3121.13   5
  -1   3  -4 111616. 3006.02   1
   1   3   4 107829. 2876.46   2
  -1   3  -4 106824. 2992.77   5
   1   3   5 14690.9 762.965   1
   1   3   5 17047.0 1106.30   5
   1   3   5 17052.2 971.522   2
  -1   3  -5 16536.0 904.087   4
   1   3   6 125101. 3186.69   1
   1   3   6 135075. 3558.11   2
   1   3   6 128001. 3781.79   5
  -1   3  -6 132994. 3622.56   2
   1   3   7 8681.83 866.518   5
   1   3   7 9066.61 677.507   1
  -1   3  -7 8194.26 765.640   2
   1   3   7 8929.28 776.594   2
   1   3   8 19555.4 1212.90   2
  -1   3  -8 17946.3 1176.52   2
   1   3   8 19630.7 1353.72   5
   1   3   8 18088.7 1065.87   1
   1   3   9 11820.1 1087.32   5
   1   3   9 13454.3 954.976   1
  -1   3  -9 12257.6 1007.19   2
   1   3   9 14303.3 1075.90   2
  -1   3 -10 15456.2 1160.23   2
   1   3  10 13144.8 1198.49   5
   1   3  10 12758.6 988.063   1
  -1   3 -11 5397.23 709.446   2
   1   3  11 4337.54 725.435   5
   1   3  11 5060.10 672.735   1
   1   3  12 9203.73 921.521   1
  -1   3 -12 10417.7 1030.43   2
   1   3  12 9027.05 1059.70   5
  -1   3 -13 11464.6 1132.33   2
   1   3  13 12218.7 1273.09   5
  -1   3 -14 5077.66 781.725   2
   1   3  14 5311.68 883.151   5
  -1   3 -15 3849.27 719.500   2
  -1   3 -16 6725.00 972.637   2
  -1   3 -17 365.324 260.141   2
  -1   3 -18 1335.24 510.622   2
  -1   3 -19 2958.82 732.373   2
  -1   3 -20 296.086 368.276   2
  -1   3 -21 1552.09 608.420   2
  -1   4  20 45.6061 364.901   5
   1   4 -20 638.975 352.777   2
   1   4 -19 3872.57 773.001   2
  -1   4  19 4456.94 979.485   5
  -1   4  18 2037.03 600.397   5
   1   4 -18 1325.38 436.687   2
  -1   4  17 1904.38 626.392   5
   1   4 -17 1475.06 448.546   2
   1   4 -16 523.964 259.359   2
  -1   4  16-43.6305 265.036   5
   1   4 -15 10814.4 1065.52   2
  -1   4  15 11304.2 1373.59   5
  -1   4  14 11892.2 1338.16   5
   1   4 -14 10272.2 1001.42   2
  -1   4  13 946.856 432.378   5
   1   4 -13 697.850 288.613   2
   1   4 -13 1019.39 262.626   5
   1   4 -12 5016.61 630.031   2
   1   4 -12 5469.84 552.737   5
  -1   4  12 4404.91 795.550   5
   1   4 -11 17105.0 1130.50   2
   1   4 -11 16137.8 1319.01   4
   1   4 -11 17001.0 953.387   5
  -1   4  11 16497.6 1454.22   5
   1   4 -10 29580.1 1234.63   5
   1   4 -10 28341.1 1710.70   4
  -1   4  10 30094.3 1908.72   5
   1   4 -10 29372.4 1449.33   2
  -1   4  10 29039.1 1620.91   1
   1   4  -9 11237.9 1025.68   4
   1   4  -9 10351.8 662.005   5
   1   4  -9 10994.8 808.528   2
  -1   4   9 10513.2 909.552   1
  -1   4   9 12411.1 1178.46   5
  -1   4   8 2743.85 448.023   1
   1   4  -8 2949.40 529.082   4
   1   4  -8 3168.11 415.537   2
   1   4  -8 3355.81 361.719   5
  -1   4   8 3206.96 585.290   5
   1   4  -7 15391.5 1140.24   4
  -1   4   7 14830.3 990.538   1
  -1   4   7 15296.7 1237.83   5
   1   4  -7 14757.6 756.846   5
   1   4  -6 51742.1 2133.75   4
  -1   4   6 49507.2 2241.47   5
  -1   4   6 51333.7 1898.87   1
   1   4  -6 48582.8 1543.49   5
   1   4  -5 19831.0 1225.48   4
  -1   4   5 19120.3 1035.77   1
  -1   4   5 18149.2 1268.93   5
   1   4  -5 17986.7 853.673   5
   1   4  -4 32693.8 1585.69   4
   1   4  -4 31950.1 1212.05   5
  -1   4   4 33838.4 1713.17   5
  -1   4   4 31412.8 1339.37   1
  -1   4   3 41807.1 1909.07   5
   1   4  -3 41919.7 1465.96   5
   1   4  -3 41474.9 1788.21   4
  -1   4   3 41242.7 1535.78   1
  -1   4   2 25789.5 1432.24   5
   1   4  -2 24730.5 1116.18   5
  -1   4   2 26747.1 1151.40   1
  -1   4   1 5307.30 481.320   1
  -1   4   1 5004.58 607.427   5
   1   4  -1 5500.15 528.723   5
   1   4   0 140317. 3645.09   5
  -1   4   0 143116. 3469.11   1
  -1   4   0 144762. 3942.43   5
  -1   4  -1 28872.3 1216.93   1
   1   4   1 28118.1 1339.78   5
  -1   4  -1 26756.7 1395.94   5
  -1   4  -2 88606.5 2867.60   5
  -1   4  -2 97020.7 2668.71   1
   1   4   2 91098.1 2855.31   5
  -1   4  -2 95403.9 2661.39   4
  -1   4  -3 43019.5 1631.25   4
   1   4   3 40869.2 1816.39   5
   1   4   3 43522.7 1108.32   1
  -1   4  -3 47114.7 1728.80   1
  -1   4  -3 41911.4 1780.71   5
  -1   4  -4 61295.9 2248.54   5
   1   4   4 61738.4 2093.55   2
   1   4   4 61506.0 1609.86   1
  -1   4  -4 62714.9 2097.52   4
  -1   4  -4 66829.1 2222.33   1
   1   4   4 62436.9 2387.57   5
   1   4   5 28751.8 1591.23   5
  -1   4  -5 28283.3 1349.05   4
   1   4   5 30407.4 1419.86   2
  -1   4  -5 28625.2 1458.53   5
   1   4   5 28585.3 1057.92   1
   1   4   6 26431.4 1371.44   2
  -1   4  -6 24703.4 1297.62   4
  -1   4  -6 24036.1 1332.40   5
   1   4   6 25077.5 1070.61   1
   1   4   6 23748.5 1498.65   5
   1   4   7 21412.9 1063.38   1
   1   4   7 22464.2 1323.82   2
   1   4   7 24500.3 1565.20   5
  -1   4  -7 23178.6 1281.74   4
  -1   4  -7 20182.9 1242.51   5
   1   4   8 18124.5 1401.60   5
  -1   4  -8 19557.1 1207.67   4
   1   4   8 20868.3 1317.26   2
   1   4   8 17293.1 1029.26   1
  -1   4  -9 7799.84 829.054   2
   1   4   9 6112.21 837.924   5
  -1   4  -9 7326.11 767.860   4
   1   4   9 7851.70 709.344   1
   1   4  10 14287.6 1298.59   5
  -1   4 -10 11787.3 1064.34   2
   1   4  10 12427.2 957.394   1
  -1   4 -11 7689.52 880.607   2
   1   4  11 5653.75 690.601   1
   1   4  11 6644.35 927.142   5
   1   4  12 1066.66 331.915   1
   1   4  12 810.901 433.207   5
  -1   4 -12 778.090 324.603   2
   1   4  13 6224.99 980.684   5
  -1   4 -13 6624.32 879.240   2
  -1   4 -14 2411.24 542.496   2
   1   4  14 3662.40 777.045   5
  -1   4 -15 17821.3 1565.58   2
   1   4  15 21434.1 1895.01   5
  -1   4 -16 8212.84 1097.35   2
   1   4  16 9216.80 1299.70   5
  -1   4 -17 8110.95 1121.93   2
  -1   4 -18 2673.44 678.971   2
  -1   4 -19 1518.03 538.022   2
  -1   4 -20 2826.17 759.226   2
  -1   4 -21 790.508 456.176   2
   1   5 -18 1588.95 552.986   4
  -1   5  18 906.815 505.290   5
   1   5 -17 2079.80 651.298   4
   1   5 -17 2301.07 547.281   2
  -1   5  17 1830.55 684.334   5
   1   5 -16 1636.76 586.432   4
   1   5 -16 1448.96 429.143   2
  -1   5  16 2106.31 645.368   5
   1   5 -15 487.280 300.489   2
  -1   5  15 1056.55 518.668   5
   1   5 -15 41.0069 282.581   4
   1   5 -14 315.879 196.681   2
  -1   5  14-7.31665 282.772   5
   1   5 -14 215.229 256.935   4
   1   5 -13 8911.31 903.827   2
   1   5 -13 9976.19 1147.61   4
   1   5 -13 8050.73 691.879   5
  -1   5  13 8706.34 1207.04   5
   1   5 -12 2988.35 418.840   5
   1   5 -12 3369.58 657.239   4
  -1   5  12 2658.80 646.564   5
   1   5 -12 2046.38 427.830   2
  -1   5  11 4959.06 881.536   5
   1   5 -11 5208.95 525.139   5
   1   5 -11 4195.09 716.964   4
   1   5 -10 13728.9 1247.31   4
  -1   5  10 14591.5 1424.86   5
   1   5 -10 13788.8 853.759   5
   1   5  -9 20234.7 1486.69   4
  -1   5   9 18786.0 1566.87   5
  -1   5   9 20091.1 1303.54   1
   1   5  -9 20562.2 1041.85   5
   1   5  -8 3355.76 594.767   4
  -1   5   8 2921.49 482.925   1
  -1   5   8 2833.09 633.891   5
   1   5  -8 2706.76 367.947   5
  -1   5   7 19018.9 1156.28   1
  -1   5   7 18024.9 1479.13   5
   1   5  -7 18470.9 977.130   5
   1   5  -7 18644.3 1348.94   4
   1   5  -6 1529.31 285.655   5
   1   5  -6 1723.33 433.388   4
  -1   5   6 2171.80 383.474   1
  -1   5   6 2514.92 575.846   5
   1   5  -5 27941.3 1259.12   5
  -1   5   5 28284.0 1353.06   1
   1   5  -5 29003.5 1638.37   4
  -1   5   5 28716.6 1768.01   5
  -1   5   4 2503.56 528.074   5
  -1   5   4 2239.97 360.259   1
   1   5  -4 1887.74 419.124   4
   1   5  -4 2384.27 362.671   5
   1   5  -3 13385.2 1058.86   4
  -1   5   3 11989.8 801.497   1
   1   5  -3 12750.7 860.111   5
  -1   5   3 12409.3 1096.64   5
  -1   5   2 15923.5 918.032   1
  -1   5   2 14386.7 1166.71   5
   1   5  -2 14000.6 942.797   5
  -1   5   1 3957.28 448.407   1
   1   5  -1 4393.20 539.389   5
  -1   5   1 3830.16 589.038   5
  -1   5   0 38529.5 1891.52   5
  -1   5   0 36928.2 1494.69   1
   1   5   0 39139.0 1726.79   5
  -1   5  -1 6286.87 579.385   1
  -1   5  -1 6339.58 733.397   5
   1   5   1 5955.70 672.585   5
  -1   5  -2 25707.5 1500.68   5
  -1   5  -2 28201.8 1319.94   1
   1   5   2 28475.9 1542.30   5
  -1   5  -3 6381.02 649.410   4
  -1   5  -3 5498.25 686.795   5
   1   5   3 5946.74 719.659   5
  -1   5  -3 7187.04 661.375   1
   1   5   4 15954.0 1241.35   5
  -1   5  -4 18321.8 1135.36   4
   1   5   4 17500.9 668.021   1
  -1   5  -4 16997.6 1190.63   5
  -1   5  -5 5622.35 645.253   4
  -1   5  -5 5694.53 696.744   5
   1   5   5 5245.00 752.491   5
   1   5   5 6450.40 436.723   1
  -1   5  -6 38487.1 1797.58   4
   1   5   6 40847.1 2133.38   5
  -1   5  -6 38629.6 1879.72   5
   1   5   6 38392.4 1355.38   1
   1   5   7 12756.1 1041.19   2
  -1   5  -7 12456.6 1028.51   5
   1   5   7 13593.4 802.078   1
   1   5   7 12614.4 1201.14   5
  -1   5  -7 11512.1 969.698   4
   1   5   8 12905.2 855.102   1
  -1   5  -8 13905.7 1088.24   4
  -1   5  -8 14657.7 1133.59   5
   1   5   8 14004.9 1318.72   5
  -1   5  -9 816.565 293.403   4
   1   5   9 936.586 276.076   1
   1   5   9 672.154 345.742   5
  -1   5  -9 1335.90 398.938   5
  -1   5 -10 15417.9 1251.32   4
   1   5  10 18773.9 1613.50   5
   1   5  10 18741.9 1170.26   1
  -1   5 -10 17587.3 1287.40   5
  -1   5 -11 9965.67 995.730   5
   1   5  11 8755.24 843.886   1
   1   5  11 9465.16 1190.83   5
  -1   5 -11 9773.32 1014.90   4
  -1   5 -12 3874.91 678.815   4
   1   5  12 4519.93 887.024   5
  -1   5 -13 6457.98 886.131   2
   1   5  13 8841.80 1229.36   5
  -1   5 -13 7804.84 951.846   4
   1   5  14 12284.3 1463.81   5
  -1   5 -14 13134.7 1315.85   2
  -1   5 -14 12183.3 1238.30   4
   1   5  15 1683.35 601.755   5
  -1   5 -15 817.931 373.585   4
  -1   5 -15 1164.11 442.620   2
   1   5  16 7710.53 1262.81   5
  -1   5 -16 8749.60 1140.97   2
   1   5  17 2999.67 857.634   5
  -1   5 -17 2881.07 706.105   2
  -1   5 -18 1501.23 502.259   2
  -1   5 -19 3633.04 843.380   2
  -1   5 -20 1568.88 547.391   2
   1   6 -16 1175.03 516.877   4
  -1   6  16 1912.69 706.240   5
   1   6 -15 2344.31 636.138   4
  -1   6  15 2905.52 782.987   5
  -1   6  14 2554.84 742.785   5
   1   6 -14 2293.83 642.267   4
  -1   6  13 3294.34 765.695   5
   1   6 -13 2373.19 610.323   4
  -1   6  12 3339.42 796.383   5
   1   6 -12 4879.82 845.951   4
  -1   6  11 18798.2 1773.26   5
   1   6 -11 17278.9 1542.37   4
   1   6 -10 32210.9 2065.70   4
   1   6 -10 31910.6 1456.23   5
  -1   6  10 32919.6 2301.75   5
  -1   6   9 5341.84 675.771   1
   1   6  -9 5188.83 816.217   4
   1   6  -9 5365.41 572.956   5
  -1   6   9 6143.83 959.466   5
  -1   6   8 15474.3 1108.51   1
  -1   6   8 16716.7 1570.43   5
   1   6  -8 17095.3 1028.69   5
   1   6  -8 14435.2 1302.12   4
   1   6  -7 406.209 231.112   5
   1   6  -7 279.263 275.300   4
  -1   6   7 257.357 198.866   1
  -1   6   7 248.762 323.874   5
   1   6  -6 59111.5 2655.84   4
   1   6  -6 59034.9 2151.58   5
  -1   6   6 60136.1 2909.51   5
  -1   6   6 56451.6 2156.11   1
  -1   6   5 1200.94 465.499   5
   1   6  -5 1521.97 461.455   4
  -1   6   5 788.096 247.543   1
   1   6  -5 811.538 264.034   5
  -1   6   4 47290.7 2467.82   5
   1   6  -4 46978.0 1950.30   5
   1   6  -4 45660.3 2271.82   4
  -1   6   4 44924.2 1793.55   1
  -1   6   3 10457.0 1098.35   5
  -1   6   3 10339.6 777.822   1
   1   6  -3 10747.9 902.306   5
  -1   6   2 11554.8 1136.51   5
  -1   6   2 12094.8 827.656   1
   1   6  -2 11158.3 942.266   5
   1   6  -1 6018.38 706.526   5
  -1   6   1 5917.60 580.584   1
  -1   6   1 6062.72 825.082   5
  -1   6   0 25303.4 1259.43   1
  -1   6   0 27808.7 1712.36   5
   1   6   0 24454.8 1490.23   5
  -1   6  -1 29034.1 1386.89   1
   1   6   1 28671.0 1659.63   5
  -1   6  -1 28551.4 1741.28   5
  -1   6  -2 4202.42 666.586   5
   1   6   2 3694.30 618.537   5
  -1   6  -2 3594.53 483.337   1
   1   6   3 28895.7 1766.13   5
  -1   6  -3 29322.4 1738.15   5
  -1   6  -4 1420.42 399.759   5
   1   6   4 2146.45 549.111   5
   1   6   5 31973.6 1017.91   1
  -1   6  -5 34599.7 1796.24   4
   1   6   5 35451.3 2077.75   5
  -1   6  -5 32444.4 1842.44   5
   1   6   6 4135.64 733.044   5
  -1   6  -6 4690.46 656.716   4
   1   6   6 4243.06 374.633   1
  -1   6  -6 4329.51 670.041   5
  -1   6  -7 12810.3 1099.50   4
  -1   6  -7 12374.6 1117.85   5
   1   6   7 13774.7 1349.87   5
   1   6   7 12692.4 738.758   1
  -1   6  -8 4692.14 705.679   5
   1   6   8 4587.37 815.284   5
  -1   6  -8 4504.72 680.518   4
  -1   6  -9 11560.7 1105.10   4
   1   6   9 11734.8 1327.67   5
  -1   6  -9 13912.0 1191.14   5
  -1   6 -10 367.152 211.411   5
  -1   6 -10 117.588 208.898   4
   1   6  10-3.34316 241.049   5
   1   6  11 1234.22 503.059   5
  -1   6 -11 1504.80 458.578   4
  -1   6 -11 615.230 320.586   5
   1   6  12 6876.04 1111.40   5
  -1   6 -12 6962.52 952.168   4
  -1   6 -12 7817.16 937.482   5
  -1   6 -13 951.639 338.969   4
  -1   6 -13 1442.63 422.113   5
   1   6  13 988.782 495.113   5
  -1   6 -14 375.032 268.564   5
  -1   6 -14 993.236 452.971   4
   1   6  14 154.530 326.860   5
  -1   6 -15 4253.01 730.163   5
   1   6  15 4384.16 1003.84   5
  -1   6 -15 4604.93 819.475   4
  -1   6 -16 5866.47 948.301   4
   1   6  16 6862.91 1227.73   5
  -1   6 -17 1216.97 524.013   4
  -1   6 -18 1591.38 607.747   4
   1   7 -14 741.040 445.887   4
   1   7 -13 1552.06 559.960   4
  -1   7  13 1628.21 634.345   5
   1   7 -12 2032.68 634.036   4
  -1   7  12 1730.59 636.964   5
   1   7 -11 2701.54 663.697   4
  -1   7  11 4600.90 962.318   5
   1   7 -10 1741.34 562.534   4
  -1   7  10 1050.25 521.218   5
  -1   7   9 5023.01 949.175   5
   1   7  -9 3918.95 756.349   4
   1   7  -8 1396.08 477.393   4
  -1   7   8 1254.96 505.516   5
   1   7  -8 1486.38 332.447   5
   1   7  -7 5458.58 829.143   4
   1   7  -7 5466.07 653.155   5
  -1   7   7 4838.15 899.180   5
   1   7  -6-121.980 206.341   4
   1   7  -6 98.3411 187.814   5
  -1   7   6 269.246 377.883   5
  -1   7   5 12361.2 1356.75   5
   1   7  -5 12302.5 1016.88   5
   1   7  -4 727.430 271.093   5
  -1   7   4 765.532 409.455   5
  -1   7   3 8059.74 1060.22   5
   1   7  -3 8989.85 905.886   5
   1   7  -2 313.799 228.713   5
  -1   7   2 846.404 426.565   5
   1   7  -1 10482.9 1042.41   5
  -1   7   1 11137.4 1187.05   5
   1   7   0 3162.35 587.877   5
  -1   7   0 2558.49 598.180   5
   1   7   1 8352.98 958.179   5
  -1   7  -1 6982.53 923.693   5
   1   7   2 3675.51 668.090   5
  -1   7  -2 3415.27 693.651   5
  -1   7  -3 11801.4 1184.39   5
   1   7   3 11671.6 1198.08   5
  -1   7  -4 4859.74 784.412   5
   1   7   4 6534.19 931.985   5
   1   7   5 10889.0 1225.96   5
  -1   7  -5 11881.6 1170.29   5
  -1   7  -6 2421.58 517.808   4
   1   7   6 3563.81 741.460   5
  -1   7  -6 2981.19 605.627   5
  -1   7  -7 1943.08 463.068   4
  -1   7  -7 1960.52 498.275   5
   1   7   7 3287.75 749.885   5
   1   7   8 2643.93 696.158   5
  -1   7  -8 4410.57 709.964   4
  -1   7  -8 3979.43 692.987   5
  -1   7  -9 10242.4 1103.59   4
   1   7   9 9791.83 1287.56   5
  -1   7  -9 10420.4 1095.25   5
  -1   7 -10 4355.44 728.665   5
   1   7  10 4264.28 899.055   5
  -1   7 -10 4375.35 755.145   4
   1   7  11 2378.10 754.297   5
  -1   7 -11 1357.90 449.007   4
  -1   7 -12 2254.98 542.679   5
  -1   7 -12 3340.44 709.021   4
   1   7  12 4047.24 917.620   5
  -1   7 -13 569.965 389.988   4
   1   7  13 523.136 468.278   5
  -1   7 -14 4027.39 787.774   4
  -1   7 -15 1671.30 552.178   4
  -1   7 -16 1663.04 576.703   4
   1   8 -11 3018.06 740.256   4
  -1   8  10 1940.03 702.891   5
   1   8 -10 896.252 397.885   4
   1   8  -9 47.9017 231.619   4
  -1   8   9 633.465 428.251   5
   1   8  -8 5119.08 882.484   4
  -1   8   8 3483.79 826.059   5
  -1   8   7 763.773 452.580   5
  -1   8   6 6728.97 1092.83   5
  -1   8   5 1049.91 478.295   5
   1   8  -4 6112.43 802.861   5
  -1   8   4 9474.87 1278.01   5
   1   8  -3 2353.67 519.182   5
  -1   8   3 2305.67 656.171   5
  -1   8   2 8914.22 1205.98   5
   1   8  -2 5845.20 851.670   5
   1   8  -1 3411.58 691.233   5
  -1   8   1 3887.89 767.070   5
   1   8   0 1597.71 455.871   5
  -1   8   0 1147.28 430.748   5
  -1   8  -1 970.109 409.777   5
   1   8   1 1669.27 488.336   5
  -1   8  -2 1323.84 466.620   5
   1   8   2 1651.45 526.546   5
   1   8   3 3231.51 703.276   5
  -1   8  -3 4239.70 776.338   5
  -1   8  -4 546.443 391.297   5
   1   8   4 710.080 429.105   5
  -1   8  -5 6890.84 987.548   5
   1   8   5 4833.93 933.011   5
  -1   8  -6 134.592 254.590   5
   1   8   6 674.144 401.180   5
  -1   8  -7 3140.03 654.290   5
   1   8   7 3592.07 862.742   5
   1   8   8 1598.88 644.702   5
  -1   8  -8 1481.96 487.992   5
   1   8   9 9002.19 1310.81   5
  -1   8  -9 10688.0 1173.22   5
  -1   8  -9 9104.01 1118.24   4
  -1   8 -10-116.330 337.493   4
   1   8  10 1828.39 698.748   5
   1   8  11 2697.38 786.407   5
  -1   8 -11 3098.80 696.364   4
  -1   8 -12 498.849 359.532   4
  -1   8 -13 3864.51 826.215   4
  -1   8 -14 502.643 352.262   4
  -1   9   6-1050.52 431.721   5
  -1   9   5 7344.15 1245.43   5
  -1   9   4 1328.73 623.734   5
  -1   9   3 10192.4 1384.94   5
  -1   9   2 6230.73 1046.79   5
  -1   9   1 8041.73 1195.51   5
   1   9   0 6067.40 947.603   5
  -1   9   0 6561.85 1086.04   5
   1   9   1 561.045 361.267   5
  -1   9  -1-162.060 301.367   5
  -1   9  -2 5302.75 935.403   5
   1   9   2 4896.73 892.055   5
  -1   9  -3 404.781 398.929   5
   1   9   3 909.256 503.055   5
   1   9   4 5105.94 955.881   5
  -1   9  -4 5178.01 899.981   5
   1   9   5 291.162 266.198   5
  -1   9  -5 569.152 383.724   5
   1   9   6 3036.07 807.112   5
   1   9   7 752.817 498.843   5
   1   9   8 4980.99 1044.94   5
  -1  10   0 908.290 487.852   5
   2  -9  -6 1578.35 561.684   2
   2  -9  -5 1435.72 540.866   2
   2  -9  -4 11139.9 1373.75   2
   2  -9  -3 1180.82 501.696   2
   2  -9  -2 5636.21 965.432   2
   2  -9  -1-3.43758 268.877   2
   2  -9   0 3903.94 800.880   2
   2  -9   1 705.993 395.918   2
  -2  -9  -2 4365.50 906.567   3
   2  -9   2 3793.01 772.877   2
  -2  -9  -3 3637.72 846.772   3
  -2  -9  -4-95.4454 330.642   3
  -2  -9  -5 827.954 447.919   3
   2  -8 -10 2215.96 657.131   2
   2  -8  -9 437.293 425.342   2
   2  -8  -8 5189.16 954.864   2
   2  -8  -7 2325.53 656.909   2
   2  -8  -6 1719.29 578.434   2
   2  -8  -5 5127.40 907.779   2
   2  -8  -4 3134.37 699.863   2
   2  -8  -4 3430.84 582.605   1
   2  -8  -3 3431.59 555.052   1
   2  -8  -3 2634.09 667.726   2
   2  -8  -2 9622.03 917.354   1
   2  -8  -2 11348.2 1273.23   2
   2  -8  -1 5548.51 885.878   2
   2  -8  -1 3759.52 587.775   1
   2  -8   0 2795.10 529.135   1
   2  -8   0 4646.21 803.162   2
   2  -8   1 6863.77 787.944   1
   2  -8   2 3456.38 593.116   1
   2  -8   3 2291.80 475.691   1
  -2  -8  -3 2100.46 573.035   3
  -2  -8  -4 3988.10 627.751   2
  -2  -8  -4 4289.95 853.370   3
   2  -8   4 3051.95 553.281   1
  -2  -8  -5 6480.71 833.183   2
  -2  -8  -5 5907.06 952.864   3
   2  -8   5 6083.91 792.059   1
  -2  -8  -6 2142.50 502.228   2
  -2  -8  -6 1483.86 499.947   3
   2  -8   6 2092.46 493.704   1
   2  -8   7 3493.70 620.079   1
  -2  -8  -7 4819.55 757.411   2
  -2  -8  -8 436.632 251.224   2
   2  -8   8 935.305 341.162   1
   2  -8   9 2224.72 547.939   1
  -2  -8  -9 3152.72 709.369   2
  -2  -8 -10 950.269 435.964   2
  -2  -8 -11 2794.62 685.021   2
  -2  -8 -12 3374.26 781.067   2
  -2  -8 -13 1487.77 558.712   2
   2  -7 -13 5608.54 1033.48   2
   2  -7 -12 682.092 452.856   2
   2  -7 -11 3199.42 780.092   2
   2  -7 -10 448.439 405.532   2
   2  -7  -9 2503.12 669.372   2
   2  -7  -9 2943.12 584.521   1
   2  -7  -8 1888.01 458.823   1
   2  -7  -8 1613.37 531.575   2
   2  -7  -7 1173.49 396.137   1
   2  -7  -7 587.079 382.121   2
   2  -7  -6 822.337 367.258   2
   2  -7  -6 864.779 328.894   1
   2  -7  -5 5208.10 838.189   2
   2  -7  -5 4602.49 647.882   1
   2  -7  -4 2928.35 645.017   2
   2  -7  -4 3364.96 574.594   1
   2  -7  -3 17276.7 1242.63   1
  -2  -7   3 17757.8 919.130   2
   2  -7  -3 16775.3 1449.66   2
   2  -7  -2 1283.94 480.396   2
  -2  -7   2 1151.45 256.736   2
   2  -7  -2 551.134 281.040   1
  -2  -7   1 21630.5 1114.09   2
   2  -7  -1 18803.4 1292.89   1
   2  -7  -1 23184.0 1674.93   2
  -2  -7   0 10210.9 784.958   2
   2  -7   0 8790.63 868.639   1
   2  -7   1 5212.88 679.579   1
  -2  -7  -1 5741.38 613.592   2
  -2  -7  -2 9819.52 860.071   2
   2  -7   2 9505.68 903.138   1
  -2  -7  -3 5499.13 663.814   2
   2  -7   3 6887.63 783.805   1
  -2  -7  -4 2048.80 538.729   3
   2  -7   4 1484.02 396.984   1
  -2  -7  -4 2631.51 483.392   2
  -2  -7  -5 1748.71 475.189   3
  -2  -7  -5 1097.88 336.917   2
   2  -7   5 1955.17 451.138   1
   2  -7   6 9817.61 994.976   1
  -2  -7  -6 12622.8 1224.35   3
  -2  -7  -6 11283.4 1072.18   2
  -2  -7  -7 1167.28 426.467   2
  -2  -7  -7 785.285 366.228   3
   2  -7   7 291.296 249.837   1
  -2  -7  -8 6173.87 797.724   3
   2  -7   8 5956.58 807.521   1
  -2  -7  -8 5700.51 821.171   2
   2  -7   9 1745.92 464.828   1
  -2  -7  -9 1672.83 510.617   2
   2  -7  10 7511.94 960.601   1
  -2  -7 -10 8082.30 1070.46   2
   2  -7  11 2573.38 621.566   1
  -2  -7 -11 2102.62 577.583   2
   2  -7  12 6528.13 954.205   1
  -2  -7 -12 7043.22 1061.60   2
  -2  -7 -13 4360.49 882.855   2
   2  -7  13 5169.65 888.269   1
  -2  -7 -14 2551.84 692.944   2
   2  -7  14 1612.26 535.508   1
   2  -7  15 3570.84 823.313   1
  -2  -7 -15 3196.74 902.488   2
   2  -7  16 407.854 360.044   1
  -2  -6  18 2149.14 624.585   1
  -2  -6  17 1867.22 588.889   1
  -2  -6  17 3977.31 919.050   3
  -2  -6  16 3307.61 796.048   1
  -2  -6  16 5010.54 1041.99   3
   2  -6 -15 542.002 389.368   2
  -2  -6  15 4.26775 272.441   3
  -2  -6  15 466.518 325.481   1
   2  -6 -14 16300.5 1688.75   2
  -2  -6  14 13093.7 1260.72   1
   2  -6 -13 1906.20 615.941   2
  -2  -6  13 993.464 393.417   1
   2  -6 -12 12678.7 1455.16   2
  -2  -6  12 15163.4 1239.27   1
  -2  -6  11 1217.39 343.634   1
   2  -6 -11 774.519 421.354   2
   2  -6 -10 10721.1 1270.16   2
  -2  -6  10 13853.5 1049.56   1
   2  -6 -10 12601.3 1231.21   1
  -2  -6   9 3791.27 490.013   1
   2  -6  -9 2550.60 614.945   2
   2  -6  -8 4756.18 703.182   1
   2  -6  -8 4182.24 777.253   2
  -2  -6   8 4863.87 528.133   1
   2  -6  -7 7304.53 958.633   2
  -2  -6   7 8938.38 623.114   1
   2  -6  -7 7837.97 876.542   1
  -2  -6   6 1815.40 253.313   2
  -2  -6   6 1613.97 232.491   1
   2  -6  -6 1555.49 476.399   2
  -2  -6   6 1267.41 206.134   1
  -2  -6   6 1365.24 211.730   2
   2  -6  -6 1824.89 430.968   1
  -2  -6   5 23029.2 704.959   1
  -2  -6   5 21733.9 893.244   2
   2  -6  -5 22215.2 1411.13   1
  -2  -6   5 22645.5 939.103   2
   2  -6  -5 24288.2 1679.05   2
   2  -6  -4-62.4513 201.627   4
  -2  -6   4 314.872 112.446   2
  -2  -6   4-2.74109 77.4385   2
   2  -6  -4 407.782 284.054   2
   2  -6  -4 343.973 278.371   1
  -2  -6   3 8354.07 706.345   5
   2  -6  -3 9488.58 847.643   4
  -2  -6   3 9554.81 602.823   2
  -2  -6   3 9254.17 575.730   2
   2  -6  -3 9297.12 1007.01   2
   2  -6  -3 7959.47 808.999   1
  -2  -6   2 8738.22 759.809   5
  -2  -6   2 10707.9 654.865   2
  -2  -6   2 12138.5 705.377   2
   2  -6  -2 11944.0 1120.17   2
   2  -6  -2 10895.5 935.215   1
   2  -6  -2 11876.7 937.684   4
  -2  -6   1 33713.6 1604.62   5
   2  -6  -1 32409.4 1662.34   1
  -2  -6   1 35287.8 1338.81   2
   2  -6  -1 33864.1 1647.64   4
   2  -6   0 2840.80 487.923   1
   2  -6   0 1974.11 392.382   4
  -2  -6   0 2351.65 349.697   2
  -2  -6   0 2285.86 433.891   5
   2  -6   1 40425.8 1820.47   4
  -2  -6  -1 43561.5 1981.03   5
   2  -6   1 40475.1 1865.98   1
  -2  -6  -1 42996.4 1659.84   2
  -2  -6  -2 1071.57 278.049   2
   2  -6   2 726.191 281.114   1
  -2  -6  -2 966.705 290.950   5
   2  -6   3 10975.1 954.193   1
  -2  -6  -3 12981.9 944.808   2
  -2  -6  -4 4178.64 679.799   3
   2  -6   4 2925.61 522.070   1
  -2  -6  -4 2488.98 443.527   2
   2  -6   5 9161.33 916.192   1
  -2  -6  -5 11137.4 1066.32   3
  -2  -6  -5 9256.59 883.465   2
   2  -6   6 7285.07 820.014   1
  -2  -6  -6 9495.14 960.533   3
  -2  -6  -6 6870.75 793.276   2
  -2  -6  -7 1084.15 341.067   2
  -2  -6  -7 771.306 279.323   3
   2  -6   7 133.754 193.649   1
  -2  -6  -8 2972.77 612.034   2
   2  -6   8 3886.36 636.359   1
  -2  -6  -8 4919.12 642.447   3
  -2  -6  -9 4919.12 616.640   3
  -2  -6  -9 3995.39 703.040   2
   2  -6   9 4637.42 729.534   1
  -2  -6 -10 2820.01 436.113   3
   2  -6  10 3565.88 640.564   1
  -2  -6 -10 2749.42 593.265   2
  -2  -6 -11 121.903 224.825   2
   2  -6  11-47.7231 239.179   1
   2  -6  12 2486.80 594.565   1
  -2  -6 -12 1504.43 566.036   2
  -2  -6 -13 2894.05 710.939   2
   2  -6  13 1518.07 509.469   1
  -2  -6 -14 3509.16 764.433   2
   2  -6  14 4022.46 779.777   1
  -2  -6 -15 675.115 399.300   2
   2  -6  15 434.507 373.322   1
   2  -6  16 1092.08 488.179   1
  -2  -6 -16 1168.49 495.832   2
   2  -6  17-76.4127 260.284   1
  -2  -5  20 275.967 355.350   3
  -2  -5  19 1276.33 532.211   3
  -2  -5  18 1336.43 528.138   3
   2  -5 -17 949.542 541.591   2
  -2  -5  17 2085.22 656.405   3
   2  -5 -16 4034.09 822.980   2
  -2  -5  16 5189.45 978.049   3
  -2  -5  15 3545.40 795.868   3
   2  -5 -15 4524.93 881.001   2
   2  -5 -14-359.693 313.951   2
   2  -5 -13 11524.4 1311.93   2
   2  -5 -12 6583.61 968.665   2
   2  -5 -11 17056.7 1027.18   3
   2  -5 -11 15401.3 1443.72   2
   2  -5 -10 1937.35 498.196   1
  -2  -5  10 1966.17 324.614   2
   2  -5 -10 2873.63 633.141   2
  -2  -5  10 1864.36 392.199   1
  -2  -5   9 9295.25 645.071   2
   2  -5  -9 10708.5 1035.75   1
  -2  -5   9 8636.93 781.995   1
   2  -5  -9 10667.9 1125.63   2
   2  -5  -8 1972.63 447.760   1
   2  -5  -8 3457.61 631.593   2
  -2  -5   8 3239.10 346.677   2
  -2  -5   8 1789.96 357.447   1
  -2  -5   7 702.329 214.580   1
  -2  -5   7 619.595 194.507   1
  -2  -5   7 791.739 161.419   2
  -2  -5   6 10252.7 558.971   2
   2  -5  -6 11706.5 1097.33   2
  -2  -5   6 10129.8 675.941   1
   2  -5  -6 11742.3 975.659   1
  -2  -5   6 10106.8 652.351   1
  -2  -5   5 10930.9 550.891   2
  -2  -5   5 11699.8 623.215   1
   2  -5  -5 11143.7 930.880   1
  -2  -5   5 10549.1 586.585   1
  -2  -5   5 11514.0 536.799   2
   2  -5  -4 9551.65 783.055   4
   2  -5  -4 8841.33 829.141   1
  -2  -5   4 9815.57 506.488   2
  -2  -5   4 10826.1 467.261   1
  -2  -5   4 9846.40 431.571   1
   2  -5  -4 9736.24 967.574   2
  -2  -5   4 9722.43 488.523   2
   2  -5  -3 3341.66 493.421   1
  -2  -5   3 3279.28 382.137   5
   2  -5  -3 2745.98 511.001   2
   2  -5  -3 2780.38 412.400   4
  -2  -5   3 2865.10 272.833   2
  -2  -5   3 2862.01 262.919   2
   2  -5  -2 16542.7 1095.78   1
  -2  -5   2 15791.4 900.987   5
  -2  -5   2 14714.9 671.563   2
  -2  -5   2 16330.0 722.582   2
   2  -5  -2 15420.6 964.660   4
   2  -5  -1 28437.6 1343.51   4
  -2  -5   1 28796.4 1062.02   2
  -2  -5   1 29095.1 1326.08   5
   2  -5  -1 29187.5 1471.07   1
   2  -5   0 63630.2 2168.49   4
   2  -5   0 66384.2 2347.34   1
  -2  -5   0 65077.9 1894.61   2
  -2  -5   0 64178.6 2236.97   5
   2  -5   1 50602.6 1886.09   4
  -2  -5  -1 55397.1 2093.72   5
  -2  -5  -1 52175.5 1740.54   2
   2  -5   1 51704.6 2047.65   1
  -2  -5  -2 66175.7 2467.73   5
  -2  -5  -2 67751.6 2150.13   2
   2  -5   2 66840.2 2428.42   1
   2  -5   3 13293.8 1003.57   1
  -2  -5  -3 13969.5 1128.50   3
  -2  -5  -3 12493.4 867.936   2
  -2  -5  -3 12444.7 1014.91   5
   2  -5   4 25250.3 1436.70   1
  -2  -5  -4 27771.4 1583.23   3
  -2  -5  -4 28717.5 1629.27   5
  -2  -5  -4 26497.1 1369.62   2
   2  -5   5 8618.43 844.358   1
  -2  -5  -5 8771.65 806.283   2
  -2  -5  -5 8287.45 823.468   3
  -2  -5  -5 8353.29 892.543   5
  -2  -5  -6 25839.4 1444.96   3
  -2  -5  -6 24638.2 1432.19   2
   2  -5   6 23534.6 1458.03   1
   2  -5   7 3127.93 567.003   1
  -2  -5  -7 3105.35 476.610   3
  -2  -5  -7 3161.46 532.123   2
   2  -5   8 15378.5 1208.86   1
  -2  -5  -8 14130.7 976.633   3
  -2  -5  -9 3366.44 609.617   2
  -2  -5  -9 3784.20 484.218   3
   2  -5   9 3005.58 589.393   1
   2  -5  10 16414.6 1339.16   1
  -2  -5 -10 14732.9 1304.02   2
  -2  -5 -10 16587.1 934.067   3
  -2  -5 -11 4395.22 734.587   2
  -2  -5 -11 4544.41 428.834   3
   2  -5  11 4906.55 766.544   1
   2  -5  12 4497.17 758.213   1
  -2  -5 -12 3605.65 705.550   2
   2  -5  13 9195.36 1106.25   1
  -2  -5 -13 8818.75 1112.30   2
  -2  -5 -14 9556.84 1226.53   2
   2  -5  14 8966.95 1122.50   1
   2  -5  15 16039.8 1565.13   1
  -2  -5 -15 15819.7 1626.91   2
   2  -5  16 794.923 418.511   1
  -2  -5 -16 1557.07 589.097   2
   2  -5  17 3236.68 739.613   1
  -2  -5 -17 3041.73 761.277   2
   2  -5  18-176.392 372.168   1
  -2  -4  20 4371.75 882.489   3
   2  -4 -19 383.841 396.850   2
  -2  -4  19 356.224 294.664   3
   2  -4 -18 2656.10 746.264   2
  -2  -4  18 2374.62 646.445   3
   2  -4 -17 2368.49 717.667   2
  -2  -4  17 1184.03 465.673   3
   2  -4 -16 3760.75 815.172   2
  -2  -4  16 4926.62 889.189   3
  -2  -4  15 301.157 292.683   3
   2  -4 -15 39.5833 247.125   2
   2  -4 -14 5440.72 910.165   2
  -2  -4  14 5242.66 860.771   3
  -2  -4  13 5645.04 645.170   2
   2  -4 -13 6343.84 518.935   3
  -2  -4  13 7312.35 996.000   3
   2  -4 -13 7129.55 976.228   2
  -2  -4  12 17494.6 1082.87   2
   2  -4 -12 17238.0 927.340   3
   2  -4 -12 16516.9 1458.28   2
   2  -4 -11 3529.66 649.797   2
  -2  -4  11 4057.99 483.104   2
  -2  -4  11 3159.02 536.779   1
   2  -4 -11 4199.58 469.654   3
   2  -4 -10 22291.7 1137.91   3
   2  -4 -10 23499.0 1561.01   1
  -2  -4  10 20123.4 1385.54   1
  -2  -4  10 22076.9 1100.55   2
   2  -4 -10 21135.5 1576.51   2
   2  -4  -9 2799.07 540.859   1
  -2  -4   9 2703.31 460.821   1
   2  -4  -9 3527.20 619.201   2
  -2  -4   9 3290.61 377.281   2
  -2  -4   8 13620.6 719.551   2
   2  -4  -8 14571.4 1141.33   1
  -2  -4   8 14615.2 960.522   1
   2  -4  -8 12863.9 1136.26   2
  -2  -4   7 10850.9 574.795   2
  -2  -4   7 10135.5 738.999   1
   2  -4  -7 9269.69 873.467   1
   2  -4  -7 10616.6 999.676   2
   2  -4  -6 12700.3 981.275   1
  -2  -4   6 12443.8 761.451   1
  -2  -4   6 12273.5 551.775   2
   2  -4  -6 12327.0 1063.04   2
  -2  -4   5 26475.4 804.884   2
  -2  -4   5 27571.8 1068.92   1
   2  -4  -5 27064.4 1439.06   1
   2  -4  -5 30313.1 1702.62   5
   2  -4  -5 30372.1 1629.09   2
   2  -4  -4 16737.0 1182.13   2
  -2  -4   4 15380.0 498.148   2
  -2  -4   4 15902.4 682.328   1
  -2  -4   4 13949.2 511.734   2
   2  -4  -4 17797.4 1265.97   5
   2  -4  -4 16754.7 1075.42   1
   2  -4  -3 20647.1 1182.94   1
  -2  -4   3 18633.0 583.822   2
  -2  -4   3 19370.9 635.037   1
  -2  -4   3 19390.6 578.819   2
  -2  -4   3 19462.3 809.250   5
  -2  -4   3 19867.2 1263.01   4
  -2  -4   2 36641.9 1737.76   4
  -2  -4   2 34896.6 950.551   2
  -2  -4   2 34964.9 935.573   2
   2  -4  -2 33039.3 1528.64   1
  -2  -4   2 33671.4 1230.39   5
   2  -4  -2 34999.9 1343.74   4
   2  -4  -1 8667.80 607.470   4
  -2  -4   1 8268.07 432.676   2
  -2  -4   1 9462.30 849.402   4
  -2  -4   1 8069.14 587.975   5
   2  -4  -1 8514.13 717.482   1
   2  -4  -1 9175.71 863.569   5
  -2  -4   0 3815.68 430.423   5
   2  -4   0 3582.89 384.134   4
   2  -4   0 3198.62 445.158   1
  -2  -4   0 3878.98 544.892   4
  -2  -4   0 4229.52 344.164   2
  -2  -4  -1 44103.7 1695.20   5
   2  -4   1 39403.0 1432.60   4
  -2  -4  -1 43333.1 1949.62   3
  -2  -4  -1 42214.9 1374.23   2
  -2  -4  -1 45958.8 1937.19   4
   2  -4   1 40519.7 1707.58   1
  -2  -4  -2 37406.2 1735.79   4
   2  -4   2 37419.2 1795.61   2
  -2  -4  -2 31873.0 1273.99   2
  -2  -4  -2 35209.1 1701.51   3
  -2  -4  -2 35138.6 1559.50   5
   2  -4   2 33661.3 1545.31   1
  -2  -4  -3 29788.2 1565.44   4
   2  -4   3 27396.7 1394.34   1
  -2  -4  -3 29643.8 1518.88   3
   2  -4   3 29110.7 1594.87   2
  -2  -4  -3 28614.6 1248.99   2
  -2  -4  -3 29846.2 1493.83   5
   2  -4   4 60907.5 2277.81   1
  -2  -4  -4 61950.9 2270.41   3
  -2  -4  -4 65648.4 2427.97   5
   2  -4   4 65398.1 2537.25   2
  -2  -4  -4 60126.7 2087.12   2
   2  -4   5 62440.1 2496.68   2
   2  -4   5 57951.3 2285.93   1
  -2  -4  -5 61267.4 2192.60   3
  -2  -4  -5 62875.1 2469.91   5
  -2  -4  -5 61054.0 2190.90   2
   2  -4   6 11534.5 950.483   1
  -2  -4  -6 12557.8 869.183   3
  -2  -4  -6 12490.0 1061.99   5
   2  -4   6 10427.7 985.756   2
  -2  -4  -6 13216.7 969.690   2
  -2  -4  -7 19229.5 1047.99   3
   2  -4   7 17139.8 1218.74   1
  -2  -4  -7 17803.5 1211.37   2
  -2  -4  -8 2172.66 434.660   2
  -2  -4  -8 3250.91 407.461   3
   2  -4   8 3783.48 598.471   1
  -2  -4  -9 45193.7 1575.02   3
  -2  -4  -9 46411.0 2215.49   2
   2  -4   9 45173.8 2174.64   1
  -2  -4 -10 12562.9 1167.17   2
  -2  -4 -10 13962.8 726.226   3
   2  -4  10 12546.6 1147.67   1
   2  -4  11 14406.3 1271.79   1
  -2  -4 -11 13526.1 1239.92   2
  -2  -4 -12 19332.9 1574.67   2
   2  -4  12 19430.7 1527.56   1
   2  -4  13 3965.76 745.373   1
  -2  -4 -13 4200.13 763.734   2
   2  -4  14 13430.0 1366.26   1
  -2  -4 -14 13086.4 1391.64   2
  -2  -4 -15 4727.62 862.372   2
   2  -4  15 4041.33 806.538   1
   2  -4  16 10932.7 1339.56   1
  -2  -4 -16 12846.4 1475.06   2
  -2  -4 -17 432.007 358.235   2
   2  -4  17 2215.54 640.545   1
  -2  -4 -18 2369.69 712.824   2
   2  -4  18 2149.94 655.699   1
   2  -4  19 1070.40 549.565   1
   2  -3 -20 2513.67 689.955   2
   2  -3 -19 3564.96 861.486   2
  -2  -3  19 2351.79 573.785   3
   2  -3 -18 4948.59 954.891   2
  -2  -3  18 5706.91 872.480   3
   2  -3 -17 6377.27 1037.55   2
  -2  -3  17 5496.42 849.582   3
  -2  -3  16 2379.20 564.223   3
   2  -3 -16 3097.76 714.455   2
  -2  -3  15 14309.3 1331.79   3
   2  -3 -15 10737.4 1240.69   2
  -2  -3  14 4145.27 574.250   2
  -2  -3  14 3925.43 691.428   3
   2  -3 -14 4160.35 765.522   2
   2  -3 -13 17174.6 838.348   3
  -2  -3  13 17148.9 1143.20   2
  -2  -3  13 14627.4 1308.37   3
   2  -3 -13 14229.1 1349.48   2
  -2  -3  12 10054.6 1067.53   3
   2  -3 -12 11556.6 703.207   3
  -2  -3  12 9715.07 811.630   2
   2  -3 -12 10607.1 1123.42   2
  -2  -3  11 87808.9 3340.50   3
   2  -3 -11 92267.9 3381.84   2
  -2  -3  11 91809.1 2715.91   2
   2  -3 -11 90029.5 2468.65   3
   2  -3 -10 16037.7 886.067   3
   2  -3 -10 15951.2 1252.88   1
  -2  -3  10 16706.3 1325.37   3
  -2  -3  10 17684.8 1183.60   1
   2  -3 -10 13320.4 1208.68   2
  -2  -3  10 15066.3 907.134   2
   2  -3  -9 48872.5 2249.15   2
  -2  -3   9 50046.7 2333.24   3
   2  -3  -9 50015.0 1738.05   3
   2  -3  -9 54706.0 2366.11   5
   2  -3  -9 49047.6 2211.88   1
  -2  -3   9 51464.2 2064.52   1
  -2  -3   9 49215.5 1668.21   2
   2  -3  -8 15617.7 897.251   3
   2  -3  -8 16425.5 1220.04   2
   2  -3  -8 16838.2 1198.81   1
  -2  -3   8 16054.7 1009.55   1
  -2  -3   8 16303.7 807.695   2
   2  -3  -8 16294.9 1215.21   5
   2  -3  -7 44227.8 1986.96   2
   2  -3  -7 47014.9 2078.07   5
  -2  -3   7 42897.3 1654.14   1
   2  -3  -7 42122.8 1877.16   1
  -2  -3   7 42315.3 1305.46   2
   2  -3  -6 97670.0 3101.84   2
  -2  -3   6 94439.4 2603.57   1
   2  -3  -6 97327.6 3018.82   1
  -2  -3   6 93088.1 2132.75   2
  -2  -3   5 97870.2 2574.27   1
   2  -3  -5 97397.3 2985.22   1
  -2  -3   5 98472.7 2045.90   2
   2  -3  -5 104291. 3161.50   2
   2  -3  -4 89907.9 2795.85   1
  -2  -3   4 93509.9 2302.01   1
   2  -3  -4 95424.0 2932.76   2
  -2  -3   3 5832.72 376.552   1
  -2  -3   3 5714.99 593.355   4
   2  -3  -3 6083.98 595.364   1
  -2  -3   3 5837.84 309.068   5
  -2  -3   2 75914.5 2491.65   4
  -2  -3   2 79652.8 1882.79   5
   2  -3  -2 75882.0 2398.28   1
  -2  -3   2 77423.3 1736.03   1
  -2  -3   1 21921.5 617.756   1
  -2  -3   1 25312.9 939.299   5
  -2  -3   1 26019.5 1372.79   3
  -2  -3   1 21825.6 622.102   2
  -2  -3   1 24758.9 1250.51   4
   2  -3  -1 24806.9 1183.38   1
   2  -3  -1 25275.7 893.741   4
   2  -3   0 69446.3 1785.53   4
  -2  -3   0 71768.6 2447.42   3
  -2  -3   0 70395.2 1649.67   2
  -2  -3   0 71043.4 2000.95   5
   2  -3   0 68808.2 2230.17   1
  -2  -3   0 71035.8 2326.90   4
   2  -3   1 26063.9 1222.97   1
  -2  -3  -1 23859.7 1219.01   4
  -2  -3  -1 24523.7 1272.98   3
  -2  -3  -1 23441.1 863.983   2
  -2  -3  -2 83399.3 2606.36   3
   2  -3   2 84942.9 2566.50   1
  -2  -3  -2 82844.8 2187.47   2
  -2  -3  -2 81064.0 2601.65   4
  -2  -3  -2 86580.9 2524.93   5
   2  -3   3 21191.1 1166.98   1
  -2  -3  -3 24075.0 1194.28   3
  -2  -3  -3 22616.2 1198.36   5
  -2  -3  -3 23993.5 1048.49   2
  -2  -3  -4 36159.5 1458.78   2
  -2  -3  -4 39574.6 1547.93   3
  -2  -3  -4 38618.9 1695.23   5
   2  -3   4 37521.4 1732.57   2
   2  -3   4 39858.1 1673.43   1
  -2  -3  -5 17610.5 1152.52   5
   2  -3   5 18161.3 1119.05   1
  -2  -3  -5 18118.6 962.303   3
  -2  -3  -5 18045.3 1038.57   2
   2  -3   5 18457.7 1195.29   2
   2  -3   6 11463.5 908.486   1
   2  -3   6 12649.6 1008.24   2
  -2  -3  -6 11374.8 859.127   2
  -2  -3  -6 11573.4 972.075   5
  -2  -3  -6 11438.7 730.432   3
  -2  -3  -7 5129.26 452.783   3
   2  -3   7 5764.76 672.122   1
  -2  -3  -7 5516.82 624.964   2
  -2  -3  -7 5419.44 689.318   5
   2  -3   7 5176.92 664.659   2
  -2  -3  -8 6933.97 509.680   3
   2  -3   8 6533.78 741.214   1
   2  -3   8 7928.83 846.751   2
  -2  -3  -8 7223.78 764.109   2
  -2  -3  -8 5758.73 742.216   5
  -2  -3  -9 6255.92 447.155   3
  -2  -3  -9 6205.65 752.111   2
   2  -3   9 5858.20 733.396   1
  -2  -3 -10 774.674 345.889   2
   2  -3  10 596.344 280.091   1
  -2  -3 -11 2569.11 537.359   2
   2  -3  11 2230.80 514.831   1
  -2  -3 -12 7299.15 929.592   2
   2  -3  12 6016.57 860.238   1
  -2  -3 -13 21329.3 1668.20   2
   2  -3  13 18624.8 1548.80   1
  -2  -3 -14 2287.07 568.687   2
   2  -3  14 1709.41 525.648   1
  -2  -3 -15 9729.96 1197.19   2
   2  -3  15 9586.61 1163.48   1
  -2  -3 -16 1309.33 472.832   2
   2  -3  16 221.651 320.578   1
   2  -3  17 2796.38 748.631   1
  -2  -3 -17 4216.73 871.119   2
  -2  -3 -18 880.749 436.200   2
   2  -3  18 611.363 371.787   1
   2  -3  19 2043.15 701.380   1
  -2  -3 -19 1750.14 643.463   2
   2  -2 -21 4612.61 973.273   2
   2  -2 -20 1412.50 563.050   2
  -2  -2  19 854.092 328.849   3
   2  -2 -19 440.587 301.347   2
   2  -2 -18 2672.04 697.710   2
  -2  -2  18 1664.62 449.302   3
  -2  -2  17 4739.04 718.367   3
   2  -2 -17 3842.24 762.558   2
  -2  -2  16 8124.14 918.029   3
   2  -2 -16 7799.12 1062.40   2
   2  -2 -15 3267.31 669.052   2
  -2  -2  15 2910.54 556.706   3
  -2  -2  14 8568.96 922.649   3
   2  -2 -14 9803.40 1082.15   2
  -2  -2  14 6487.40 766.861   2
  -2  -2  13 17528.8 1287.95   3
   2  -2 -13 17620.2 1423.16   2
  -2  -2  13 16739.3 1159.40   2
   2  -2 -12 12559.6 763.149   3
  -2  -2  12 11831.3 1057.59   3
  -2  -2  12 14022.0 992.146   2
   2  -2 -12 12660.2 1137.99   2
   2  -2 -11 3435.96 589.639   2
  -2  -2  11 2396.43 393.028   2
  -2  -2  11 2332.75 484.378   3
   2  -2 -11 2461.61 327.263   3
  -2  -2  11 2725.10 507.097   1
   2  -2 -10 29888.8 1221.10   3
  -2  -2  10 28319.8 1585.41   3
   2  -2 -10 27324.2 1622.01   1
  -2  -2  10 28866.1 1601.95   1
   2  -2 -10 30620.0 1666.80   2
  -2  -2  10 27197.0 1296.62   2
   2  -2 -10 29987.6 1640.42   5
  -2  -2   9 1501.24 394.084   1
   2  -2  -9 3667.72 404.775   3
  -2  -2   9 2769.41 364.842   2
  -2  -2   9 2583.00 475.998   3
   2  -2  -9 3162.10 520.133   2
   2  -2  -9 3049.50 514.067   1
   2  -2  -9 2480.71 449.491   5
   2  -2  -8 51451.2 2083.04   5
  -2  -2   8 46621.2 2031.59   3
   2  -2  -8 45821.0 1631.31   3
   2  -2  -8 49326.2 2042.20   2
  -2  -2   8 51581.1 1942.15   1
  -2  -2   8 48097.7 1590.16   2
   2  -2  -8 50234.4 2092.85   1
  -2  -2   7 12435.9 969.746   3
   2  -2  -7 13863.2 794.787   3
  -2  -2   7 11623.6 641.297   2
   2  -2  -7 13098.5 959.896   5
   2  -2  -7 12569.0 947.552   1
   2  -2  -7 13190.3 955.111   2
  -2  -2   7 12850.8 855.591   1
   2  -2  -6 48488.7 1914.23   5
   2  -2  -6 46656.5 1877.93   2
   2  -2  -6 47262.4 1632.63   3
  -2  -2   6 50490.1 1728.24   1
   2  -2  -6 47862.9 1896.44   1
  -2  -2   6 48177.6 1348.66   2
  -2  -2   6 47030.7 1969.24   3
   2  -2  -5 24830.5 1261.97   2
   2  -2  -5 25971.8 1143.88   3
  -2  -2   5 25199.1 778.273   2
  -2  -2   5 25826.0 1106.03   1
   2  -2  -5 25605.7 1269.14   1
   2  -2  -5 22868.1 1239.88   5
   2  -2  -4 98237.1 2832.44   2
  -2  -2   4 98489.4 2498.67   1
   2  -2  -4 102309. 2854.00   1
   2  -2  -3 36303.6 1453.65   1
  -2  -2   3 35696.0 1158.51   1
  -2  -2   2 59123.6 1382.89   5
   2  -2  -2 61436.1 1955.06   1
  -2  -2   2 61264.7 1548.54   1
  -2  -2   2 59111.8 1912.21   4
  -2  -2   1 32550.3 991.290   5
  -2  -2   1 30796.0 1261.07   4
  -2  -2   1 30281.3 922.864   1
   2  -2  -1 31576.0 1283.07   1
   2  -2   0 101773. 2032.66   4
  -2  -2   0 101439. 2677.67   4
  -2  -2   0 93968.7 2155.22   1
  -2  -2   0 101823. 2097.25   2
  -2  -2   0 100598. 2434.98   5
   2  -2   0 103029. 2738.21   1
  -2  -2  -1 45434.6 1509.12   5
   2  -2   1 48679.1 1669.92   1
  -2  -2  -1 45037.5 1592.65   4
  -2  -2  -1 46748.5 1233.88   1
  -2  -2  -1 50672.8 1721.57   3
  -2  -2  -1 47015.7 1291.03   2
   2  -2   2 80789.1 2398.36   1
  -2  -2  -2 85589.0 2395.69   3
  -2  -2  -2 79087.1 1970.62   1
  -2  -2  -2 85794.7 2112.71   2
  -2  -2  -2 80889.7 2329.50   5
   2  -2   3 90398.3 2588.44   1
  -2  -2  -3 87837.0 2425.35   3
  -2  -2  -3 87668.4 2337.16   2
  -2  -2  -3 85598.2 2550.81   5
   2  -2   4 14314.3 892.968   1
  -2  -2  -4 12391.5 723.993   3
  -2  -2  -4 14697.4 940.247   5
  -2  -2  -4 13156.2 795.382   2
  -2  -2  -5 147138. 3953.53   5
   2  -2   5 150550. 3886.34   1
  -2  -2  -5 148862. 3764.88   2
  -2  -2  -5 145798. 3440.23   3
  -2  -2  -6 17040.2 801.712   3
   2  -2   6 16036.0 1052.47   1
  -2  -2  -6 16605.0 1025.13   2
  -2  -2  -6 17517.0 1148.51   5
  -2  -2  -7 64505.0 1773.32   3
   2  -2   7 63934.6 2352.62   1
  -2  -2  -7 62294.6 2311.56   2
   2  -2   8 12746.4 1012.08   1
   2  -2   8 13478.7 1062.87   2
  -2  -2  -8 12575.1 991.923   2
   2  -2   9 39495.7 1908.73   1
   2  -2   9 38730.7 1948.45   2
  -2  -2  -9 35942.3 1840.19   2
  -2  -2  -9 43715.8 2104.65   5
   2  -2  10 9867.51 966.123   1
  -2  -2 -10 11031.8 1013.45   2
   2  -2  11 40572.9 2139.27   1
  -2  -2 -11 35973.5 2000.39   2
   2  -2  12 28629.3 1866.59   1
  -2  -2 -12 32200.4 1934.81   2
   2  -2  13 5959.59 841.809   1
  -2  -2 -13 5111.96 810.854   2
   2  -2  14 4356.49 754.280   1
  -2  -2 -14 4937.51 824.497   2
  -2  -2 -15 7094.51 1012.01   2
   2  -2  15 7720.85 1045.87   1
   2  -2  16 20769.3 1782.66   1
  -2  -2 -16 19736.7 1761.40   2
  -2  -2 -17 3805.30 819.697   2
   2  -2  17 4529.71 856.897   1
   2  -2  18 9060.45 1229.40   1
  -2  -2 -18 9743.21 1300.72   2
   2  -2  19 1092.44 527.858   1
  -2  -2 -19 1243.71 531.944   2
  -2  -2 -20 6814.71 1174.76   2
   2  -2  20 3760.95 1046.46   1
   2  -1 -22 4160.61 961.828   2
   2  -1 -21 709.744 375.449   2
   2  -1 -20 2306.50 658.665   2
   2  -1 -19 3135.33 746.878   2
   2  -1 -18 3549.16 775.697   2
  -2  -1  18 5043.96 657.228   3
  -2  -1  17 7861.74 823.857   3
   2  -1 -17 8791.64 1104.52   2
   2  -1 -16 1301.02 432.701   2
  -2  -1  16 1477.42 369.839   3
  -2  -1  15 4599.81 620.903   3
   2  -1 -15 5415.13 808.182   2
   2  -1 -14 4034.70 674.687   2
  -2  -1  14 3913.98 569.773   3
   2  -1 -13 746.340 346.379   2
  -2  -1  13 1224.44 335.079   3
  -2  -1  13 1186.40 356.392   2
   2  -1 -13 686.077 295.278   5
   2  -1 -12 4749.16 636.134   5
   2  -1 -12 3416.28 579.340   2
  -2  -1  12 2871.90 478.138   2
  -2  -1  12 3660.64 528.613   3
  -2  -1  11 44844.9 1817.45   2
   2  -1 -11 42889.3 1880.22   5
  -2  -1  11 38390.8 1741.12   3
   2  -1 -11 39406.2 1932.89   2
   2  -1 -10 3979.39 439.798   3
   2  -1 -10 4536.21 610.374   2
  -2  -1  10 4722.30 570.753   3
  -2  -1  10 4452.70 613.455   1
  -2  -1  10 5473.69 567.608   2
   2  -1 -10 4526.32 571.615   5
  -2  -1   9 32023.5 1212.18   5
  -2  -1   9 32381.7 1509.56   3
   2  -1  -9 34813.1 1360.99   3
   2  -1  -9 31995.4 1668.35   1
  -2  -1   9 30391.0 1361.39   2
  -2  -1   9 28937.7 1653.30   1
   2  -1  -9 34003.3 1552.15   5
   2  -1  -9 33595.6 1598.96   2
   2  -1  -8 2119.62 383.423   2
  -2  -1   8 3052.30 375.236   2
   2  -1  -8 2134.20 313.007   3
   2  -1  -8 2757.92 406.043   5
   2  -1  -8 2785.67 460.106   1
  -2  -1   8 2377.46 392.759   1
  -2  -1   8 1989.49 259.584   5
  -2  -1   8 2211.04 387.398   3
   2  -1  -7 71710.1 2096.92   3
  -2  -1   7 66809.1 1968.72   2
  -2  -1   7 69779.7 2294.56   3
   2  -1  -7 72441.6 2447.10   1
  -2  -1   7 70558.8 1771.63   5
   2  -1  -7 71143.0 2251.48   5
   2  -1  -7 68627.2 2257.41   2
  -2  -1   6 22381.3 1151.82   3
  -2  -1   6 21128.5 882.546   2
   2  -1  -6 21207.0 994.051   3
   2  -1  -6 22511.8 1180.88   1
  -2  -1   6 21684.4 1093.30   1
   2  -1  -6 20503.2 1063.86   2
  -2  -1   6 21712.8 740.811   5
   2  -1  -6 21416.6 1074.72   5
  -2  -1   5 214648. 4123.40   5
   2  -1  -5 218320. 4734.33   3
  -2  -1   5 222852. 4810.95   1
   2  -1  -5 219708. 4969.20   1
   2  -1  -5 212481. 4800.90   5
   2  -1  -5 204538. 4785.29   2
  -2  -1   5 209330. 4925.16   3
  -2  -1   5 209458. 4355.83   2
   2  -1  -4 68531.6 2157.44   1
   2  -1  -4 71346.3 2060.35   3
  -2  -1   4 69885.6 1529.94   5
  -2  -1   4 72061.2 2023.85   1
   2  -1  -4 72211.8 2092.53   5
   2  -1  -4 70294.9 2089.38   2
   2  -1  -3 71662.4 2063.33   3
   2  -1  -3 68768.2 2051.65   5
   2  -1  -3 72788.0 2143.15   1
  -2  -1   3 73154.9 1960.55   1
  -2  -1   3 72062.4 1551.86   5
   2  -1  -2 25099.7 1075.39   3
   2  -1  -2 26988.6 1111.18   1
  -2  -1   2 25170.3 941.835   1
   2  -1  -2 24254.2 1043.34   5
   2  -1  -1 49757.8 1634.87   1
  -2  -1   1 53311.7 1536.92   4
  -2  -1   1 53877.4 1466.06   1
  -2  -1   0 29011.2 1026.04   4
  -2  -1   0 28742.3 974.596   1
  -2  -1   0 30748.1 894.499   2
   2  -1   0 29408.9 1161.88   1
   2  -1   1 73984.1 2121.42   1
  -2  -1  -1 78303.7 1909.03   1
  -2  -1  -1 77228.8 1861.97   2
  -2  -1  -1 71727.0 1932.37   4
   2  -1   2 50734.3 1654.60   1
  -2  -1  -2 46733.0 1535.89   3
  -2  -1  -2 49469.0 1449.66   1
  -2  -1  -2 47567.2 1444.68   2
   2  -1   3 148999. 3513.06   1
  -2  -1  -3 152565. 3318.79   3
  -2  -1  -3 152817. 3359.76   2
   2  -1   4 266034. 5732.04   1
  -2  -1  -4 256154. 5370.78   3
  -2  -1  -4 258574. 5592.52   2
   2  -1   5 100063. 2869.25   1
  -2  -1  -5 102004. 2835.71   2
   2  -1   6 117830. 3277.22   1
  -2  -1  -6 114900. 3247.53   2
   2  -1   7 21030.2 1240.46   1
  -2  -1  -7 20805.9 1216.09   2
   2  -1   8 110024. 3339.86   1
  -2  -1  -8 105171. 3318.59   2
   2  -1   9 21254.7 1328.73   1
  -2  -1  -9 19364.4 1279.63   2
  -2  -1 -10 64750.9 2671.65   5
   2  -1  10 58857.7 2566.63   1
  -2  -1 -10 62399.7 2551.51   2
   2  -1  10 60012.3 2551.53   2
   2  -1  11 9441.06 973.172   1
  -2  -1 -11 8188.38 928.721   2
  -2  -1 -12 1593.44 435.327   2
   2  -1  12 1125.30 422.973   1
   2  -1  13 13867.3 1268.43   1
  -2  -1 -13 13691.8 1267.50   2
   2  -1  14 4811.36 1025.66   1
  -2  -1 -14 8062.43 1008.04   2
   2  -1  15 9135.54 1139.39   1
  -2  -1 -15 9348.76 1132.66   2
  -2  -1 -16 2701.78 666.033   2
   2  -1  16 1344.51 500.325   1
   2  -1  17 12263.7 1640.80   1
  -2  -1 -17 13879.5 1513.26   2
   2  -1  18 912.434 481.312   1
  -2  -1 -18 1365.23 557.244   2
  -2  -1 -19 7852.23 1192.11   2
   2  -1  19 6891.32 1126.95   1
  -2  -1 -20 155.392 369.776   2
   2  -1  20-161.478 347.695   1
   2   0 -22 2979.42 806.260   2
   2   0 -21 10445.2 1377.48   2
   2   0 -20 1629.68 579.296   2
   2   0 -19 6111.55 994.113   2
   2   0 -18 6964.22 1014.89   2
  -2   0  17 10019.0 809.811   3
   2   0 -17 11798.8 1258.19   2
  -2   0  16 21909.7 1208.63   3
   2   0 -16 20795.4 1603.29   2
  -2   0  15 16379.6 1024.46   3
   2   0 -15 16028.9 1224.32   5
   2   0 -15 15351.3 1331.12   2
   2   0 -14 2097.88 494.416   2
  -2   0  14 1896.55 351.285   3
  -2   0  14 1997.82 432.812   5
   2   0 -14 1503.24 382.094   5
  -2   0  13 11193.1 820.830   3
   2   0 -13 9783.17 952.874   2
  -2   0  13 10339.0 911.301   5
   2   0 -13 11203.2 932.934   5
  -2   0  12 24384.9 1435.78   2
  -2   0  12 23457.4 1209.93   3
   2   0 -12 24222.5 1331.60   5
   2   0 -12 22177.2 1402.61   2
  -2   0  12 23699.7 1352.84   5
   2   0 -11 1525.25 376.561   2
  -2   0  11 1574.17 348.244   2
  -2   0  11 1330.10 295.020   3
   2   0 -11 1632.00 328.346   5
  -2   0  11 1119.92 332.674   1
  -2   0  11 1757.06 351.300   5
   2   0 -10 74463.7 2371.60   5
  -2   0  10 73601.2 2318.99   3
  -2   0  10 72367.0 2380.63   5
  -2   0  10 75819.6 2545.16   2
   2   0 -10 72997.1 2546.55   2
  -2   0   9 24467.1 1180.83   3
  -2   0   9 25352.8 1199.61   5
  -2   0   9 22889.2 1221.02   2
   2   0  -9 23151.1 1242.78   2
   2   0  -9 25180.1 1167.94   5
   2   0  -8 141550. 3729.67   3
  -2   0   8 153885. 3713.18   3
  -2   0   8 151675. 3783.14   2
   2   0  -8 146549. 4036.17   1
  -2   0   8 149410. 3615.47   5
   2   0  -8 151145. 3797.59   2
   2   0  -8 142491. 3583.84   5
   2   0  -7 55526.8 1908.60   3
  -2   0   7 57535.2 1876.46   3
   2   0  -7 53141.7 2018.54   1
  -2   0   7 57678.2 1776.12   5
   2   0  -7 54769.3 1849.02   2
   2   0  -7 57724.6 1755.62   5
  -2   0   7 55355.5 1853.69   2
  -2   0   6 121394. 2892.02   5
   2   0  -6 121294. 2881.32   5
  -2   0   6 121683. 3084.36   3
   2   0  -6 120020. 3016.39   2
   2   0  -6 123422. 3281.51   1
  -2   0   6 115581. 2976.15   2
   2   0  -6 116585. 3100.01   3
   2   0  -5 136827. 3369.09   3
   2   0  -5 134838. 3090.48   5
  -2   0   5 137112. 3363.72   3
   2   0  -5 127570. 3165.27   2
   2   0  -5 145455. 3501.22   1
  -2   0   5 137222. 3101.22   5
  -2   0   4 240751. 4924.40   5
  -2   0   4 238634. 5226.45   3
   2   0  -4 243627. 4995.28   2
   2   0  -4 240365. 5251.87   3
   2   0  -4 241365. 5266.05   1
   2   0  -4 247480. 4925.62   5
   2   0  -3 295114. 6211.25   3
  -2   0   3 304972. 5868.79   5
   2   0  -3 300460. 5885.66   2
   2   0  -3 285299. 6122.24   1
   2   0  -2 4131.95 406.551   3
  -2   0   2 4037.34 336.565   5
   2   0  -2 3394.97 354.878   1
   2   0  -1 60242.6 1445.12   4
   2   0  -1 61386.8 1822.97   3
   2   0  -1 60985.0 1728.23   1
  -2   0   0 6390.02 319.699   4
   2   0   0 6212.78 485.734   3
   2   0   0 6428.38 431.895   2
   2   0   0 6161.80 447.302   1
   2   0   1 21885.6 952.131   3
  -2   0  -1 21820.4 676.015   4
   2   0   1 20894.4 891.003   1
  -2   0  -1 20299.2 861.598   2
   2   0   1 23203.8 910.452   2
   2   0   2 85388.5 2215.80   1
   2   0   2 84287.3 2233.80   3
  -2   0  -2 80672.1 2194.96   2
   2   0   2 81811.6 2200.87   2
   2   0   3 66077.3 1876.91   3
   2   0   3 61684.9 1877.13   1
  -2   0  -3 64150.3 1933.76   2
   2   0   4 4361.48 401.746   3
  -2   0  -4 3962.68 440.172   2
   2   0   4 3819.68 412.330   1
   2   0   5 79549.2 2341.00   1
  -2   0  -5 71678.3 2312.78   2
   2   0   6 15525.0 946.712   1
  -2   0  -6 14997.9 963.256   2
   2   0   7 21516.9 1185.99   1
  -2   0  -7 19569.4 1173.44   2
  -2   0  -8 5144.04 616.065   2
   2   0   8 2903.14 564.786   1
  -2   0  -9 1010.59 320.489   2
   2   0   9 464.548 315.475   1
   2   0  10 1673.68 428.100   1
  -2   0 -10 1795.73 415.497   2
  -2   0 -10 1236.03 371.340   5
   2   0  10 1951.96 425.272   2
  -2   0 -11 5987.93 765.115   2
   2   0  11 2558.81 702.713   1
   2   0  12 5126.11 738.897   1
  -2   0 -12 4384.79 682.772   2
   2   0  13 9931.55 1426.19   1
  -2   0 -13 22837.2 1618.30   2
   2   0  14 2814.86 606.053   1
  -2   0 -14 3103.81 669.178   2
   2   0  15 1536.92 478.125   1
  -2   0 -15 2107.83 570.484   2
  -2   0 -16 6156.65 943.210   2
   2   0  16 2261.65 888.419   1
  -2   0 -17 1478.74 577.672   2
   2   0  17 2580.43 698.935   1
  -2   0 -18 6209.41 1020.04   2
   2   0  18 7472.99 1096.46   1
  -2   0 -19-104.362 285.568   2
   2   0  19-277.147 347.898   1
  -2   0 -20 3588.67 863.955   2
   2   0  20 3574.54 845.003   1
   2   0  21-598.854 447.045   1
   2   1 -23 1137.27 485.023   2
   2   1 -22 4179.13 912.948   2
   2   1 -21 186.825 348.224   2
   2   1 -20 860.577 420.603   2
   2   1 -19 4354.45 823.227   2
   2   1 -18 4716.90 800.541   2
   2   1 -17 7226.18 975.904   2
  -2   1  17 7350.09 963.605   5
   2   1 -16 1749.90 495.300   2
  -2   1  16 1427.69 408.851   5
   2   1 -16 2025.58 454.290   5
   2   1 -15 7131.26 867.988   2
  -2   1  15 5726.25 805.969   5
   2   1 -15 4602.76 606.789   5
   2   1 -14 4593.34 673.958   2
  -2   1  14 4826.86 710.139   5
   2   1 -14 4303.70 558.193   5
   2   1 -13 645.433 266.951   2
  -2   1  13 817.421 335.624   5
   2   1 -13 449.861 195.289   5
   2   1 -12 3321.17 515.596   2
   2   1 -12 3752.96 464.994   5
  -2   1  12 4261.39 618.567   5
  -2   1  11 44114.2 2004.93   2
   2   1 -11 42278.8 1600.77   5
  -2   1  11 43932.2 1559.19   3
   2   1 -11 39565.0 1802.98   2
  -2   1  11 42593.2 1954.82   5
  -2   1  10 6044.85 673.216   2
   2   1 -10 5971.87 509.898   5
  -2   1  10 5354.17 495.942   3
   2   1 -10 5498.97 586.066   2
  -2   1  10 5271.54 623.788   5
  -2   1   9 35392.4 1617.65   2
  -2   1   9 32910.2 1288.24   3
  -2   1   9 31948.4 1532.78   5
   2   1  -9 31863.7 1410.15   2
   2   1  -9 32125.6 1205.44   5
  -2   1   8 2990.76 429.607   2
   2   1  -8 3254.15 395.439   2
   2   1  -8 2529.29 281.580   5
  -2   1   8 3075.36 448.516   5
  -2   1   7 69421.4 2248.57   5
   2   1  -7 68349.5 1726.94   5
   2   1  -7 66342.2 1984.51   2
  -2   1   7 69605.4 2257.18   2
  -2   1   6 24257.7 1149.17   5
   2   1  -6 22198.3 1127.49   1
   2   1  -6 21875.8 922.320   2
   2   1  -6 23297.1 760.505   5
   2   1  -5 202627. 3977.60   5
   2   1  -5 212309. 4708.87   1
   2   1  -5 208431. 4258.76   2
  -2   1   5 210735. 4685.50   5
   2   1  -4 74614.0 2347.69   3
   2   1  -4 77781.6 2149.62   1
   2   1  -4 76758.2 1800.84   2
  -2   1   4 76497.3 2206.03   5
   2   1  -3 64713.7 2061.62   3
   2   1  -3 63343.9 1471.66   2
  -2   1   3 64155.6 1920.77   5
   2   1  -3 64252.0 1806.29   1
   2   1  -3 64331.0 1855.66   4
   2   1  -2 26407.9 959.340   1
   2   1  -2 24246.6 1131.79   3
  -2   1   2 26431.5 1087.21   5
   2   1  -2 23411.0 958.595   4
   2   1  -1 45578.9 1600.29   3
   2   1  -1 47125.0 1147.18   2
   2   1  -1 45794.4 1338.93   1
  -2   1   1 47399.4 1543.64   5
   2   1  -1 47415.0 1408.78   4
   2   1   0 35815.7 1347.25   3
   2   1   0 36652.7 1019.81   2
   2   1   0 35539.2 1116.11   1
   2   1   1 74628.4 1843.47   1
   2   1   1 71752.8 2070.42   3
   2   1   1 68966.3 1776.47   2
   2   1   2 50235.0 1442.91   1
   2   1   2 48684.6 1583.07   3
   2   1   2 47956.7 1450.96   2
   2   1   3 155442. 3426.85   1
  -2   1  -3 150343. 3699.62   2
   2   1   3 149610. 3502.70   2
   2   1   3 148627. 3486.06   3
   2   1   4 260998. 5510.14   3
   2   1   4 272244. 5578.03   1
  -2   1  -4 263493. 5869.72   2
   2   1   4 261944. 5699.73   2
   2   1   5 101106. 2491.36   3
  -2   1  -5 97310.3 2871.02   2
   2   1   5 100654. 2781.73   2
   2   1   6 111971. 2715.73   3
   2   1   6 106250. 3070.06   1
  -2   1  -6 110108. 3219.52   2
   2   1   6 114486. 3164.10   2
   2   1   7 23348.0 1270.77   2
   2   1   7 22669.7 925.447   3
   2   1   7 21916.1 1189.85   1
  -2   1  -7 20789.5 1244.67   2
   2   1   8 110951. 2715.94   3
   2   1   8 116520. 3460.21   2
  -2   1  -8 114742. 3505.29   2
   2   1   8 117239. 3371.55   1
   2   1   9 19372.6 1256.67   2
   2   1   9 19397.8 829.143   3
  -2   1  -9 17215.6 1228.23   2
   2   1  10 65091.3 1787.69   3
  -2   1 -10 63030.9 2609.44   2
   2   1  10 66243.0 2556.68   1
   2   1  10 65915.9 2611.63   2
   2   1  11 8958.80 523.808   3
  -2   1 -11 9362.71 973.732   2
  -2   1 -12 3151.36 598.475   2
   2   1  12 2519.00 272.604   3
   2   1  13 11180.5 558.982   3
  -2   1 -13 9670.50 1093.46   2
   2   1  14 9347.08 474.889   3
  -2   1 -14 10633.4 1166.71   2
   2   1  15 8067.00 366.166   3
  -2   1 -15 7437.32 1014.60   2
  -2   1 -16 2443.58 650.210   2
  -2   1 -17 15027.6 1547.41   2
   2   1  17 13156.4 1549.31   1
  -2   1 -18 712.366 422.129   2
   2   1  18 508.154 368.452   1
  -2   1 -19 7948.61 1201.82   2
   2   1  19 6163.12 1101.56   1
  -2   1 -20 110.250 267.490   2
   2   1  20-24.0188 223.556   1
  -2   1 -21 5899.94 1095.65   2
   2   1  21 6080.24 1114.66   1
   2   2 -23 2047.75 667.616   2
   2   2 -22 1781.21 622.150   2
   2   2 -21 2519.53 689.086   2
   2   2 -20 1259.95 502.129   2
  -2   2  20 1949.97 617.701   5
   2   2 -19 2272.34 600.396   2
  -2   2  19 480.803 329.115   5
   2   2 -18 1471.53 493.755   2
  -2   2  18 1739.13 526.701   5
   2   2 -17 3488.89 657.537   2
  -2   2  17 3450.24 725.110   5
   2   2 -16 8798.34 998.218   2
  -2   2  16 7208.96 1002.62   5
   2   2 -15 3964.12 654.271   2
  -2   2  15 3248.81 667.175   5
   2   2 -15 3248.19 468.082   5
   2   2 -14 5611.65 567.318   5
   2   2 -14 6056.04 742.019   2
  -2   2  14 5607.65 825.770   5
   2   2 -13 21309.9 1347.63   2
  -2   2  13 19372.2 1462.37   5
   2   2 -13 17411.1 984.077   5
   2   2 -12 10639.8 895.226   2
  -2   2  12 10977.7 1064.98   5
   2   2 -12 10561.6 696.176   5
   2   2 -11 2834.15 437.650   2
  -2   2  11 3149.91 546.037   5
   2   2 -11 2531.60 318.532   5
   2   2 -10 28735.2 1357.85   2
  -2   2  10 26206.8 1568.10   5
   2   2 -10 27609.0 1019.05   5
  -2   2  10 27172.8 1589.85   1
  -2   2   9 3017.68 503.755   1
   2   2  -9 2681.92 380.509   2
   2   2  -9 2554.10 247.511   5
  -2   2   9 3588.59 521.196   2
  -2   2   9 2687.21 477.075   5
   2   2  -8 47480.6 1196.41   5
   2   2  -8 48218.7 1629.10   2
  -2   2   8 51063.9 2050.31   2
  -2   2   8 51191.3 2080.14   1
  -2   2   8 46780.5 2030.74   5
  -2   2   7 13584.7 964.534   1
   2   2  -7 12550.4 676.961   2
  -2   2   7 12963.3 966.567   5
  -2   2   6 46994.3 1889.54   5
   2   2  -6 47189.7 1362.70   2
   2   2  -5 27459.9 843.443   2
  -2   2   5 29168.0 1392.91   5
   2   2  -4 95898.5 2441.50   1
   2   2  -4 92788.2 1893.29   2
  -2   2   3 34894.5 1455.46   5
   2   2  -3 32437.5 1120.97   1
   2   2  -2 65365.8 1657.76   1
  -2   2   2 63733.1 2106.71   5
   2   2  -1 27379.5 866.539   1
  -2   2   1 27412.2 1253.16   5
   2   2   0 108310. 2326.43   1
   2   2   0 108611. 2217.95   2
  -2   2   0 109641. 2986.99   5
   2   2   1 45057.5 1189.29   1
   2   2   1 45688.1 1223.86   2
  -2   2  -1 43024.8 1648.92   5
  -2   2  -2 85813.2 1858.39   4
   2   2   2 83756.6 2117.52   2
   2   2   2 87497.6 2019.34   1
   2   2   3 90145.5 2514.15   3
   2   2   3 89462.5 2160.94   1
   2   2   3 87281.9 2322.54   2
   2   2   4 13289.2 776.247   3
   2   2   4 11974.2 649.672   1
  -2   2  -4 13461.4 919.547   2
   2   2   4 12307.6 746.426   2
   2   2   5 144367. 3447.12   3
  -2   2  -5 154026. 3959.35   2
   2   2   5 146791. 3644.77   2
   2   2   6 17438.7 854.723   3
  -2   2  -6 17647.6 1135.39   2
   2   2   6 17896.4 952.591   1
   2   2   6 17891.5 1043.52   2
   2   2   7 62415.2 1818.02   3
  -2   2  -7 63385.0 2413.80   2
   2   2   7 63464.9 2157.54   1
   2   2   7 62338.8 2260.40   2
  -2   2  -8 9924.61 908.173   2
   2   2   8 8278.57 845.422   1
  -2   2  -9 35822.4 1860.94   2
   2   2   9 38219.5 1836.07   2
  -2   2 -10 9491.55 966.357   2
   2   2  10 12587.4 1052.37   2
  -2   2 -11 38350.9 2050.24   2
  -2   2 -12 27359.2 1765.40   2
  -2   2 -13 6607.50 901.365   2
  -2   2 -14 5065.40 811.505   2
  -2   2 -15 7423.52 1007.80   2
  -2   2 -16 19649.9 1719.60   2
  -2   2 -17 3302.07 768.506   2
  -2   2 -18 11155.0 1386.12   2
  -2   2 -19 1526.69 601.956   2
   2   2  19 591.202 498.415   1
  -2   2 -20 5497.21 1051.26   2
   2   2  20 4550.17 946.450   1
   2   2  21 808.848 410.951   1
   2   3 -21 1370.45 496.516   2
  -2   3  21 1540.76 569.641   5
   2   3 -20 2540.06 619.155   2
  -2   3  20 2346.34 672.408   5
   2   3 -19 2984.42 641.554   2
  -2   3  19 2625.31 716.569   5
   2   3 -18 3618.27 703.947   2
  -2   3  18 3756.58 799.428   5
   2   3 -17 4466.09 722.456   2
  -2   3  17 4831.92 901.605   5
   2   3 -16 1893.02 480.904   2
  -2   3  16 2311.98 629.050   5
   2   3 -15 12718.0 1108.93   2
  -2   3  15 14573.1 1429.53   5
   2   3 -14 4887.49 664.125   2
   2   3 -14 4757.66 469.960   5
  -2   3  14 3429.14 694.674   5
   2   3 -13 13018.4 1023.58   2
  -2   3  13 13063.3 1284.30   5
   2   3 -13 14441.1 782.898   5
   2   3 -12 11235.1 898.841   2
  -2   3  12 11948.0 1192.75   5
   2   3 -12 11778.3 642.544   5
   2   3 -11 89805.9 2181.76   5
   2   3 -11 91546.6 2810.12   2
  -2   3  11 98370.9 3599.09   5
   2   3 -10 16034.2 600.981   5
   2   3 -10 16461.8 964.604   2
  -2   3  10 15368.5 1291.71   5
   2   3  -9 47246.1 1595.88   2
  -2   3   9 50518.1 2270.10   5
  -2   3   9 50476.0 2149.20   1
   2   3  -8 15433.1 1131.77   4
  -2   3   8 14586.2 1173.69   5
   2   3  -8 14271.3 755.049   2
  -2   3   8 16639.8 1149.19   1
   2   3  -7 42873.4 1308.07   2
  -2   3   7 40464.4 1973.85   5
  -2   3   7 43692.3 1883.45   1
   2   3  -6 93678.6 2142.87   2
  -2   3   6 94073.3 3165.00   5
  -2   3   6 96988.4 2978.61   1
  -2   3   5 102720. 3065.13   1
  -2   3   5 106607. 3303.12   5
  -2   3   4 98656.8 3107.42   5
  -2   3   4 96803.5 2878.39   1
  -2   3   3 5446.47 624.548   5
   2   3  -3 4737.02 291.626   5
  -2   3   3 5203.14 542.510   1
  -2   3   2 67813.4 2214.86   1
  -2   3   2 69098.9 2423.57   5
   2   3  -2 67119.7 1720.38   5
   2   3  -1 26713.5 1011.14   5
  -2   3   1 26681.6 1251.12   1
  -2   3   1 27010.2 1394.17   5
  -2   3   0 72214.3 2303.92   1
   2   3   0 73211.7 2071.74   5
  -2   3   0 72154.3 2466.02   5
   2   3   1 22579.9 1067.53   5
  -2   3  -1 23986.0 1194.41   1
  -2   3  -1 23810.6 1284.36   5
   2   3   1 22980.0 820.030   2
   2   3   2 73057.0 1644.83   1
  -2   3  -2 76896.0 1913.39   4
   2   3   2 77513.5 2373.14   5
  -2   3  -2 76156.7 2555.07   5
   2   3   2 74224.5 1984.78   2
   2   3   3 24666.4 801.322   1
   2   3   3 24658.3 1041.49   2
  -2   3  -3 23206.6 1240.85   1
   2   3   3 24715.2 1258.05   5
  -2   3  -3 23144.1 1282.95   5
  -2   3  -3 24456.0 937.983   4
  -2   3  -4 40694.2 1354.13   4
  -2   3  -4 39686.7 1720.12   1
   2   3   4 40040.5 1748.92   5
   2   3   4 38387.5 1469.09   2
   2   3   4 41342.2 1240.85   1
  -2   3  -5 19376.7 912.025   4
   2   3   5 18191.4 1176.97   5
   2   3   5 16270.3 818.568   1
  -2   3  -5 17025.2 1161.10   1
   2   3   5 19342.5 1039.12   2
  -2   3  -6 8511.56 820.144   2
   2   3   6 6999.06 758.336   5
   2   3   6 9260.11 742.835   2
   2   3   6 7086.79 602.686   1
  -2   3  -6 8473.99 811.083   1
   2   3   7 5995.93 634.647   2
  -2   3  -7 6779.21 759.856   2
   2   3   7 5080.65 525.213   1
   2   3   7 5897.06 725.239   5
   2   3   8 5416.22 646.776   2
   2   3   8 5061.57 706.538   5
  -2   3  -8 5501.49 712.724   2
  -2   3  -9 7414.20 835.577   2
   2   3   9 6063.46 721.484   2
  -2   3 -10-26.0242 222.772   2
  -2   3 -11 2694.41 547.752   2
  -2   3 -12 6589.01 873.376   2
  -2   3 -13 17183.4 1463.58   2
  -2   3 -14 1913.00 550.813   2
  -2   3 -15 10593.3 1236.93   2
  -2   3 -16 375.533 273.042   2
  -2   3 -17 3092.97 722.816   2
  -2   3 -18 1058.95 446.484   2
  -2   3 -19 2319.75 725.633   2
   2   3  20-310.258 337.881   1
  -2   3 -20 162.099 287.185   2
   2   3  21 2083.16 823.500   1
  -2   4  19 545.365 467.821   5
   2   4 -18 1365.07 440.537   2
  -2   4  18 2571.77 793.305   5
   2   4 -17 1814.18 461.063   2
  -2   4  17 2149.98 623.894   5
   2   4 -16 4449.86 680.185   2
  -2   4  16 3606.00 802.317   5
   2   4 -15 380.884 245.918   2
  -2   4  15-31.1094 239.305   5
  -2   4  14 4061.33 801.615   5
   2   4 -14 4688.86 627.406   2
   2   4 -13 5111.85 377.868   5
   2   4 -13 5601.55 854.510   4
   2   4 -13 5642.90 647.994   2
  -2   4  13 6794.56 1012.59   5
   2   4 -12 16807.2 658.859   5
   2   4 -12 17854.3 1467.79   4
   2   4 -12 19283.2 1139.06   2
  -2   4  12 17348.0 1537.33   5
   2   4 -12 17652.5 672.369   5
  -2   4  11 4102.68 753.089   5
   2   4 -11 3362.66 229.902   5
   2   4 -11 4103.56 485.633   2
   2   4 -11 4128.38 693.223   4
   2   4 -10 22104.0 1559.46   4
   2   4 -10 25451.3 1184.78   2
  -2   4  10 23208.4 1702.06   5
   2   4  -9 3762.08 629.516   4
   2   4  -9 4424.41 437.389   2
  -2   4   9 4355.40 711.152   5
   2   4  -8 13261.5 1131.08   4
  -2   4   8 14925.7 1111.77   1
  -2   4   8 14030.7 1247.19   5
  -2   4   7 11251.3 1095.55   5
  -2   4   7 12431.0 979.159   1
   2   4  -7 11215.2 1006.93   4
   2   4  -6 12507.3 1038.39   4
   2   4  -6 11839.7 414.911   5
  -2   4   6 11341.9 1069.81   5
  -2   4   6 12390.7 945.368   1
  -2   4   5 31338.0 1771.39   5
   2   4  -5 32586.7 1680.76   4
   2   4  -5 31358.9 919.880   5
  -2   4   5 31945.4 1546.31   1
   2   4  -4 16243.0 678.170   5
  -2   4   4 15572.4 1200.36   5
  -2   4   4 15543.0 1022.30   1
  -2   4   3 21810.6 1219.02   1
   2   4  -3 23380.4 924.107   5
  -2   4   3 23341.9 1453.13   5
  -2   4   2 33330.7 1514.53   1
  -2   4   2 32938.1 1726.73   5
   2   4  -2 34166.2 1261.03   5
  -2   4   1 9544.09 768.593   1
  -2   4   1 8307.25 839.983   5
   2   4  -1 8962.18 646.953   5
  -2   4   0 4778.22 540.765   1
   2   4   0 4204.97 473.750   5
  -2   4   0 5810.35 681.448   5
  -2   4  -1 43310.5 1758.40   1
   2   4   1 38406.4 1615.44   5
  -2   4  -1 40533.7 1891.30   5
  -2   4  -2 34272.0 1578.72   1
   2   4   2 33633.9 1556.18   5
  -2   4  -2 34433.2 1721.68   5
  -2   4  -3 28114.3 1166.99   4
  -2   4  -3 28375.4 1450.38   1
   2   4   3 24328.6 1382.31   5
  -2   4  -3 27021.1 1517.37   5
   2   4   3 27206.6 1171.75   2
   2   4   4 56985.3 1471.47   1
  -2   4  -4 61526.3 1954.57   4
   2   4   4 59895.9 2009.47   2
   2   4   4 62089.8 1537.66   1
   2   4   4 60684.6 2383.77   5
  -2   4  -4 59996.0 2405.90   5
  -2   4  -5 58108.4 1956.81   4
   2   4   5 58614.6 1627.82   1
   2   4   5 57133.5 1647.69   1
  -2   4  -5 60187.8 2384.19   1
   2   4   5 56370.2 2387.96   5
  -2   4  -5 59433.6 2389.67   5
   2   4   5 60110.3 2105.65   2
  -2   4  -6 11116.1 800.881   4
   2   4   6 11766.9 887.708   2
   2   4   6 10869.8 686.690   1
   2   4   6 13022.8 729.021   1
  -2   4  -6 13085.1 1041.32   1
   2   4   6 13131.0 1118.41   5
  -2   4  -6 12107.5 1028.25   5
   2   4   7 16905.5 942.997   1
   2   4   7 17315.7 965.514   1
   2   4   7 19230.2 1405.06   5
   2   4   7 18898.5 1194.00   2
  -2   4  -7 18099.4 1074.10   4
  -2   4  -8 4197.62 522.409   4
   2   4   8 3172.68 520.621   2
   2   4   8 3065.53 483.730   1
   2   4   8 3464.46 451.013   1
   2   4   8 3985.33 687.583   5
   2   4   9 40258.8 2230.40   5
  -2   4  -9 37134.8 2025.35   2
   2   4   9 40316.5 1725.30   1
  -2   4 -10 16525.8 1356.16   2
   2   4  10 14617.3 1053.04   1
   2   4  10 16676.7 1463.24   5
  -2   4 -11 12839.4 1226.36   2
   2   4  11 14030.0 1102.31   1
   2   4  11 14950.4 1445.66   5
  -2   4 -12 17335.8 1469.45   2
   2   4  12 16867.5 1266.89   1
   2   4  12 16501.3 1555.37   5
  -2   4 -13 5006.69 834.844   2
  -2   4 -14 13575.0 1381.00   2
  -2   4 -15 3538.51 754.153   2
  -2   4 -16 9764.60 1234.70   2
  -2   4 -17 2021.29 630.107   2
  -2   4 -18 2428.90 676.682   2
  -2   4 -19 1353.37 519.074   2
   2   4  20 1761.13 626.749   1
   2   4  21 58.2013 342.591   1
  -2   5  18 1300.14 586.881   5
   2   5 -17 1520.45 527.121   4
  -2   5  17 272.179 396.948   5
  -2   5  16 4341.62 925.014   5
   2   5 -16 4775.01 889.928   4
   2   5 -15 4682.06 865.076   4
  -2   5  15 3729.99 860.592   5
   2   5 -14-116.826 159.056   2
   2   5 -14 38.2032 216.834   4
  -2   5  14 201.028 315.995   5
   2   5 -13 13217.6 1358.26   4
   2   5 -13 8858.66 805.464   2
  -2   5  13 12492.3 1442.19   5
   2   5 -12 9112.27 1115.24   4
  -2   5  12 6278.92 1017.64   5
   2   5 -11 17752.6 1510.76   4
  -2   5  11 17979.3 1647.08   5
   2   5 -10 3256.66 645.080   4
  -2   5  10 3016.87 675.164   5
   2   5  -9 8135.64 972.835   4
  -2   5   9 6821.56 962.604   5
   2   5  -8 2902.43 564.428   4
   2   5  -8 2469.22 202.759   5
  -2   5   8 2174.09 545.356   5
   2   5  -7 522.133 297.899   4
   2   5  -7 289.138 91.8844   5
  -2   5   7 223.655 195.416   1
  -2   5   7 5.25062 251.653   5
   2   5  -6 11318.5 584.245   5
  -2   5   6 11826.3 1204.10   5
   2   5  -6 10320.4 1020.04   4
  -2   5   6 12649.4 1002.28   1
  -2   5   5 13370.2 1007.82   1
   2   5  -5 14467.0 1186.32   4
  -2   5   5 14063.2 1258.83   5
   2   5  -5 12928.8 689.520   5
  -2   5   4 13086.7 972.904   1
   2   5  -4 10966.8 1023.15   4
   2   5  -4 11451.4 698.441   5
  -2   5   4 11695.4 1141.05   5
   2   5  -3 1813.19 295.577   5
   2   5  -3 1348.92 404.194   4
  -2   5   3 2283.77 521.157   5
  -2   5   3 1866.74 376.538   1
   2   5  -2 13253.1 860.463   5
  -2   5   2 12701.5 955.158   1
  -2   5   2 14172.3 1213.46   5
  -2   5   1 30650.9 1509.53   1
   2   5  -1 29846.6 1410.85   5
  -2   5   1 27541.1 1698.75   5
  -2   5   0 67912.9 2404.40   1
   2   5   0 64610.8 2319.90   5
  -2   5   0 65092.1 2712.81   5
  -2   5  -1 59370.1 2225.88   1
   2   5   1 55463.1 2189.13   5
  -2   5  -1 53293.3 2421.40   5
  -2   5  -2 65416.9 2702.94   5
  -2   5  -2 68568.2 2467.14   1
   2   5   2 64881.2 2509.95   5
  -2   5  -3 11325.3 942.240   1
   2   5   3 12346.4 1031.18   5
  -2   5  -3 11088.9 1055.39   5
  -2   5  -4 27185.3 1324.94   4
  -2   5  -4 24993.2 1584.23   5
   2   5   4 25557.3 1588.32   5
  -2   5  -4 28542.9 1581.64   1
  -2   5  -5 8262.47 728.399   4
   2   5   5 10087.4 1011.15   5
   2   5   5 8252.79 398.595   1
  -2   5  -5 9559.90 920.005   1
   2   5   5 8665.75 426.456   1
  -2   5  -5 8708.17 923.925   5
   2   5   5 8245.05 738.560   2
  -2   5  -6 27760.9 1402.60   4
   2   5   6 25411.7 1406.03   2
   2   5   6 23830.4 932.046   1
   2   5   6 25044.8 955.028   1
   2   5   6 25193.4 1681.39   5
  -2   5  -6 26687.6 1658.70   5
  -2   5  -7 3123.86 584.977   5
  -2   5  -7 3094.21 480.753   4
   2   5   7 3731.33 563.006   2
   2   5   7 2636.71 350.737   1
   2   5   7 3619.25 386.876   1
   2   5   7 3245.88 642.431   5
   2   5   8 15187.1 935.256   1
   2   5   8 16237.9 920.496   1
   2   5   8 12989.0 1280.87   5
  -2   5  -8 14810.3 1255.39   5
  -2   5  -8 16027.7 1130.66   4
  -2   5  -9 3049.64 514.551   4
   2   5   9 2256.62 434.105   1
  -2   5  -9 3169.87 609.613   5
   2   5   9 3328.27 678.590   5
   2   5   9 3441.76 450.806   1
  -2   5 -10 15344.4 1182.96   4
   2   5  10 14920.5 1026.91   1
   2   5  10 14413.4 1448.66   5
  -2   5 -10 15151.1 1306.83   5
  -2   5 -11 4801.51 693.941   4
   2   5  11 4482.53 604.904   1
   2   5  11 5671.66 937.821   5
  -2   5 -12 4769.27 701.882   4
   2   5  12 5489.31 979.790   5
  -2   5 -13 9086.04 1007.12   4
   2   5  13 9572.46 1289.35   5
  -2   5 -14 10818.9 1141.89   4
  -2   5 -14 11767.8 1329.27   2
  -2   5 -15 14360.6 1368.38   4
  -2   5 -15 14686.8 1515.14   2
  -2   5 -16 523.905 385.493   2
  -2   5 -17 2836.52 732.634   2
  -2   5 -18 19.7294 373.057   2
   2   5  18 56.3357 277.312   1
  -2   5 -19 1539.70 595.437   2
   2   6 -15 702.051 431.178   4
  -2   6  15 677.754 436.097   5
   2   6 -14 16224.8 1633.26   4
  -2   6  14 12484.1 1566.69   5
   2   6 -13 899.238 459.556   4
  -2   6  13 1251.58 505.805   5
  -2   6  12 16821.2 1763.89   5
   2   6 -12 14213.2 1467.33   4
   2   6 -11 1884.47 568.112   4
  -2   6  11 1962.01 623.367   5
   2   6 -10 14426.2 1404.92   4
  -2   6  10 13973.5 1500.25   5
   2   6  -9 3728.15 716.956   4
  -2   6   9 3509.70 778.159   5
   2   6  -8 5017.48 818.381   4
   2   6  -8 4740.40 379.624   5
  -2   6   8 4003.94 806.962   5
   2   6  -7 9000.48 1043.53   4
   2   6  -7 7770.97 544.980   5
  -2   6   7 8391.41 1106.08   5
   2   6  -6 2492.32 578.739   4
  -2   6   6 2504.00 645.219   5
  -2   6   6 2367.95 466.480   1
   2   6  -6 1987.33 306.260   5
  -2   6   5 23300.9 1795.64   5
  -2   6   5 23356.6 1401.76   1
   2   6  -5 22612.6 1623.89   4
   2   6  -5 22913.6 1112.63   5
  -2   6   4-340.240 208.386   1
  -2   6   4-83.0745 261.284   5
   2   6  -4 158.990 150.311   5
  -2   6   3 9906.97 883.920   1
   2   6  -3 10779.7 832.523   5
  -2   6   3 8759.50 1060.38   5
  -2   6   2 9397.66 858.105   1
   2   6  -2 9464.03 821.512   5
  -2   6   2 10482.0 1142.48   5
  -2   6   1 32602.1 1643.15   1
  -2   6   1 34262.5 2069.03   5
   2   6  -1 33212.3 1657.26   5
   2   6   0 1960.95 426.326   5
  -2   6   0 1506.78 363.036   1
  -2   6   0 1995.29 500.654   5
  -2   6  -1 45346.7 2357.90   5
  -2   6  -1 43295.0 1966.33   1
   2   6   1 41704.1 2039.97   5
  -2   6  -2 1503.79 359.083   1
   2   6   2 1966.46 462.509   5
  -2   6  -2 1532.44 448.803   5
  -2   6  -3 8950.27 1006.94   5
  -2   6  -3 12615.2 1053.26   1
   2   6   3 11242.8 1088.86   5
   2   6   4 2985.03 587.411   5
  -2   6  -4 3654.23 604.872   1
  -2   6  -4 3357.54 628.478   5
  -2   6  -5 7956.96 778.814   4
   2   6   5 8269.70 1001.17   5
  -2   6  -5 10070.1 1066.47   5
  -2   6  -6 7043.06 886.191   5
  -2   6  -6 7615.01 797.034   4
   2   6   6 6911.40 925.908   5
  -2   6  -7 1103.86 383.133   5
  -2   6  -7 1665.62 386.663   4
   2   6   7 1239.51 450.599   5
   2   6   7 1255.87 181.765   1
  -2   6  -8 4705.72 768.087   5
  -2   6  -8 4259.42 632.186   4
   2   6   8 3823.73 393.217   1
   2   6   8 4394.58 803.266   5
   2   6   9 4828.61 851.088   5
   2   6   9 3246.46 434.086   1
  -2   6  -9 4799.24 680.638   4
  -2   6  -9 5222.23 830.967   5
  -2   6 -10 3113.69 575.477   4
  -2   6 -10 4386.81 774.761   5
   2   6  10 3047.05 730.751   5
  -2   6 -11 688.814 351.452   5
  -2   6 -11 796.008 344.001   4
   2   6  11-65.2917 254.846   5
  -2   6 -12 2689.39 575.610   4
  -2   6 -12 2320.49 576.691   5
   2   6  12 2342.34 693.611   5
  -2   6 -13 1388.60 467.691   5
  -2   6 -13 1313.23 438.238   4
   2   6  13 2775.11 772.339   5
  -2   6 -14 3818.17 765.017   5
   2   6  14 4856.82 998.913   5
  -2   6 -14 4045.10 732.413   4
  -2   6 -15-9.33501 260.295   5
  -2   6 -15 760.847 359.051   4
  -2   6 -16 1377.18 487.680   4
  -2   6 -16 1111.95 420.328   5
  -2   6 -17 577.025 190.598   4
  -2   6 -18 547.212 440.819   4
   2   7 -13 6747.02 1098.41   4
  -2   7  13 5055.08 1078.21   5
   2   7 -12 953.316 439.399   4
  -2   7  12 376.565 342.710   5
   2   7 -11 4887.19 908.558   4
  -2   7  11 2416.09 725.381   5
  -2   7  10 44.3559 291.314   5
   2   7 -10 324.579 300.613   4
   2   7  -9 1527.77 479.665   4
  -2   7   9 2524.09 758.071   5
   2   7  -8 2852.62 667.784   4
  -2   7   8 1280.24 504.016   5
   2   7  -7 583.090 356.389   4
  -2   7   7 269.510 390.129   5
   2   7  -6 1586.73 488.602   4
  -2   7   6 2220.14 652.842   5
   2   7  -5 4828.70 569.308   5
  -2   7   5 6167.95 1009.37   5
   2   7  -4 5480.88 636.276   5
  -2   7   4 4294.25 822.165   5
   2   7  -3 15328.9 1112.59   5
  -2   7   3 14897.0 1502.77   5
  -2   7   2 2460.99 625.683   5
   2   7  -2 2562.52 471.908   5
   2   7  -1 22743.7 1476.37   5
  -2   7   1 23134.7 1819.84   5
   2   7   0 10044.4 1015.45   5
  -2   7   0 10665.6 1218.16   5
   2   7   1 5521.95 771.558   5
  -2   7  -1 5188.93 858.195   5
   2   7   2 8927.60 1015.09   5
  -2   7  -2 10304.9 1177.61   5
   2   7   3 6230.91 861.810   5
  -2   7  -3 5993.24 907.263   5
  -2   7  -4 1777.26 539.325   5
   2   7   4 1654.25 505.645   5
   2   7   5 2227.81 570.088   5
  -2   7  -5 1627.87 501.326   5
   2   7   6 11109.8 1268.46   5
  -2   7  -6 10538.9 1187.67   5
  -2   7  -7 942.289 344.558   4
   2   7   7 1411.60 492.538   5
  -2   7  -7 1587.79 496.608   5
  -2   7  -8 5712.84 773.582   4
   2   7   8 7209.30 1078.71   5
  -2   7  -8 6807.31 968.922   5
  -2   7  -9 1194.46 405.263   4
  -2   7  -9 1812.63 515.366   5
   2   7   9 2371.15 693.367   5
  -2   7 -10 8265.41 986.158   4
   2   7  10 7586.18 1180.90   5
  -2   7 -10 9952.58 1187.47   5
  -2   7 -11 1740.24 519.723   5
  -2   7 -11 4100.61 707.457   4
   2   7  11 2788.31 798.890   5
  -2   7 -12 7069.92 1025.52   5
  -2   7 -12 7403.53 969.175   4
   2   7  12 6630.35 1176.34   5
  -2   7 -13 5282.99 915.489   5
  -2   7 -13 4053.86 741.459   4
   2   7  13 4044.59 972.590   5
  -2   7 -14 2905.48 691.050   4
  -2   7 -14 2598.88 645.884   5
  -2   7 -15 5779.62 941.661   4
   2   8 -10 1511.47 564.346   4
   2   8  -9 1497.96 526.786   4
  -2   8   9 853.341 453.654   5
   2   8  -8 3114.10 729.646   4
  -2   8   8 3605.58 916.227   5
  -2   8   7 104.012 311.099   5
  -2   8   6 1680.07 617.864   5
  -2   8   5 6149.65 1104.06   5
  -2   8   4 2777.29 744.886   5
  -2   8   3 4108.58 868.396   5
  -2   8   2 8617.95 1223.49   5
   2   8  -1 6157.41 835.561   5
  -2   8   1 6497.97 1071.65   5
   2   8   0 4045.78 709.928   5
  -2   8   0 4119.18 829.106   5
   2   8   1 8117.08 998.421   5
  -2   8  -1 7860.80 1127.51   5
   2   8   2 4977.10 828.759   5
  -2   8  -2 4533.98 871.458   5
   2   8   3 1096.63 446.139   5
  -2   8  -3 1519.32 509.957   5
   2   8   4 3759.86 763.278   5
  -2   8  -4 2866.79 704.160   5
   2   8   5 6912.17 1066.32   5
  -2   8  -5 6988.42 1046.93   5
   2   8   6 1709.93 547.561   5
  -2   8  -6 1904.25 585.165   5
   2   8   7 4343.13 863.197   5
  -2   8  -7 5728.78 957.218   5
   2   8   8 1542.96 566.788   5
  -2   8  -8 760.766 359.511   5
   2   8   9 3290.76 821.704   5
  -2   8  -9 1887.48 628.818   5
  -2   8 -10 944.787 373.064   4
   2   8  10 1346.85 600.850   5
  -2   8 -10 1013.27 504.654   5
   2   8  11 3980.37 924.869   5
  -2   8 -11 2566.95 656.413   5
  -2   9   4 9728.96 1414.71   5
  -2   9   3 2483.21 740.125   5
  -2   9   2 6732.55 1157.60   5
  -2   9   1 744.895 439.581   5
  -2   9   0 3966.89 855.372   5
  -2   9  -1 940.186 479.624   5
  -2   9  -2 4624.96 932.970   5
   2   9   3 5599.48 967.035   5
  -2   9  -3 3910.96 879.047   5
   2   9   4 286.583 332.585   5
  -2   9  -4-429.089 399.704   5
   2   9   5 175.516 288.024   5
  -2   9  -5-573.021 397.321   5
  -2   9  -6 1169.46 533.139   5
   2   9   6 1150.62 561.077   5
   2   9   7 803.966 434.106   5
  -2   9  -7 1616.81 527.561   5
   2   9   8 17.6511 221.673   5
  -3  -9   1 1178.64 558.554   3
   3  -9  -1-134.028 295.507   2
  -3  -9   0 1028.47 517.312   3
   3  -9   0 842.690 441.565   2
  -3  -9  -1 5849.74 1110.10   3
   3  -9   1 4036.00 851.082   2
  -3  -9  -2 2789.82 780.433   3
  -3  -9  -3 602.817 331.338   3
  -3  -9  -4 1577.56 594.759   3
   3  -8  -9 1904.77 530.629   1
   3  -8  -8 2499.06 710.458   2
   3  -8  -8 2111.64 564.541   1
  -3  -8   7 378.652 374.532   3
   3  -8  -7 420.573 413.397   2
   3  -8  -7 218.314 249.071   1
  -3  -8   6 3115.05 858.694   3
   3  -8  -6 2474.48 725.330   2
   3  -8  -6 3635.75 686.207   1
   3  -8  -5 6210.71 882.685   1
  -3  -8   5 7325.82 1230.92   3
   3  -8  -5 5822.23 992.978   2
  -3  -8   4 1422.43 567.574   3
   3  -8  -4 2202.85 641.394   2
   3  -8  -4 1731.56 470.691   1
  -3  -8   3 1908.88 662.723   3
   3  -8  -3 701.337 406.675   2
   3  -8  -3 1011.76 394.472   1
   3  -8  -2 472.678 292.771   1
  -3  -8   2 1220.71 508.911   3
   3  -8  -2 1654.75 557.657   2
  -3  -8   1 6828.58 1158.16   3
   3  -8  -1 5670.15 974.718   2
   3  -8  -1 8361.83 982.448   1
   3  -8   0-221.869 317.698   1
  -3  -8   0 671.096 522.711   3
  -3  -8  -1 12904.1 1503.41   3
   3  -8   1 10346.8 1091.03   1
  -3  -8  -2 13060.6 1507.50   3
   3  -8   2 11410.0 1144.81   1
   3  -8   3 2326.11 561.992   1
  -3  -8  -3 1961.85 624.749   3
  -3  -8  -4 3.37654 214.867   3
   3  -8   4 591.129 338.577   1
  -3  -8  -5 9434.89 1201.79   3
   3  -8   5 7745.45 1003.85   1
  -3  -8  -6 5991.95 936.728   3
   3  -8   6 6150.61 887.891   1
   3  -8   7 744.568 371.008   1
   3  -8   8 4289.37 783.602   1
   3  -8   9 1474.32 497.813   1
   3  -8  10 1611.85 525.740   1
   3  -8  11 1187.65 441.882   1
   3  -8  12 2809.09 686.421   1
  -3  -7  12 944.384 584.812   3
   3  -7 -11 1470.19 587.317   2
  -3  -7  11 2948.71 816.669   3
   3  -7 -11 1782.20 509.479   1
  -3  -7  10 92.9020 392.576   3
   3  -7 -10 863.220 428.766   2
   3  -7 -10 875.960 431.620   1
  -3  -7   9 5954.78 1113.87   3
   3  -7  -9 6585.32 1025.08   2
   3  -7  -9 6432.00 948.499   1
  -3  -7   8 1040.59 592.808   3
   3  -7  -8 552.958 393.873   2
   3  -7  -8 978.161 415.992   1
  -3  -7   7 8224.86 1293.33   3
   3  -7  -7 6416.70 1004.66   2
   3  -7  -7 6887.38 928.542   1
  -3  -7   6 5810.86 1067.56   3
   3  -7  -6 5571.23 937.201   2
   3  -7  -6 6207.39 860.947   1
  -3  -7   5 1263.94 564.164   3
   3  -7  -5 828.891 402.502   2
   3  -7  -5 621.889 331.585   1
  -3  -7   4 3232.17 786.996   3
   3  -7  -4 3418.88 721.465   2
   3  -7  -4 3444.28 630.933   1
  -3  -7   3 20022.9 1847.37   3
   3  -7  -3 17641.6 1405.12   1
   3  -7  -3 20223.6 1694.12   2
  -3  -7   2 19921.1 1828.65   3
   3  -7  -2 19780.4 1483.44   1
   3  -7  -2 20098.0 1693.13   2
   3  -7  -1 3669.01 643.914   1
  -3  -7   1 4539.38 872.371   3
  -3  -7   0 12619.8 1416.94   3
   3  -7   0 12183.8 1137.50   1
   3  -7   1 1088.42 380.938   1
  -3  -7  -1 2132.17 626.593   3
  -3  -7  -2 21619.7 1800.06   3
   3  -7   2 19651.9 1470.19   1
  -3  -7  -3 7425.36 1041.07   3
   3  -7   3 6668.60 860.705   1
  -3  -7  -3 5544.58 615.686   2
   3  -7   4 7032.60 892.172   1
  -3  -7  -4 6257.52 699.266   2
  -3  -7  -5 525.918 258.169   2
  -3  -7  -5 833.786 369.792   3
   3  -7   5 271.773 276.480   1
  -3  -7  -6 2148.27 473.059   2
  -3  -7  -6 2078.53 535.026   3
   3  -7   6 1974.52 506.111   1
  -3  -7  -7 2112.46 492.930   2
  -3  -7  -7 2961.00 594.965   3
   3  -7   7 3091.42 624.023   1
  -3  -7  -8 1584.84 468.799   2
  -3  -7  -8 1949.38 476.227   3
   3  -7   8 2201.34 537.776   1
  -3  -7  -9 5008.54 797.561   2
   3  -7   9 5718.69 890.363   1
  -3  -7 -10 615.911 341.055   2
   3  -7  10 850.578 410.690   1
   3  -7  11 4003.56 795.042   1
  -3  -7 -11 4928.86 868.943   2
   3  -7  12 1095.12 506.171   1
  -3  -7 -12 1655.24 574.848   2
   3  -7  13 9794.06 1265.68   1
  -3  -7 -13 11615.5 1411.36   2
  -3  -7 -14 1264.93 541.024   2
   3  -7  14 1497.59 613.890   1
  -3  -7 -15 2119.73 714.870   2
  -3  -6  16 4010.18 972.973   3
  -3  -6  15 869.720 527.899   3
  -3  -6  14 11532.0 1549.19   3
   3  -6 -14 10773.8 1412.09   2
   3  -6 -13 4770.44 925.895   2
  -3  -6  13 1735.12 644.812   3
   3  -6 -12 9451.50 1299.95   2
  -3  -6  12 9499.60 1351.38   3
   3  -6 -12 9239.22 1193.17   1
  -3  -6  11 6692.85 1120.56   3
   3  -6 -11 7547.81 1133.05   2
  -3  -6  11 5598.32 720.317   1
   3  -6 -11 8676.08 1116.67   1
  -3  -6  10 522.302 336.698   3
   3  -6 -10 1297.18 497.762   2
   3  -6 -10 1010.89 415.675   1
  -3  -6  10 752.527 281.355   1
  -3  -6   9 10407.8 1366.32   3
   3  -6  -9 7899.62 1104.48   2
  -3  -6   9 8920.27 755.752   1
   3  -6  -9 7433.48 969.517   1
  -3  -6   8 289.572 306.767   3
   3  -6  -8 198.118 261.355   2
  -3  -6   8 274.911 159.189   1
   3  -6  -8 355.402 285.445   1
  -3  -6   7 8757.83 1216.99   3
   3  -6  -7 7258.60 999.711   2
  -3  -6   7 8186.08 559.444   1
   3  -6  -7 6563.73 866.502   1
  -3  -6   6 545.861 118.149   1
   3  -6  -6 40.1417 153.180   4
  -3  -6   6 555.401 366.319   3
   3  -6  -6 259.224 255.202   2
   3  -6  -6 461.928 287.774   1
   3  -6  -5 12557.0 965.280   4
   3  -6  -5 11169.1 1213.98   2
  -3  -6   5 12963.0 1408.25   3
   3  -6  -5 11746.2 1133.60   1
   3  -6  -4 11639.0 903.243   4
  -3  -6   4 10836.5 1274.40   3
   3  -6  -4 10272.9 1024.44   1
   3  -6  -4 10321.8 1146.55   2
   3  -6  -3 8477.09 752.420   4
  -3  -6   3 8288.05 1104.91   3
   3  -6  -3 7126.04 858.379   1
  -3  -6   3 9495.26 668.779   5
   3  -6  -3 8675.66 1038.64   2
   3  -6  -2 3416.77 474.576   4
   3  -6  -2 4005.54 628.067   1
  -3  -6   2 3492.90 718.316   3
  -3  -6   2 4091.86 490.030   5
   3  -6  -1 15318.0 986.819   4
  -3  -6   1 13447.8 1362.49   3
   3  -6  -1 13205.9 1143.49   1
  -3  -6   1 14726.7 536.175   2
  -3  -6   1 12673.0 497.915   2
  -3  -6   1 15254.1 997.606   5
   3  -6   0 3195.32 570.347   1
  -3  -6   0 3136.12 660.844   3
  -3  -6   0 3471.76 326.756   2
  -3  -6   0 4718.09 581.530   5
  -3  -6  -1 10900.9 1204.63   3
  -3  -6  -1 10606.3 672.936   2
  -3  -6  -1 11296.8 944.971   5
   3  -6   1 11351.9 1047.29   1
  -3  -6  -2 19244.3 1305.61   5
  -3  -6  -2 17998.6 1503.10   3
  -3  -6  -2 19976.1 1036.01   2
   3  -6   2 16570.3 1309.64   1
  -3  -6  -3 7279.66 666.367   2
   3  -6   3 5929.38 787.647   1
  -3  -6  -3 7225.41 945.151   3
  -3  -6  -4 2737.34 451.218   2
  -3  -6  -4 4164.24 692.335   3
   3  -6   4 3302.13 599.667   1
  -3  -6  -5-6.74543 122.070   2
  -3  -6  -5-148.936 200.684   3
   3  -6   5 101.252 223.177   1
  -3  -6  -6 1974.60 437.122   2
  -3  -6  -6 1276.34 410.920   3
   3  -6   6 703.850 283.683   1
  -3  -6  -7 1345.16 399.616   2
  -3  -6  -7 1776.06 442.176   3
   3  -6   7 1129.61 376.262   1
  -3  -6  -8 2477.80 541.662   2
  -3  -6  -8 1963.60 441.704   3
   3  -6   8 1160.58 420.108   1
   3  -6   9 2406.36 567.680   1
  -3  -6  -9 2653.49 573.287   2
  -3  -6  -9 2809.57 495.755   3
  -3  -6 -10 152.989 296.052   2
   3  -6  10-60.7960 267.700   1
  -3  -6 -11 3796.72 728.461   2
   3  -6  11 2831.26 640.361   1
  -3  -6 -12 6212.39 947.923   2
   3  -6  12 5037.64 890.345   1
  -3  -6 -13 2144.61 620.214   2
   3  -6  13 1807.01 561.561   1
  -3  -6 -14 2435.35 642.555   2
   3  -6  14 2465.30 673.417   1
  -3  -6 -15 164.908 314.288   2
   3  -6  15 246.264 346.090   1
  -3  -6 -16 2082.92 679.893   2
  -3  -5  19 936.203 446.539   3
  -3  -5  18 941.593 502.713   3
  -3  -5  17 3444.16 859.641   3
   3  -5 -16 36.0885 299.654   2
  -3  -5  16-352.361 337.258   3
   3  -5 -15 4378.79 869.863   2
  -3  -5  15 4877.13 967.894   3
   3  -5 -14 1033.39 495.303   2
  -3  -5  14 762.935 512.661   3
  -3  -5  13 12283.5 1446.04   3
   3  -5 -13 11920.8 1419.62   2
   3  -5 -12 1887.08 630.446   2
  -3  -5  12 3130.81 766.707   3
   3  -5 -12 3010.82 664.302   1
   3  -5 -11 6006.74 939.677   2
  -3  -5  11 6769.79 1058.09   3
   3  -5 -11 8502.00 1063.64   1
  -3  -5  10 12168.5 1379.88   3
   3  -5 -10 11342.8 979.072   3
   3  -5 -10 9757.60 1112.54   1
  -3  -5  10 10061.3 875.057   1
   3  -5 -10 9801.49 1167.56   2
  -3  -5   9 4193.68 820.293   3
   3  -5  -9 3217.14 648.345   2
   3  -5  -9 2350.51 582.109   1
  -3  -5   9 3391.23 488.376   1
  -3  -5   8 13929.9 1426.37   3
   3  -5  -8 13662.0 1305.15   2
   3  -5  -8 13634.1 1238.33   1
  -3  -5   8 12933.9 890.280   1
  -3  -5   7 4791.27 846.646   3
   3  -5  -7 4942.72 756.070   1
   3  -5  -7 5833.17 841.527   2
  -3  -5   7 5896.26 541.606   1
  -3  -5   6 13880.1 750.065   1
  -3  -5   6 14800.9 1419.60   3
   3  -5  -6 13413.7 1162.14   1
   3  -5  -6 13237.4 1240.95   2
  -3  -5   5 7123.74 996.956   3
   3  -5  -5 8504.62 907.835   1
   3  -5  -5 8022.96 943.613   2
  -3  -5   5 8486.99 491.685   1
  -3  -5   4 17751.6 594.707   1
  -3  -5   4 21475.7 1654.28   3
   3  -5  -4 17850.7 1017.70   4
  -3  -5   4 15951.5 646.834   1
   3  -5  -4 19110.2 1340.63   1
   3  -5  -4 20784.3 1519.25   2
  -3  -5   3 540.730 155.112   5
   3  -5  -3 854.522 331.265   1
   3  -5  -3 532.568 183.871   4
  -3  -5   3 652.493 383.248   3
   3  -5  -2 67312.9 2128.16   4
  -3  -5   2 66390.0 3008.08   3
   3  -5  -2 67861.4 2686.47   1
  -3  -5   2 70901.4 2085.79   5
   3  -5  -1 166.901 152.622   4
   3  -5  -1 212.584 215.513   1
  -3  -5   1 438.102 326.733   3
  -3  -5   1 527.270 209.289   5
   3  -5   0 45923.3 1612.39   4
  -3  -5   0 47295.2 2359.64   3
  -3  -5   0 43955.9 1777.42   5
   3  -5   0 44869.1 2080.21   1
  -3  -5   0 45937.8 1278.35   2
  -3  -5  -1 4108.80 693.617   3
   3  -5   1 4176.12 632.228   1
  -3  -5  -1 4261.19 390.017   2
  -3  -5  -1 3790.06 514.374   5
  -3  -5  -2 42447.0 1534.98   2
  -3  -5  -2 46436.1 1980.91   5
  -3  -5  -2 45633.9 2243.06   3
  -3  -5  -3 5478.06 738.312   3
  -3  -5  -3 4247.59 491.701   2
   3  -5   3 4259.80 654.017   1
  -3  -5  -3 5852.52 712.053   5
   3  -5   4 13869.6 1153.26   1
  -3  -5  -4 14750.9 1192.34   3
  -3  -5  -4 13543.4 943.327   2
  -3  -5  -4 14471.8 1157.53   5
   3  -5   5 7884.89 884.432   1
  -3  -5  -5 7749.12 856.483   3
  -3  -5  -5 7007.41 721.028   2
   3  -5   6 11856.6 1093.00   1
  -3  -5  -6 12100.6 1040.39   3
  -3  -5  -6 10711.6 936.431   2
   3  -5   7 10611.7 1073.22   1
  -3  -5  -7 10992.6 955.047   3
  -3  -5  -7 9381.56 920.035   2
   3  -5   8 8010.83 957.085   1
  -3  -5  -8 5914.02 784.085   2
  -3  -5  -8 7631.88 763.260   3
   3  -5   9 8750.06 1031.21   1
  -3  -5  -9 9704.72 837.554   3
  -3  -5  -9 9403.48 1019.63   2
  -3  -5 -10 3795.25 705.389   2
   3  -5  10 4724.66 800.420   1
  -3  -5 -10 3624.29 480.118   3
   3  -5  11 21551.9 1689.43   1
  -3  -5 -11 20028.0 1093.99   3
  -3  -5 -11 21728.0 1677.97   2
  -3  -5 -12 295.114 306.076   2
   3  -5  12 1019.03 456.868   1
   3  -5  13 16100.8 1541.85   1
  -3  -5 -13 16980.6 1621.11   2
  -3  -5 -14 763.214 327.003   2
   3  -5  14 576.196 363.851   1
  -3  -5 -15 4245.05 856.346   2
   3  -5  15 2364.13 665.821   1
   3  -5  16 315.957 328.944   1
  -3  -5 -16 363.502 311.284   2
  -3  -5 -17 3235.77 835.051   2
  -3  -4  20-471.508 354.986   3
  -3  -4  19-185.778 333.920   3
  -3  -4  18 2250.24 625.903   3
   3  -4 -18 1476.96 543.985   2
   3  -4 -17 414.535 388.792   2
  -3  -4  17 313.696 298.071   3
   3  -4 -16 4475.48 902.370   2
  -3  -4  16 2740.74 676.095   3
   3  -4 -15 2560.95 708.821   2
  -3  -4  15 3615.54 769.241   3
  -3  -4  14 9640.02 1206.02   3
   3  -4 -14 8435.02 1156.88   2
   3  -4 -13 4194.92 814.640   2
  -3  -4  13 5152.66 886.871   3
  -3  -4  12 9540.66 1178.27   3
   3  -4 -12 9527.25 826.135   3
   3  -4 -12 8582.69 1082.43   1
   3  -4 -12 10064.8 1176.02   2
   3  -4 -11 7168.00 719.520   3
   3  -4 -11 7170.99 972.031   2
  -3  -4  11 7587.92 1017.11   3
   3  -4 -11 6617.68 908.680   1
  -3  -4  11 6946.75 525.349   2
  -3  -4  11 4682.37 690.884   1
   3  -4 -10 6680.69 713.133   3
  -3  -4  10 6586.79 945.038   3
   3  -4 -10 7809.03 967.872   1
  -3  -4  10 8841.04 528.380   2
  -3  -4  10 8789.38 827.361   1
   3  -4 -10 8412.94 1034.21   2
  -3  -4   9 2464.80 228.542   2
  -3  -4   9 3465.13 672.760   3
   3  -4  -9 2813.65 581.291   2
   3  -4  -9 2493.08 434.348   3
   3  -4  -9 3575.31 653.829   1
  -3  -4   9 3565.07 495.789   1
  -3  -4   8 10026.5 1123.17   3
   3  -4  -8 9210.36 845.710   3
   3  -4  -8 10091.9 1019.06   1
  -3  -4   8 8392.00 742.302   1
   3  -4  -8 10371.3 1074.59   2
  -3  -4   7 8991.21 1049.02   3
   3  -4  -7 8830.69 925.840   1
  -3  -4   7 8815.47 707.743   1
   3  -4  -7 8129.43 937.153   2
  -3  -4   6 13037.8 1235.59   3
   3  -4  -6 12666.2 1078.65   1
  -3  -4   6 11840.3 756.489   1
   3  -4  -6 10844.4 1057.93   2
  -3  -4   5 28344.4 1786.02   3
   3  -4  -5 23845.8 1487.47   1
   3  -4  -5 24686.5 1563.43   2
  -3  -4   5 25493.3 1060.79   1
  -3  -4   4 10508.4 1070.37   3
   3  -4  -4 9967.21 932.989   1
  -3  -4   4 11328.0 606.862   1
  -3  -4   3 41298.6 1229.51   1
  -3  -4   3 42707.4 2202.29   3
   3  -4  -3 44252.2 2004.89   1
  -3  -4   3 44035.7 1241.98   5
   3  -4  -3 45260.6 1481.39   4
   3  -4  -2 19303.7 855.432   4
   3  -4  -2 18315.5 1235.01   1
  -3  -4   2 17474.2 627.244   1
  -3  -4   2 20225.4 1429.71   3
  -3  -4   2 19580.1 847.410   5
   3  -4  -1 71804.6 1808.46   4
  -3  -4   1 67423.4 2703.73   3
  -3  -4   1 72777.9 2011.01   5
   3  -4  -1 66819.4 2464.94   1
  -3  -4   0 20486.4 1395.80   3
  -3  -4   0 17551.3 628.529   2
  -3  -4   0 17993.5 988.150   5
   3  -4   0 17880.6 1203.78   1
  -3  -4  -1 59868.3 2511.16   3
  -3  -4  -1 63868.7 1714.04   2
  -3  -4  -1 63272.0 2161.42   5
   3  -4   1 58606.8 2360.38   1
  -3  -4  -2 3197.05 474.217   5
  -3  -4  -2 2166.43 450.135   3
   3  -4   2 1781.91 416.800   1
  -3  -4  -2 2022.67 288.327   2
   3  -4   3 24791.8 1462.75   1
  -3  -4  -3 22184.0 1392.99   3
  -3  -4  -3 23942.4 1124.84   2
  -3  -4  -3 23678.8 1373.79   5
  -3  -4  -4 2222.20 364.965   2
  -3  -4  -4 2566.03 462.287   3
   3  -4   4 2108.67 452.810   1
  -3  -4  -4 1834.18 397.177   5
   3  -4   5 10925.6 995.943   1
  -3  -4  -5 12751.8 994.711   3
  -3  -4  -5 11843.3 896.142   2
  -3  -4  -5 10944.3 993.365   5
   3  -4   6 5654.87 725.605   1
  -3  -4  -6 5258.40 628.643   3
  -3  -4  -6 4876.43 610.703   2
  -3  -4  -6 6186.64 784.736   5
   3  -4   7 7529.03 875.574   1
  -3  -4  -7 7438.64 722.850   3
  -3  -4  -7 8956.00 854.861   2
   3  -4   8 17240.7 1344.40   1
  -3  -4  -8 16864.9 1058.26   3
  -3  -4  -8 15037.8 1188.08   2
  -3  -4  -9 3151.21 593.106   2
  -3  -4  -9 2387.66 395.568   3
   3  -4   9 1609.21 482.598   1
   3  -4  10 17255.0 1440.79   1
  -3  -4 -10 16977.2 977.554   3
  -3  -4 -10 18023.5 1414.72   2
  -3  -4 -11 1226.78 373.019   2
   3  -4  11 1693.99 484.235   1
   3  -4  12 18027.7 1547.44   1
  -3  -4 -12 16786.9 1477.64   2
   3  -4  13 1007.90 378.283   1
  -3  -4 -13 1331.52 478.937   2
   3  -4  14 16769.9 1585.11   1
  -3  -4 -14 14944.0 1514.32   2
  -3  -4 -15 1638.48 570.454   2
   3  -4  15 963.142 433.539   1
  -3  -4 -16 4630.39 903.735   2
   3  -4  16 5407.17 967.214   1
  -3  -4 -17 3560.22 845.245   2
   3  -4  17 1942.80 619.781   1
  -3  -4 -18 1009.73 508.537   2
   3  -3 -19 4350.69 910.956   2
  -3  -3  19 2831.14 670.386   3
   3  -3 -18 627.204 494.332   2
  -3  -3  18 146.658 280.127   3
  -3  -3  17 16274.7 1524.56   3
   3  -3 -17 15065.7 1606.92   2
   3  -3 -16 646.508 483.132   2
  -3  -3  16 538.899 333.130   3
  -3  -3  15 28458.9 1982.76   3
   3  -3 -15 28756.2 2078.54   2
   3  -3 -14 4293.15 776.706   2
  -3  -3  14 4936.42 803.038   3
  -3  -3  14 4363.86 577.398   2
   3  -3 -13 2494.92 598.208   2
  -3  -3  13 1996.42 538.025   3
   3  -3 -13 2583.83 423.954   3
  -3  -3  13 2535.70 403.977   2
  -3  -3  12 10386.3 1117.33   3
   3  -3 -12 9729.29 811.237   3
   3  -3 -12 10940.2 1128.27   2
   3  -3 -12 10206.8 1135.28   1
  -3  -3  12 8771.51 715.657   2
  -3  -3  11 25097.5 1737.87   3
   3  -3 -11 25527.3 1370.25   3
   3  -3 -11 28198.7 1830.14   1
  -3  -3  11 24931.6 1524.03   1
   3  -3 -11 29351.9 1837.87   2
  -3  -3  11 25739.3 1191.90   2
  -3  -3  10 15437.9 1328.36   3
   3  -3 -10 15648.2 1038.46   3
   3  -3 -10 17036.4 1360.35   1
  -3  -3  10 14883.3 1110.39   1
   3  -3 -10 14401.0 1240.88   2
  -3  -3  10 13557.5 775.079   2
  -3  -3   9 4064.32 670.402   3
   3  -3  -9 4407.61 675.209   2
   3  -3  -9 3067.92 459.937   3
   3  -3  -9 3300.31 594.915   1
  -3  -3   9 3432.09 340.888   2
  -3  -3   9 3708.11 526.967   1
  -3  -3   8 17953.4 1385.96   3
   3  -3  -8 18221.6 1141.20   3
   3  -3  -8 16736.7 1281.45   1
  -3  -3   8 19008.9 1152.65   1
   3  -3  -8 19571.7 1365.08   2
  -3  -3   8 19034.5 734.893   2
   3  -3  -7 175.572 182.496   5
  -3  -3   7 264.781 167.232   1
  -3  -3   7 203.405 190.313   3
   3  -3  -7 180.718 245.444   2
   3  -3  -7 423.233 197.970   3
   3  -3  -7 357.956 233.445   1
   3  -3  -6 11870.7 1018.67   5
  -3  -3   6 11037.6 1038.44   3
   3  -3  -6 10746.3 866.878   3
   3  -3  -6 11297.1 977.692   1
  -3  -3   6 11144.2 773.792   1
   3  -3  -6 12307.0 1024.66   2
  -3  -3   5 1601.22 277.227   1
   3  -3  -5 679.094 255.769   5
   3  -3  -5 991.963 320.572   1
  -3  -3   5 1279.18 396.750   3
   3  -3  -5 1022.91 311.464   2
   3  -3  -4 32126.3 1640.48   1
  -3  -3   4 32735.7 1235.66   1
   3  -3  -4 34434.2 1744.39   5
  -3  -3   3 11517.6 469.234   5
   3  -3  -3 11898.3 986.840   5
   3  -3  -3 10229.6 876.020   1
  -3  -3   3 10625.8 619.502   1
  -3  -3   2 3495.45 327.587   1
  -3  -3   2 4335.08 549.648   4
   3  -3  -2 4129.40 299.737   4
   3  -3  -2 3743.68 515.403   1
  -3  -3   2 4427.47 626.702   3
  -3  -3   2 3889.36 325.483   5
  -3  -3   1 18868.9 1147.53   4
   3  -3  -1 17701.6 616.699   4
  -3  -3   1 18215.3 753.702   1
  -3  -3   1 19026.4 1255.66   3
  -3  -3   1 18634.9 853.348   5
   3  -3  -1 18688.4 1159.99   1
  -3  -3   0 2371.58 253.918   1
  -3  -3   0 1875.58 392.803   3
   3  -3   0 2627.51 462.276   1
  -3  -3   0 2868.75 226.869   2
  -3  -3   0 2508.35 330.425   5
  -3  -3  -1 16759.8 1069.54   4
  -3  -3  -1 16773.6 1139.02   3
  -3  -3  -1 14221.9 697.842   1
  -3  -3  -1 17393.3 726.532   2
  -3  -3  -1 16885.3 962.007   5
   3  -3   1 15886.4 1075.81   1
  -3  -3  -2 3619.59 465.500   5
  -3  -3  -2 2006.26 273.454   2
  -3  -3  -2 4830.57 573.253   4
  -3  -3  -2 3445.91 506.294   3
   3  -3   2 3157.83 491.139   1
   3  -3   3 17025.1 1144.90   1
  -3  -3  -3 20616.3 1207.97   4
  -3  -3  -3 17776.2 1132.07   3
  -3  -3  -3 16586.7 897.042   2
  -3  -3  -3 17294.3 1098.84   5
  -3  -3  -4 4628.12 555.032   3
   3  -3   4 4369.65 604.035   1
  -3  -3  -4 4271.15 481.577   2
  -3  -3  -4 5221.72 623.125   5
   3  -3   4 5128.95 670.685   2
   3  -3   5 21182.9 1363.17   1
  -3  -3  -5 24530.8 1273.94   3
   3  -3   5 24050.1 1497.71   2
  -3  -3  -5 22512.2 1214.29   2
  -3  -3  -5 23597.4 1426.47   5
  -3  -3  -6 1975.06 386.142   2
   3  -3   6 1761.06 417.731   1
  -3  -3  -6 2592.85 405.188   3
  -3  -3  -6 2497.76 497.038   5
   3  -3   7 8015.46 872.643   1
  -3  -3  -7 11531.7 824.036   3
  -3  -3  -7 10188.9 903.924   2
  -3  -3  -7 10094.8 997.992   5
  -3  -3  -8 1736.86 411.382   2
  -3  -3  -8 2064.95 348.538   3
   3  -3   8 1402.61 407.990   1
   3  -3   9 7632.76 887.003   1
  -3  -3  -9 7598.07 857.305   2
   3  -3  10 8856.18 993.812   1
  -3  -3 -10 11309.3 1086.18   2
   3  -3  11 16512.3 1379.72   1
  -3  -3 -11 16148.0 1360.42   2
  -3  -3 -12-641.741 351.111   2
   3  -3  12 339.341 287.382   1
   3  -3  13 334.137 353.125   1
  -3  -3 -13 155.652 245.060   2
   3  -3  14 4700.44 861.025   1
  -3  -3 -14 5523.09 909.002   2
   3  -3  15 6243.96 972.362   1
  -3  -3 -15 6238.55 999.502   2
   3  -3  16 681.594 419.365   1
  -3  -3 -16 168.750 274.895   2
  -3  -3 -17 5047.96 949.796   2
   3  -3  17 6183.99 1033.20   1
  -3  -3 -18-61.4871 220.947   2
   3  -3  18 367.927 325.919   1
   3  -2 -20 2586.20 726.142   2
   3  -2 -19 360.633 366.294   2
  -3  -2  19 218.987 213.068   3
  -3  -2  18 9589.59 1092.81   3
   3  -2 -18 11660.0 1374.51   2
   3  -2 -17 59.1505 312.812   2
  -3  -2  17 360.351 256.487   3
  -3  -2  16 9949.89 1081.60   3
   3  -2 -16 9848.48 1194.43   2
   3  -2 -15 1060.90 416.916   2
  -3  -2  15 2285.26 543.179   3
   3  -2 -14 3253.97 658.407   2
  -3  -2  14 3699.33 651.095   3
  -3  -2  14 3555.76 541.203   2
   3  -2 -13 155.132 217.447   2
   3  -2 -13 611.171 239.658   3
  -3  -2  13 653.586 304.981   3
  -3  -2  13 476.281 234.167   2
   3  -2 -12 2749.75 582.117   2
   3  -2 -12 2960.80 444.843   3
  -3  -2  12 2757.19 546.347   3
  -3  -2  12 1908.20 366.845   2
   3  -2 -12 2500.93 554.354   1
   3  -2 -11 13791.8 981.321   3
  -3  -2  11 16483.7 1285.14   3
   3  -2 -11 14901.2 1280.87   1
   3  -2 -11 14653.8 1214.22   2
  -3  -2  11 14380.4 927.705   2
  -3  -2  10 18166.5 1329.61   3
   3  -2 -10 17250.9 1086.59   3
   3  -2 -10 18001.3 1360.48   1
  -3  -2  10 16190.9 1178.79   1
   3  -2 -10 18094.7 1285.09   5
   3  -2 -10 17944.5 1306.85   2
  -3  -2  10 15685.9 921.750   2
  -3  -2   9 17894.8 1303.71   3
   3  -2  -9 16223.8 1052.96   3
   3  -2  -9 13660.3 1166.68   1
  -3  -2   9 16215.0 1133.65   1
   3  -2  -9 17392.1 1218.31   5
  -3  -2   9 17344.4 890.356   2
   3  -2  -9 17563.8 1253.31   2
  -3  -2   8 22476.9 1446.03   3
   3  -2  -8 22543.7 1249.60   3
   3  -2  -8 22769.1 1453.20   1
  -3  -2   8 23677.3 1321.78   1
   3  -2  -8 22694.8 1380.64   5
   3  -2  -8 24128.8 1426.28   2
  -3  -2   8 22791.1 970.829   2
  -3  -2   7 36170.9 1842.58   3
   3  -2  -7 35994.9 1627.23   3
   3  -2  -7 38404.9 1789.21   2
   3  -2  -7 37883.4 1839.41   1
  -3  -2   7 36971.0 1626.83   1
   3  -2  -7 38781.4 1798.85   5
  -3  -2   6 21447.8 1349.44   3
   3  -2  -6 19236.4 1140.54   3
   3  -2  -6 21321.0 1296.98   1
  -3  -2   6 19778.9 1099.02   1
   3  -2  -6 20886.9 1254.35   5
   3  -2  -6 19625.0 1223.04   2
   3  -2  -5 128084. 3727.82   1
   3  -2  -5 125437. 3538.05   3
  -3  -2   5 124767. 3308.48   1
   3  -2  -5 135057. 3735.66   5
   3  -2  -5 125749. 3592.96   2
   3  -2  -4 57727.8 2087.75   3
   3  -2  -4 58022.9 2147.14   5
  -3  -2   4 52885.3 1202.40   5
   3  -2  -4 51822.3 2084.79   1
  -3  -2   4 51434.3 1165.18   5
  -3  -2   4 55399.7 1790.73   1
  -3  -2   3 49647.6 1306.90   5
   3  -2  -3 50977.5 2005.51   1
  -3  -2   3 52072.8 1671.37   1
  -3  -2   2 12784.6 842.771   4
  -3  -2   2 11678.3 687.627   1
  -3  -2   2 12478.3 609.906   5
   3  -2  -2 13042.6 922.416   1
  -3  -2   1 43903.0 1422.93   5
  -3  -2   1 42992.1 1663.42   4
  -3  -2   1 45562.9 1461.02   1
   3  -2  -1 43841.9 1783.44   1
  -3  -2   0 2548.00 371.587   4
  -3  -2   0 2115.90 272.709   1
  -3  -2   0 2228.92 408.019   3
  -3  -2   0 1812.18 210.418   2
   3  -2   0 2284.25 413.400   1
  -3  -2   0 1942.25 287.575   5
   3  -2   1 40830.6 1709.90   1
  -3  -2  -1 39328.0 1548.05   4
  -3  -2  -1 40886.7 1720.25   3
  -3  -2  -1 35623.5 1300.05   1
  -3  -2  -1 40552.9 1269.42   2
  -3  -2  -1 40120.8 1520.47   5
   3  -2   2 4776.72 583.647   1
  -3  -2  -2 4991.95 517.082   4
  -3  -2  -2 5154.49 565.690   3
  -3  -2  -2 3947.32 410.920   1
  -3  -2  -2 4536.85 420.767   2
  -3  -2  -2 5379.00 553.066   5
   3  -2   3 86435.7 2799.36   1
  -3  -2  -3 88458.6 2701.84   3
  -3  -2  -3 86677.7 2463.51   1
  -3  -2  -3 85875.5 2433.71   2
  -3  -2  -3 88049.7 2736.52   5
   3  -2   4 54997.9 2156.31   1
  -3  -2  -4 59509.4 2041.28   3
  -3  -2  -4 54949.7 1922.67   2
  -3  -2  -4 54561.4 2136.71   5
   3  -2   5 106653. 3333.81   1
  -3  -2  -5 106529. 3020.62   3
  -3  -2  -5 105651. 3086.74   2
  -3  -2  -5 112832. 3419.83   5
   3  -2   6 30024.4 1580.99   1
  -3  -2  -6 30425.7 1332.23   3
  -3  -2  -6 26108.0 1390.85   2
  -3  -2  -6 26387.9 1539.22   5
   3  -2   7 47449.2 2138.65   1
  -3  -2  -7 54111.4 2330.89   5
   3  -2   7 48731.4 2244.85   2
  -3  -2  -7 47814.2 2041.82   2
   3  -2   8 50489.8 2266.06   1
  -3  -2  -8 50349.9 2209.15   2
  -3  -2  -8 56368.2 2481.25   5
   3  -2   9 13653.1 1167.04   1
  -3  -2  -9 14500.5 1161.20   2
   3  -2  10 73420.4 2971.40   1
  -3  -2 -10 77305.5 3042.40   2
   3  -2  11 7034.09 883.814   1
  -3  -2 -11 6949.80 884.032   2
  -3  -2 -12 6417.21 900.204   2
   3  -2  12 8914.36 1019.62   1
  -3  -2 -13 5812.41 879.100   2
   3  -2  13 5527.66 846.038   1
   3  -2  14 12979.9 1317.89   1
  -3  -2 -14 13160.0 1370.37   2
  -3  -2 -15 2717.25 644.338   2
   3  -2  15 3619.74 738.822   1
  -3  -2 -16 4824.03 898.766   2
   3  -2  16 8264.23 1127.77   1
  -3  -2 -17 1324.08 526.621   2
   3  -2  17 1587.66 564.929   1
  -3  -2 -18 5296.64 982.027   2
   3  -2  18 4566.30 910.638   1
  -3  -2 -19 403.769 403.696   2
   3  -2  19 364.643 440.284   1
   3  -1 -21 6754.38 1121.64   2
   3  -1 -20 248.586 293.681   2
   3  -1 -19 2799.06 697.244   2
   3  -1 -18 983.515 430.707   2
  -3  -1  18 734.920 300.296   3
  -3  -1  17 9658.09 985.629   3
   3  -1 -17 11210.4 1269.63   2
  -3  -1  16 328.989 271.645   3
   3  -1 -16 733.914 393.240   2
  -3  -1  15 20092.6 1409.03   3
   3  -1 -15 20914.9 1607.44   2
   3  -1 -14 3252.42 596.704   2
  -3  -1  14 2349.56 483.056   3
  -3  -1  13 30311.2 1697.26   3
   3  -1 -13 30596.6 1819.72   2
   3  -1 -13 30085.8 1696.96   5
  -3  -1  13 29399.9 1597.89   2
   3  -1 -12 13852.4 1016.33   3
  -3  -1  12 12669.8 1072.20   3
  -3  -1  12 14070.5 882.820   5
   3  -1 -12 14356.3 1189.32   2
   3  -1 -12 13892.6 1088.26   5
  -3  -1  12 15530.9 1075.43   2
   3  -1 -11 36606.9 1716.55   3
  -3  -1  11 36603.1 1861.05   3
   3  -1 -11 40112.9 2109.37   1
  -3  -1  11 35490.6 1421.32   5
   3  -1 -11 38222.8 1920.15   2
   3  -1 -11 38977.5 1817.00   5
  -3  -1  11 38157.5 1680.57   2
   3  -1 -10 27473.6 1432.35   3
  -3  -1  10 26510.9 1515.09   3
   3  -1 -10 24633.1 1599.69   1
  -3  -1  10 27158.9 1569.11   1
  -3  -1  10 26421.4 1124.65   5
   3  -1 -10 27659.6 1464.51   5
   3  -1 -10 25056.4 1467.57   2
  -3  -1  10 26367.3 1302.69   2
   3  -1  -9 21534.5 1242.93   5
   3  -1  -9 23436.0 1281.18   3
  -3  -1   9 19324.0 1276.67   3
   3  -1  -9 20915.2 1415.38   1
  -3  -1   9 20314.0 921.104   5
  -3  -1   9 23294.5 1379.91   1
   3  -1  -9 22307.8 1319.09   2
  -3  -1   9 22121.5 1116.05   2
   3  -1  -8 46770.3 1883.44   3
  -3  -1   8 44550.9 1965.28   3
   3  -1  -8 45032.0 1896.99   2
   3  -1  -8 45953.5 2065.81   1
  -3  -1   8 44270.4 1401.07   5
   3  -1  -8 44869.4 1834.42   5
  -3  -1   8 45938.2 1954.71   1
   3  -1  -7 26336.1 1363.47   3
  -3  -1   7 27422.3 1468.62   3
   3  -1  -7 26820.2 1492.23   1
  -3  -1   7 29448.7 1010.71   5
  -3  -1   7 27958.4 1417.51   1
   3  -1  -7 28853.4 1377.04   5
   3  -1  -7 27136.7 1374.87   2
  -3  -1   6 50669.0 1915.69   1
  -3  -1   6 50254.0 2046.36   3
   3  -1  -6 53098.1 1982.50   3
  -3  -1   6 50446.0 1410.80   5
   3  -1  -6 48494.6 2015.62   1
   3  -1  -6 48598.5 1846.03   5
   3  -1  -6 49845.9 1896.60   2
  -3  -1   5 82384.8 2749.92   3
   3  -1  -5 78137.5 2596.86   3
   3  -1  -5 87644.4 2774.56   1
  -3  -1   5 83623.6 2016.03   5
  -3  -1   5 84284.6 2559.82   1
   3  -1  -5 88239.6 2583.04   5
   3  -1  -5 83485.7 2556.94   2
   3  -1  -4 292672. 6585.45   3
   3  -1  -4 297230. 6655.25   1
  -3  -1   4 294981. 5766.18   5
  -3  -1   4 289400. 6332.37   1
   3  -1  -3 21606.7 1171.64   3
   3  -1  -3 20499.2 1132.58   1
  -3  -1   3 19791.3 796.643   5
  -3  -1   3 20997.3 1034.11   1
   3  -1  -2 16932.9 591.481   4
   3  -1  -2 18902.0 1085.26   3
   3  -1  -2 18477.8 1047.17   1
  -3  -1   2 17468.0 919.068   1
  -3  -1   1 11653.8 680.186   4
  -3  -1   1 11427.4 706.672   1
   3  -1  -1 10423.6 364.070   4
   3  -1  -1 11618.4 833.834   3
   3  -1  -1 12893.2 844.785   1
  -3  -1   0 43827.3 1457.62   4
  -3  -1   0 42726.1 1518.94   1
   3  -1   0 47632.5 1813.28   3
   3  -1   0 41813.7 1659.49   2
   3  -1   0 45527.2 1725.96   1
   3  -1   1 5523.18 567.857   1
  -3  -1  -1 5118.28 436.769   4
  -3  -1  -1 5073.68 474.165   1
  -3  -1  -1 7160.93 634.687   3
  -3  -1  -1 5202.48 437.724   2
   3  -1   1 5367.10 552.648   2
  -3  -1  -2 6649.63 503.332   4
   3  -1   2 6471.68 615.855   1
  -3  -1  -2 6253.60 594.966   3
  -3  -1  -2 6022.05 528.095   1
  -3  -1  -2 5956.77 500.867   2
   3  -1   2 6533.09 622.302   2
  -3  -1  -3 1078.79 265.739   2
   3  -1   3 1463.33 320.758   2
   3  -1   3 751.495 270.852   1
  -3  -1  -3 1567.97 312.257   3
  -3  -1  -3 986.143 264.679   1
   3  -1   4 335782. 7267.49   1
  -3  -1  -4 319469. 7041.90   1
  -3  -1  -4 325298. 7006.82   2
   3  -1   5 47053.5 1986.80   1
  -3  -1  -5 50997.3 1947.14   2
   3  -1   6 43181.3 1901.73   1
  -3  -1  -6 46031.1 1887.12   2
  -3  -1  -7 57520.2 2375.35   5
   3  -1   7 51098.6 2153.96   1
  -3  -1  -7 52462.9 2151.93   2
   3  -1   8 23843.8 1450.70   1
  -3  -1  -8 24067.4 1462.67   2
   3  -1   8 24814.8 1535.96   2
  -3  -1  -8 25896.0 1600.93   5
   3  -1   9 49219.1 2219.46   1
  -3  -1  -9 46346.3 2179.69   2
   3  -1  10 16269.5 1266.85   1
  -3  -1 -10 11890.3 1119.48   2
   3  -1  11 62548.3 2761.59   1
  -3  -1 -11 61792.6 2750.53   2
  -3  -1 -12 4553.88 737.038   2
   3  -1  12 5658.17 808.090   1
  -3  -1 -13 6979.18 944.721   2
   3  -1  13 7392.62 950.442   1
  -3  -1 -14 3235.25 672.120   2
   3  -1  14 2501.37 668.474   1
   3  -1  15 16532.7 1546.98   1
  -3  -1 -15 17738.1 1629.73   2
   3  -1  16 2714.38 650.985   1
  -3  -1 -16 3303.08 757.166   2
   3  -1  17 9600.02 1326.28   1
  -3  -1 -17 12213.7 1431.89   2
  -3  -1 -18 3771.26 836.735   2
   3  -1  18 4065.02 890.676   1
  -3  -1 -19 916.831 449.983   2
   3  -1  19 1615.24 696.736   1
   3   0 -22 6583.62 1101.87   2
   3   0 -21 1190.59 509.031   2
   3   0 -20 4442.28 875.010   2
   3   0 -19 66.2739 278.528   2
   3   0 -18 25078.1 1926.05   2
   3   0 -17 70.9217 272.259   2
  -3   0  17 667.261 288.070   3
  -3   0  16 24885.9 1466.25   3
  -3   0  16 24335.2 1584.63   5
   3   0 -16 25193.4 1777.25   2
  -3   0  15 8297.09 817.974   3
   3   0 -15 8990.62 1007.81   2
  -3   0  15 7933.03 855.593   5
   3   0 -15 9258.61 897.075   5
   3   0 -14 1731.82 434.246   2
  -3   0  14 2066.41 398.867   3
   3   0 -14 1468.46 336.721   5
  -3   0  14 2645.98 477.734   5
   3   0 -13 231.245 266.112   2
  -3   0  13 70.6079 152.288   3
  -3   0  13 138.349 166.641   5
   3   0 -13-61.3945 131.999   5
   3   0 -12 207.155 232.371   2
  -3   0  12 276.372 210.151   3
  -3   0  12 8.87378 143.570   2
  -3   0  12 116.231 182.048   5
   3   0 -12-1.44068 173.518   5
  -3   0  11 41264.6 1835.10   3
  -3   0  11 37215.6 1682.58   5
   3   0 -11 39138.9 1842.21   2
  -3   0  11 41004.0 1852.41   2
   3   0 -11 40697.1 1694.98   5
   3   0 -10 24565.4 1427.91   3
  -3   0  10 25501.6 1385.49   3
   3   0 -10 26185.4 1594.56   1
  -3   0  10 26272.0 1297.88   5
   3   0 -10 25486.7 1394.42   2
   3   0 -10 24532.4 1231.54   5
  -3   0  10 25222.2 1358.37   2
   3   0  -9 21382.7 1288.82   3
  -3   0   9 20864.4 1220.86   3
   3   0  -9 21519.5 1391.56   1
   3   0  -9 20871.9 1083.26   5
  -3   0   9 21676.6 1367.05   1
  -3   0   9 20137.6 1080.21   5
   3   0  -9 21612.0 1206.79   2
   3   0  -8 14151.2 1008.11   3
  -3   0   8 11926.2 905.583   3
   3   0  -8 11408.2 969.166   1
  -3   0   8 11968.1 959.962   1
   3   0  -8 12949.6 872.068   2
   3   0  -8 11474.1 750.495   5
  -3   0   8 12402.0 785.710   5
   3   0  -7 25863.4 1142.64   5
   3   0  -7 27472.6 1416.57   3
   3   0  -7 24644.2 1197.97   2
  -3   0   7 25390.3 1342.29   3
   3   0  -7 27881.1 1463.62   1
  -3   0   7 27417.1 1177.05   5
  -3   0   7 27706.8 1440.29   1
   3   0  -6 482.291 162.927   5
  -3   0   6 648.848 206.431   1
   3   0  -6 275.976 169.949   3
   3   0  -6 680.176 198.677   2
  -3   0   6 536.757 232.609   3
   3   0  -6 398.144 212.080   1
  -3   0   6 240.646 141.158   5
   3   0  -5 183849. 4597.54   3
  -3   0   5 174965. 4480.95   3
   3   0  -5 175428. 4473.38   1
  -3   0   5 179515. 4082.24   5
  -3   0   5 184863. 4487.72   1
   3   0  -5 182021. 4160.26   2
   3   0  -4 8648.60 746.603   3
  -3   0   4 8949.45 750.657   3
   3   0  -4 9854.01 762.987   1
  -3   0   4 9191.84 612.540   5
  -3   0   4 8949.96 706.660   1
   3   0  -4 8979.21 608.218   2
  -3   0   3 2467.01 321.868   5
   3   0  -3 3871.17 344.128   4
   3   0  -3 2478.70 378.867   1
   3   0  -3 2774.13 418.228   3
  -3   0   3 2648.55 374.717   1
   3   0  -2 10792.0 554.554   4
   3   0  -2 11229.9 826.228   3
   3   0  -2 11151.0 759.363   1
  -3   0   2 11123.1 676.993   5
  -3   0   2 10546.5 736.408   1
  -3   0   1 11661.4 771.435   1
   3   0  -1 12421.2 563.505   4
   3   0  -1 11232.8 830.479   3
   3   0  -1 11498.2 705.983   2
   3   0  -1 11405.1 762.605   1
  -3   0   0 20431.9 747.521   4
  -3   0   0 20786.6 1047.92   1
   3   0   0 21905.8 1162.94   3
   3   0   0 19996.4 979.072   2
   3   0   0 22008.2 1070.55   1
   3   0   1 39901.3 1535.10   1
  -3   0  -1 40293.4 1164.90   4
  -3   0  -1 41651.1 1567.96   1
   3   0   1 40345.5 1641.59   3
   3   0   1 40135.4 1501.25   2
   3   0   2 292.488 161.790   2
  -3   0  -2 301.263 97.6971   4
   3   0   2 367.222 185.258   3
  -3   0  -2 272.648 134.532   1
  -3   0  -2 121.949 141.963   2
   3   0   2 493.163 206.313   1
   3   0   3 10714.1 764.145   1
   3   0   3 9095.17 726.179   3
  -3   0  -3 8166.20 692.102   1
  -3   0  -3 10183.3 755.461   2
   3   0   3 10856.2 772.451   2
   3   0   4 62380.8 2101.32   1
   3   0   4 53795.6 1985.29   3
  -3   0  -4 56990.9 2094.65   1
  -3   0  -4 63758.9 2148.53   2
   3   0   4 57367.8 2077.11   2
   3   0   5 54730.3 1997.92   1
   3   0   5 55772.3 1955.21   3
  -3   0  -5 53265.8 2034.70   2
   3   0   5 58047.3 2116.93   2
   3   0   6 10700.4 852.861   1
   3   0   6 12164.5 847.283   3
  -3   0  -6 12645.6 953.936   2
  -3   0  -6 12681.7 960.542   1
   3   0   6 12688.5 967.745   2
   3   0   7 11494.3 825.693   3
   3   0   7 12630.3 957.535   1
  -3   0  -7 10215.7 912.487   2
   3   0   7 12795.9 1004.42   2
   3   0   8 14543.9 939.708   3
   3   0   8 14492.8 1089.40   1
  -3   0  -8 15092.7 1143.61   2
   3   0   8 16904.4 1213.13   2
  -3   0  -9 3427.38 572.448   2
   3   0   9 3192.25 552.307   2
   3   0   9 3198.16 538.994   1
   3   0   9 3215.64 445.469   3
   3   0  10 42322.9 1718.90   3
   3   0  10 42413.8 2076.48   1
  -3   0 -10 41668.8 2156.35   2
  -3   0 -11 2896.45 590.631   2
   3   0  11 2869.99 422.644   3
   3   0  11 2644.43 543.662   1
   3   0  12 13595.6 922.624   3
   3   0  12 12970.5 1255.03   1
  -3   0 -12 13897.6 1281.86   2
  -3   0 -13 2669.99 624.433   2
   3   0  13 2917.15 437.415   3
   3   0  13 2467.16 597.890   1
  -3   0 -14 1034.22 404.002   2
   3   0  14 1165.67 277.900   3
   3   0  14 657.785 346.907   1
  -3   0 -15-91.2640 292.727   2
   3   0  15 263.730 368.846   1
  -3   0 -16 3043.73 705.477   2
   3   0  16 2725.06 670.209   1
  -3   0 -17 227.276 274.238   2
   3   0  17 136.273 278.976   1
  -3   0 -18 6531.30 1086.59   2
   3   0  18 7595.13 1143.29   1
  -3   0 -19 834.182 450.853   2
   3   0  19 42.8199 229.134   1
   3   0  20 3046.98 851.522   1
   3   1 -22 2137.40 617.838   2
   3   1 -21 7022.79 1094.10   2
   3   1 -20 591.191 404.640   2
   3   1 -19 1038.44 412.186   2
  -3   1  19 1716.52 512.429   5
   3   1 -18 191.350 309.420   2
  -3   1  18 147.046 226.809   5
   3   1 -17 10073.8 1115.06   2
  -3   1  17 9902.35 1129.28   5
   3   1 -16 231.248 276.150   2
  -3   1  16 302.385 248.824   5
   3   1 -15 17226.3 1359.37   2
  -3   1  15 21139.3 1539.66   5
   3   1 -15 20013.2 1202.29   5
   3   1 -14 2605.46 521.927   2
  -3   1  14 2848.29 548.303   5
   3   1 -14 2477.04 391.987   5
   3   1 -13 28643.9 1613.31   2
  -3   1  13 25604.3 1583.46   5
   3   1 -13 27985.4 1329.51   5
  -3   1  12 16443.6 1218.31   5
   3   1 -12 16548.3 1148.53   2
   3   1 -12 15151.9 894.791   5
   3   1 -11 36096.3 1397.65   5
   3   1 -11 36270.9 1682.98   2
  -3   1  11 36717.4 1802.52   5
  -3   1  11 36579.9 1840.26   2
   3   1 -10 25907.1 1337.70   2
  -3   1  10 26933.1 1461.62   5
   3   1 -10 28270.8 1135.08   5
   3   1  -9 20142.3 1304.48   1
   3   1  -9 18291.1 1041.52   2
  -3   1   9 19138.2 1187.66   5
  -3   1   9 19425.1 1329.43   1
   3   1  -9 19192.9 858.656   5
   3   1  -8 46021.5 1983.94   1
  -3   1   8 48125.6 1904.18   5
   3   1  -8 46967.1 1674.74   2
   3   1  -8 45413.5 1399.97   5
   3   1  -7 28479.9 1538.08   3
   3   1  -7 28025.0 1436.63   1
  -3   1   7 27235.4 1353.70   5
   3   1  -7 25001.7 1111.20   2
   3   1  -6 51184.5 1590.83   2
   3   1  -6 54522.8 2168.72   3
   3   1  -6 50683.4 1952.07   1
  -3   1   6 50399.9 1890.61   5
   3   1  -5 84345.9 2509.25   4
   3   1  -5 84013.9 2820.16   3
   3   1  -5 87472.3 2607.84   1
  -3   1   5 84361.5 2577.16   5
   3   1  -5 83740.2 2165.63   2
   3   1  -4 295877. 6425.88   4
   3   1  -4 302353. 6919.97   3
   3   1  -4 310497. 6560.87   1
  -3   1   4 297403. 6557.79   5
   3   1  -4 306942. 5989.82   2
   3   1  -3 19001.6 955.596   4
   3   1  -3 20847.3 1202.67   3
   3   1  -3 21114.3 1041.03   1
  -3   1   3 21036.1 1075.72   5
   3   1  -2 23228.1 1010.55   4
   3   1  -2 22378.7 1240.31   3
   3   1  -2 21799.2 847.003   2
   3   1  -2 22601.1 1048.23   1
  -3   1   2 22475.9 1132.41   5
   3   1  -1 12119.4 689.414   4
   3   1  -1 11509.9 864.946   3
  -3   1   1 12044.9 810.920   5
   3   1  -1 11752.1 612.758   2
   3   1  -1 11870.6 719.466   1
   3   1   0 40406.3 1718.41   3
   3   1   0 42786.0 1375.21   2
   3   1   1 6161.55 608.013   3
   3   1   1 6008.39 513.091   1
   3   1   1 6998.32 514.005   2
   3   1   2 6422.31 531.543   1
  -3   1  -2 6538.03 278.308   4
   3   1   2 7237.89 648.239   3
   3   1   2 6862.47 544.967   2
   3   1   3 1021.62 236.817   2
   3   1   3 931.298 236.680   1
   3   1   3 1051.68 268.441   3
  -3   1  -3 636.578 243.112   2
   3   1   4 335076. 6925.23   1
   3   1   4 320680. 7023.45   3
  -3   1  -4 325709. 7238.67   2
   3   1   4 314101. 6983.45   2
   3   1   5 51459.9 1885.22   1
   3   1   5 52811.0 1902.56   3
  -3   1  -5 52452.4 2100.73   2
   3   1   5 54897.0 2020.40   2
   3   1   6 46398.7 1752.41   3
   3   1   6 43652.0 1781.23   1
  -3   1  -6 45939.8 2001.52   2
   3   1   6 50181.0 1991.79   2
   3   1   7 50526.9 1823.35   3
   3   1   7 49335.0 1976.03   1
  -3   1  -7 45966.7 2090.17   2
   3   1   7 52585.0 2132.06   2
   3   1   8 24656.2 1199.81   3
   3   1   8 22117.4 1327.26   1
  -3   1  -8 23184.8 1474.14   2
   3   1   8 24875.0 1477.60   2
   3   1   9 43661.5 1676.83   3
   3   1   9 44940.7 2031.96   1
  -3   1  -9 42643.8 2145.83   2
   3   1   9 48080.9 2174.06   2
   3   1  10 16073.4 942.254   3
   3   1  10 17252.4 1265.50   1
  -3   1 -10 15204.4 1272.87   2
   3   1  11 69145.4 2215.53   3
   3   1  11 70437.8 2839.28   1
  -3   1 -11 71805.1 3016.49   2
  -3   1 -12 6041.10 857.672   2
   3   1  12 5236.66 517.821   3
  -3   1 -13 4552.96 782.374   2
   3   1  13 6246.54 858.337   1
   3   1  13 5651.91 531.698   3
  -3   1 -14 3644.37 731.835   2
   3   1  14 3656.15 699.287   1
   3   1  14 3822.22 420.926   3
   3   1  15 21708.7 1719.85   1
  -3   1 -15 16756.1 1601.41   2
  -3   1 -16 4223.45 853.871   2
   3   1  16 1593.23 622.893   1
   3   1  17 8655.15 1324.90   1
  -3   1 -17 12988.5 1503.65   2
  -3   1 -18 3367.79 791.502   2
   3   1  18 2432.87 788.475   1
  -3   1 -19 1340.49 607.621   2
   3   1  19 985.238 445.580   1
   3   1  20 1285.49 560.258   1
   3   2 -21 551.371 331.263   2
  -3   2  21 493.019 378.516   5
   3   2 -20 2329.61 623.507   2
  -3   2  20 2297.88 653.100   5
   3   2 -19 258.993 291.160   2
  -3   2  19 17.1192 179.703   5
   3   2 -18 10309.6 1152.49   2
  -3   2  18 10006.6 1227.58   5
   3   2 -17 802.662 362.760   2
  -3   2  17 63.8877 260.602   5
   3   2 -16 10156.4 1054.56   2
  -3   2  16 12101.0 1283.04   5
   3   2 -15 1439.00 395.125   2
  -3   2  15 2749.69 613.774   5
   3   2 -14 2991.90 521.416   2
  -3   2  14 3498.75 654.367   5
   3   2 -13 608.797 267.427   2
  -3   2  13 571.948 301.711   5
   3   2 -13 675.710 173.662   5
   3   2 -12 3798.38 519.266   2
   3   2 -12 2940.33 301.762   5
  -3   2  12 4069.91 656.438   5
  -3   2  11 13795.9 1168.80   5
   3   2 -11 14435.8 965.232   2
   3   2 -11 14166.0 614.724   5
   3   2 -10 17759.0 1008.11   2
  -3   2  10 17976.8 1286.35   5
   3   2 -10 16764.4 588.550   5
   3   2  -9 14879.1 851.578   2
  -3   2   9 14594.4 1138.69   5
  -3   2   8 25516.0 1515.55   1
   3   2  -8 25116.4 1048.74   2
  -3   2   8 23943.0 1440.51   5
   3   2  -7 34783.6 1676.63   4
   3   2  -7 34785.5 1592.22   1
   3   2  -7 34166.0 1177.78   2
  -3   2   7 36363.0 1737.83   5
  -3   2   7 36079.9 1764.21   1
   3   2  -6 20814.5 1227.18   4
   3   2  -6 21427.9 1151.29   1
   3   2  -6 20245.5 767.444   2
  -3   2   6 21521.8 1280.85   5
   3   2  -5 125491. 3456.38   4
   3   2  -5 124411. 3269.19   1
   3   2  -5 119443. 2535.22   2
  -3   2   5 119380. 3529.53   5
   3   2  -4 49816.6 1181.53   2
   3   2  -4 55527.3 1814.99   1
   3   2  -4 51817.1 1185.44   2
  -3   2   4 51956.3 2042.85   5
   3   2  -3 51322.7 1880.86   4
   3   2  -3 53685.4 1707.99   1
   3   2  -2 11220.1 791.750   4
   3   2  -2 12554.5 436.446   2
  -3   2   2 11824.8 898.021   5
   3   2  -2 12813.3 720.605   1
   3   2  -1 43803.8 1657.43   4
   3   2  -1 47276.3 1966.10   3
   3   2  -1 43638.7 1144.03   2
   3   2  -1 44656.2 1457.80   1
  -3   2   1 46304.6 1859.96   5
  -3   2   0 1843.66 363.452   5
   3   2   0 1667.74 244.719   1
   3   2   0 2233.43 406.400   3
   3   2   0 2169.71 224.365   2
   3   2   1 40755.2 1776.60   3
   3   2   1 40779.3 1302.80   2
  -3   2  -1 43289.5 1810.22   5
   3   2   1 44055.7 1418.89   1
   3   2   2 5111.00 437.603   1
   3   2   2 6248.70 642.585   3
   3   2   2 5590.96 460.050   2
  -3   2  -3 85243.3 1820.64   4
   3   2   3 91888.6 2407.16   1
   3   2   3 88506.9 2763.14   3
   3   2   3 86144.2 2434.83   2
   3   2   4 54466.4 1789.73   1
   3   2   4 56331.1 2048.54   3
   3   2   4 54195.3 1884.10   2
   3   2   5 108637. 3109.19   3
   3   2   5 109838. 2960.28   1
  -3   2  -5 108453. 3438.30   2
   3   2   5 108944. 3100.67   2
   3   2   6 29460.0 1365.20   3
   3   2   6 28191.7 1314.08   1
  -3   2  -6 27388.3 1564.89   2
   3   2   6 26635.1 1383.98   2
   3   2   7 50265.9 1867.93   3
   3   2   7 50495.2 1931.08   1
  -3   2  -7 48753.3 2246.61   2
  -3   2  -7 54724.9 2358.82   1
   3   2   7 53474.4 2132.54   2
   3   2   8 52229.4 1853.21   3
   3   2   8 48096.2 1992.31   1
   3   2   8 48831.5 2137.13   2
   3   2   9 13074.0 846.041   3
   3   2   9 13247.9 1030.89   1
  -3   2  -9 13216.5 1177.46   2
   3   2   9 13192.7 1087.48   2
   3   2  10 75720.9 2302.16   3
   3   2  10 73605.5 2762.19   1
  -3   2 -10 73734.3 3052.52   2
   3   2  11 8956.39 653.200   3
   3   2  11 7102.66 884.960   1
  -3   2 -11 7601.44 959.443   2
   3   2  12 10381.0 675.103   3
   3   2  12 7550.69 988.739   1
  -3   2 -12 9496.89 1099.28   2
   3   2  13 4043.66 785.116   1
  -3   2 -13 4755.93 801.046   2
   3   2  14 12101.2 1215.83   1
  -3   2 -14 12873.6 1387.46   2
  -3   2 -15 4741.42 869.567   2
   3   2  15 3092.51 688.723   1
  -3   2 -16 6013.72 1011.65   2
   3   2  16 5321.92 1007.73   1
  -3   2 -17 2274.67 679.382   2
   3   2  17 2210.06 713.096   1
  -3   2 -18 3857.14 862.729   2
   3   2  18 5399.48 1004.61   1
  -3   2 -19 504.984 348.485   2
   3   2  19 889.984 550.888   1
   3   2  20 2579.05 806.587   1
  -3   3  21 6241.33 1118.20   5
  -3   3  20 211.685 322.863   5
  -3   3  19 3199.92 779.900   5
   3   3 -18 335.547 266.084   2
  -3   3  18-18.2876 308.801   5
   3   3 -17 15844.3 1307.58   2
  -3   3  17 15797.7 1609.51   5
   3   3 -16 737.112 296.295   2
  -3   3  16 922.145 411.740   5
   3   3 -15 27989.4 1605.71   2
  -3   3  15 27095.1 2007.45   5
   3   3 -14 3108.00 509.602   2
  -3   3  14 3656.72 745.668   5
   3   3 -13 2070.05 386.119   2
  -3   3  13 2715.64 613.434   5
   3   3 -12 10724.5 817.576   2
  -3   3  12 10253.5 1125.17   5
   3   3 -11 23142.0 1613.91   4
   3   3 -11 25842.8 1222.10   2
  -3   3  11 26028.7 1742.21   5
   3   3 -10 13606.6 1172.35   4
   3   3 -10 13437.4 782.360   2
  -3   3  10 12877.2 1190.72   5
   3   3  -9 2269.29 283.194   2
   3   3  -9 3114.55 548.241   4
  -3   3   9 3112.97 567.665   5
   3   3  -8 19566.8 1337.87   4
   3   3  -8 17967.3 729.947   2
  -3   3   8 16273.4 1305.25   5
   3   3  -7 313.071 270.145   4
  -3   3   7 514.892 247.866   1
  -3   3   7 469.751 268.680   5
   3   3  -7 701.569 106.097   2
   3   3  -6 8187.17 811.813   4
  -3   3   6 8493.54 884.962   5
  -3   3   6 8812.87 846.964   1
   3   3  -5 1602.35 388.922   4
  -3   3   5 1208.20 368.156   5
  -3   3   5 1711.99 377.642   1
  -3   3   4 30645.1 1657.39   5
  -3   3   4 32027.9 1609.78   1
   3   3  -4 31118.8 1236.50   1
   3   3  -4 31239.0 1569.97   4
  -3   3   3 10591.0 888.093   1
   3   3  -3 11946.8 913.703   4
  -3   3   3 9813.16 909.279   5
   3   3  -3 10552.7 630.509   1
  -3   3   2 4902.86 591.476   1
   3   3  -2 4959.69 582.057   4
   3   3  -2 5126.37 402.877   1
  -3   3   2 5020.49 656.011   5
  -3   3   1 19290.0 1186.24   1
   3   3  -1 18978.0 776.259   1
  -3   3   1 17941.0 1221.10   5
  -3   3   0 984.601 323.818   5
   3   3   0 1173.30 184.737   1
   3   3   0 1642.01 161.563   2
  -3   3  -1 16537.8 1105.73   1
   3   3   1 16145.2 698.231   1
   3   3   1 16276.0 682.831   2
  -3   3  -1 17668.7 1207.87   5
   3   3   2 3035.49 302.124   1
  -3   3  -2 2256.98 457.671   5
   3   3   2 3472.67 345.222   2
  -3   3  -2 2891.76 477.455   1
  -3   3  -3 17911.6 653.529   4
   3   3   3 16965.7 785.058   1
  -3   3  -3 20373.6 1259.19   1
   3   3   3 17076.8 875.175   2
  -3   3  -3 18772.5 1260.20   5
  -3   3  -4 4527.43 340.693   4
   3   3   4 4414.58 415.351   1
  -3   3  -4 5227.56 655.030   1
   3   3   4 4561.14 477.938   2
  -3   3  -5 21264.6 880.651   4
   3   3   5 20065.0 984.597   1
  -3   3  -5 23599.5 1432.61   1
   3   3   5 20133.0 1120.32   2
   3   3   6 1429.29 312.370   2
  -3   3  -6 780.183 304.522   1
   3   3   6 1764.06 310.635   1
   3   3   7 9941.13 751.527   1
   3   3   7 10603.4 880.357   2
   3   3   8 1124.81 274.652   1
   3   3   8 1670.17 381.011   2
  -3   3  -8 1348.62 415.666   2
   3   3   9 6425.78 690.236   1
  -3   3  -9 6777.50 885.132   2
   3   3   9 6846.79 785.379   2
   3   3  10 9367.25 878.904   1
  -3   3 -10 7249.19 938.209   2
   3   3  11 16970.9 1296.39   1
  -3   3 -11 20530.0 1596.95   2
   3   3  12 182.462 259.469   1
  -3   3 -12 226.038 284.144   2
   3   3  13 306.152 309.796   1
  -3   3 -13 285.228 247.001   2
   3   3  14 5756.82 829.763   1
  -3   3 -14 6081.72 947.230   2
   3   3  15 2922.52 715.162   1
  -3   3 -15 2616.04 682.906   2
   3   3  16 672.450 365.512   1
  -3   3 -16 341.163 303.130   2
   3   3  17 2541.47 819.492   1
  -3   3 -17 5960.18 1032.15   2
   3   3  18 445.703 457.133   1
  -3   3 -18 342.898 375.636   2
   3   3  19 791.695 439.852   1
  -3   3 -19 448.587 439.142   2
   3   3  20-55.6839 414.403   1
  -3   4  19-1342.28 514.091   5
   3   4 -18 1895.73 628.331   4
  -3   4  18 2715.90 747.195   5
   3   4 -17 137.720 259.723   4
  -3   4  17 537.379 408.520   5
   3   4 -16 4379.69 838.829   4
  -3   4  16 3114.98 785.877   5
   3   4 -15 2116.44 625.401   4
  -3   4  15 3220.16 730.565   5
   3   4 -14 7486.87 1043.88   4
   3   4 -14 8890.00 788.300   2
  -3   4  14 9661.87 1243.23   5
   3   4 -13 4482.01 806.764   4
   3   4 -13 5252.52 549.332   2
  -3   4  13 4942.50 860.003   5
   3   4 -12 9416.75 1101.51   4
   3   4 -12 9309.75 702.313   2
  -3   4  12 9470.40 1172.06   5
   3   4 -11 7755.93 966.476   4
   3   4 -11 7491.32 564.871   2
  -3   4  11 6966.98 981.761   5
   3   4 -10 7341.20 930.375   4
   3   4 -10 8160.19 515.230   2
  -3   4  10 7077.78 963.390   5
   3   4  -9 2538.60 539.235   4
  -3   4   9 2585.33 588.589   5
   3   4  -8 8765.12 957.622   4
  -3   4   8 8607.33 999.387   5
  -3   4   7 9601.20 1038.50   5
   3   4  -7 9259.74 958.044   4
   3   4  -6 12609.3 1093.80   4
  -3   4   6 13053.8 1196.90   5
   3   4  -5 25250.3 1544.62   4
  -3   4   5 27569.3 1730.31   5
  -3   4   5 26393.2 1539.84   1
  -3   4   4 12256.7 1008.18   1
   3   4  -4 11702.9 1021.65   4
  -3   4   4 11472.5 1091.81   5
  -3   4   3 44822.0 1981.85   1
   3   4  -3 44256.9 2036.67   4
  -3   4   2 20843.6 1300.45   1
   3   4  -2 17423.0 1229.78   4
  -3   4   2 17569.7 1322.11   5
  -3   4   1 76687.9 2723.24   1
  -3   4   1 69203.5 2823.22   5
  -3   4   0 19167.7 1257.52   1
  -3   4   0 18974.8 1376.75   5
  -3   4  -1 62520.1 2431.26   1
  -3   4  -1 60117.6 2561.93   5
  -3   4  -2 3132.49 574.653   5
   3   4   2 2778.01 211.028   1
   3   4   2 2764.26 317.810   2
  -3   4  -2 3334.25 541.528   1
   3   4   3 22082.0 1021.05   2
  -3   4  -3 22014.2 1399.03   1
  -3   4  -3 20333.1 1432.34   5
   3   4   3 21515.3 754.290   1
   3   4   4 1998.79 237.199   1
  -3   4  -4 1911.69 263.154   4
  -3   4  -4 2040.21 471.406   5
   3   4   4 2041.79 339.098   2
  -3   4  -4 2035.60 470.795   1
  -3   4  -5 11746.1 707.788   4
   3   4   5 11664.0 657.058   1
   3   4   5 12638.0 876.203   2
  -3   4  -5 12632.5 1131.29   5
  -3   4  -6 4745.74 472.156   4
   3   4   6 5143.26 465.663   1
   3   4   6 4825.28 575.532   2
  -3   4  -7 8926.51 695.118   4
   3   4   7 9238.76 680.440   1
   3   4   7 8532.57 805.624   2
  -3   4  -8 14811.8 959.771   4
   3   4   8 14971.2 947.925   1
   3   4   8 14661.0 1119.69   2
  -3   4  -9 1989.63 382.004   4
   3   4   9 2118.96 396.217   1
   3   4  10 18426.0 1199.04   1
   3   4  11 1750.99 387.006   1
  -3   4 -11 1733.28 518.063   2
  -3   4 -12 18775.8 1634.07   2
   3   4  12 15068.1 1256.44   1
   3   4  13 184.899 240.368   1
  -3   4 -13 522.039 313.904   2
  -3   4 -14 14620.3 1514.11   2
   3   4  14 13578.1 1262.91   1
   3   4  15 749.757 393.094   1
  -3   4 -15 920.557 420.423   2
   3   4  16 5230.63 869.492   1
  -3   4 -16 3471.46 811.550   2
  -3   4 -17 3483.06 825.207   2
   3   4  17 2642.31 684.859   1
   3   4  18 1293.27 527.428   1
  -3   4 -18 1399.40 620.117   2
   3   4  19 1691.00 677.520   1
   3   4  20 266.766 303.171   1
  -3   5  17 2699.23 780.902   5
   3   5 -16-86.2461 320.162   4
  -3   5  16 122.648 314.526   5
   3   5 -15 4762.95 904.437   4
  -3   5  15 4405.83 912.148   5
  -3   5  14 226.034 318.451   5
   3   5 -14 1257.74 475.057   4
   3   5 -13 13377.8 1410.13   4
  -3   5  13 12737.6 1465.06   5
   3   5 -12 2985.20 708.968   4
  -3   5  12 2200.50 638.917   5
   3   5 -11 9086.29 1123.86   4
  -3   5  11 8506.43 1171.85   5
   3   5 -10 8759.44 1078.86   4
  -3   5  10 8321.40 1122.37   5
   3   5  -9 4826.99 800.264   4
  -3   5   9 4170.29 781.415   5
   3   5  -8 14513.9 1314.90   4
  -3   5   8 14088.7 1404.56   5
   3   5  -7 6014.50 835.190   4
  -3   5   7 5684.07 871.718   5
   3   5  -6 13773.4 1244.04   4
  -3   5   6 12880.6 1283.41   5
   3   5  -5 6920.70 862.231   4
  -3   5   5 9990.75 1114.04   5
   3   5  -4 19358.0 1434.41   4
  -3   5   4 17715.1 1467.58   5
   3   5  -3 499.111 305.893   4
  -3   5   3 713.109 428.261   5
  -3   5   2 64085.5 2878.39   5
  -3   5   1 786.970 418.885   5
  -3   5   0 43776.0 2312.77   5
   3   5   0 47079.5 1880.03   5
   3   5   1 4979.91 604.972   5
  -3   5  -1 5231.10 779.822   5
   3   5   2 43090.2 1978.66   5
  -3   5  -2 42846.8 2275.23   5
  -3   5  -3 4047.01 699.604   5
   3   5   3 4237.50 632.550   5
   3   5   4 15892.7 1246.94   5
  -3   5  -4 16818.4 1398.53   5
   3   5   4 15670.1 944.883   2
   3   5   5 7270.72 387.256   1
   3   5   5 8630.54 951.648   5
  -3   5  -5 8880.88 686.030   4
   3   5   5 8882.92 431.161   1
  -3   5  -5 9470.73 1047.10   5
   3   5   5 9092.04 766.564   2
  -3   5  -6 14027.0 895.972   4
   3   5   6 12275.8 629.692   1
   3   5   6 13086.5 667.585   1
  -3   5  -6 12788.1 1241.29   5
   3   5   6 12412.3 956.744   2
  -3   5  -7 11075.1 832.590   4
   3   5   7 9810.44 627.623   1
   3   5   7 11566.8 706.699   1
  -3   5  -7 11410.4 1173.90   5
   3   5   7 12062.7 987.328   2
  -3   5  -8 8996.67 777.569   4
   3   5   8 7236.54 599.965   1
   3   5   8 8222.26 660.234   1
  -3   5  -8 9253.96 1086.66   5
  -3   5  -9 10398.0 878.128   4
   3   5   9 10155.6 768.085   1
  -3   5  -9 9594.69 1123.32   5
  -3   5 -10 3484.25 543.603   4
   3   5  10 4355.30 544.407   1
  -3   5 -11 23777.6 1492.32   4
   3   5  11 24040.6 1396.85   1
  -3   5 -12 1509.04 401.579   4
   3   5  12 1589.46 405.922   1
  -3   5 -13 16006.6 1304.08   4
   3   5  13 16971.5 1288.91   1
  -3   5 -14 535.430 281.954   4
   3   5  14 478.006 222.890   1
  -3   5 -15 3431.40 646.875   4
   3   5  15 3999.01 714.950   1
  -3   5 -16 238.733 251.526   4
  -3   5 -17 3426.55 842.547   2
   3   6 -14 10439.7 1347.13   4
  -3   6  14 10678.2 1459.13   5
   3   6 -13 5476.57 979.493   4
  -3   6  13 4343.64 966.764   5
   3   6 -12 9104.79 1229.26   4
  -3   6  12 9423.95 1333.33   5
   3   6 -11 6787.18 1025.35   4
  -3   6  11 8573.31 1231.28   5
   3   6 -10 291.525 295.885   4
  -3   6  10 1041.50 459.998   5
   3   6  -9 7742.36 1050.21   4
  -3   6   9 7960.60 1152.16   5
   3   6  -8 574.044 411.905   4
  -3   6   8 298.299 353.723   5
   3   6  -7 6568.42 944.600   4
  -3   6   7 7635.65 1095.30   5
   3   6  -6 585.604 405.623   4
  -3   6   6 670.402 413.303   5
   3   6  -5 15682.4 1416.34   4
  -3   6   5 15186.3 1497.74   5
  -3   6   4 10510.0 1228.00   5
   3   6  -3 9179.88 695.207   5
  -3   6   3 7845.00 1055.36   5
   3   6  -2 3577.19 480.595   5
  -3   6   2 4053.99 778.110   5
   3   6  -1 15599.7 1063.35   5
  -3   6   1 16625.4 1486.62   5
  -3   6   0 3864.36 741.389   5
   3   6   0 3342.51 522.861   5
   3   6   1 9575.61 922.788   5
  -3   6  -1 11609.6 1232.49   5
   3   6   2 18103.3 1320.78   5
  -3   6  -2 17538.2 1517.43   5
   3   6   3 4520.56 698.053   5
  -3   6  -3 5686.37 903.959   5
  -3   6  -4 3058.03 658.924   5
   3   6   4 2954.63 601.637   5
  -3   6  -5 93.6098 265.430   5
   3   6   5 377.473 317.079   5
  -3   6  -6 454.303 275.882   5
   3   6   6 1214.56 448.847   5
  -3   6  -7 769.300 341.655   5
  -3   6  -7 518.822 243.162   4
   3   6   7 1161.68 474.362   5
  -3   6  -8 1364.81 473.471   5
  -3   6  -8 1184.00 315.281   4
   3   6   8 1266.97 482.030   5
  -3   6  -9 1014.09 427.376   5
  -3   6  -9 2342.81 452.867   4
  -3   6 -10 84.5839 298.732   5
  -3   6 -10 131.410 193.718   4
  -3   6 -11 3297.64 734.279   5
  -3   6 -11 3530.60 591.715   4
  -3   6 -12 4282.23 843.188   5
  -3   6 -12 6237.52 802.476   4
  -3   6 -13 1310.10 509.420   5
  -3   6 -13 1883.76 471.971   4
  -3   6 -14 2314.86 626.823   5
  -3   6 -15-388.382 347.628   5
  -3   6 -16 1283.58 518.587   5
  -3   6 -17-159.328 339.580   5
   3   7 -11 2698.40 693.662   4
  -3   7  11 2427.41 744.146   5
   3   7 -10 438.050 384.877   4
  -3   7  10 4.24094 306.741   5
   3   7  -9 5874.13 972.750   4
  -3   7   9 4945.11 968.588   5
   3   7  -8 815.973 348.671   4
  -3   7   8 923.375 571.117   5
   3   7  -7 7007.53 1040.92   4
  -3   7   7 7376.02 1151.99   5
   3   7  -6 6712.31 1010.07   4
  -3   7   6 7286.63 1146.33   5
  -3   7   5 1334.95 528.688   5
  -3   7   4 2658.26 707.127   5
  -3   7   3 16192.5 1644.75   5
   3   7  -2 20327.9 1261.75   5
  -3   7   2 19939.2 1787.62   5
   3   7  -1 5756.14 704.743   5
  -3   7   1 4351.86 840.146   5
   3   7   0 14254.1 1159.92   5
  -3   7   0 14895.0 1528.73   5
  -3   7  -1 1755.89 568.179   5
   3   7   1 1709.62 436.635   5
   3   7   2 20293.1 1511.82   5
  -3   7  -2 22768.0 1859.58   5
   3   7   3 5144.29 794.906   5
  -3   7  -3 4825.70 886.051   5
   3   7   4 5159.08 829.058   5
  -3   7  -4 4400.56 836.704   5
   3   7   5 828.615 430.629   5
  -3   7  -5 398.505 316.024   5
   3   7   6 2035.46 583.007   5
  -3   7  -6 3030.75 686.242   5
  -3   7  -7 2362.99 635.297   5
   3   7   7 2484.44 652.988   5
  -3   7  -8 16.7859 246.059   5
   3   7   8 1443.44 495.581   5
  -3   7  -9 3885.91 818.301   5
   3   7   9 4717.39 934.192   5
  -3   7 -10 480.378 359.586   5
  -3   7 -11 3757.54 818.482   5
  -3   7 -12 1823.28 602.316   5
  -3   7 -13 11039.0 1398.61   5
  -3   7 -14 827.382 450.217   5
  -3   7 -15 3824.50 858.039   5
  -3   8   7 1459.79 603.542   5
  -3   8   6 3843.31 915.384   5
  -3   8   5 5556.46 1060.43   5
  -3   8   4 1520.34 586.022   5
  -3   8   3 1866.92 616.606   5
  -3   8   2 1247.63 556.488   5
  -3   8   1 9473.77 1312.91   5
  -3   8   0 1313.60 574.865   5
  -3   8  -1 14933.3 1630.44   5
   3   8   2 12321.3 1251.48   5
  -3   8  -2 11798.4 1451.94   5
   3   8   3 2064.08 548.040   5
  -3   8  -3 3509.20 843.645   5
  -3   8  -4 1228.61 534.750   5
   3   8   4 330.945 310.390   5
   3   8   5 7780.87 1111.27   5
  -3   8  -5 9013.39 1265.68   5
   3   8   6 7706.58 1150.01   5
  -3   8  -6 7168.46 1109.44   5
   3   8   7 2331.23 644.886   5
  -3   8  -7 1303.78 490.262   5
   3   8   8 2953.48 800.367   5
  -3   8  -8 5862.94 1038.07   5
   3   8   9 565.740 356.458   5
  -3   8  -9 494.552 291.745   5
  -3   8 -10 3293.22 831.255   5
  -3   8 -11 682.000 417.416   5
  -3   9  -1 5584.23 1035.87   5
  -3   9  -2 2145.84 694.389   5
  -3   9  -3 1183.54 563.766   5
  -3   9  -4 1465.82 639.999   5
  -3   9  -5 485.878 276.856   5
   4  -8 -10 485.405 381.204   1
   4  -8  -9 3137.68 711.280   1
   4  -8  -8 121.141 258.889   1
   4  -8  -7 7696.87 1073.95   1
   4  -8  -6-187.702 285.549   1
   4  -8  -5 6380.63 980.587   1
  -4  -8   4 185.578 341.656   3
   4  -8  -4 531.609 260.447   1
   4  -8  -3 4813.83 838.404   1
  -4  -8   3 4235.35 996.026   3
   4  -8  -3 4528.91 886.397   2
   4  -8  -2 1918.75 492.146   1
  -4  -8   2 2710.20 755.163   3
   4  -8  -2 2166.39 688.678   2
   4  -8  -1 7957.93 1062.49   1
  -4  -8   1 6120.09 1100.39   3
   4  -8  -1 5602.20 1016.91   2
   4  -8   0 1620.10 497.449   1
  -4  -8   0 1819.08 635.498   3
   4  -8   1 4102.40 760.092   1
  -4  -8  -1 4179.44 887.944   3
   4  -8   2 5087.60 871.325   1
  -4  -8  -2 6149.00 1066.45   3
   4  -8   3 4649.25 813.586   1
  -4  -8  -3 6036.09 1043.51   3
   4  -8   4 7402.76 1043.94   1
  -4  -8  -4 6001.32 1034.60   3
  -4  -8  -5 2433.70 651.927   3
   4  -8   5 815.108 380.459   1
   4  -8   6 3870.91 777.671   1
   4  -8   7 273.257 300.893   1
   4  -8   8 3053.73 743.665   1
   4  -8   9 57.7074 298.035   1
   4  -8  10 549.641 414.168   1
   4  -7 -13 3206.34 801.796   1
   4  -7 -12 741.183 439.956   1
   4  -7 -11 1473.87 499.851   1
   4  -7 -10 3058.08 738.672   1
  -4  -7   9 1517.84 635.067   3
   4  -7  -9 2336.95 712.972   2
   4  -7  -9 1583.56 562.006   1
  -4  -7   8 1839.08 696.015   3
   4  -7  -8 3127.41 760.191   2
   4  -7  -8 2277.57 608.152   1
  -4  -7   7 1322.99 594.592   3
   4  -7  -7 1764.68 620.426   2
   4  -7  -7 2155.68 582.922   1
  -4  -7   6 9023.35 1345.87   3
   4  -7  -6 7725.19 1172.18   2
   4  -7  -6 8960.19 1108.03   1
  -4  -7   5 170.796 413.657   3
   4  -7  -5-306.825 338.985   2
   4  -7  -5 23.5696 196.526   1
   4  -7  -4 4611.51 797.543   1
  -4  -7   4 3637.98 837.355   3
   4  -7  -4 3288.08 744.399   2
   4  -7  -3 2182.87 580.003   1
  -4  -7   3 1401.35 528.798   3
   4  -7  -3 3386.84 766.505   2
   4  -7  -2 5833.97 883.278   1
  -4  -7   2 7466.87 1152.65   3
   4  -7  -1 1180.10 451.132   1
  -4  -7   1 2145.48 655.285   3
   4  -7   0 6873.71 944.071   1
  -4  -7   0 8458.07 1180.80   3
  -4  -7  -1 16346.7 1613.31   3
   4  -7   1 13430.3 1319.34   1
   4  -7   2 942.770 381.848   1
  -4  -7  -2 589.213 327.645   3
  -4  -7  -3 12581.6 1393.27   3
   4  -7   3 12929.6 1309.21   1
  -4  -7  -4 3442.86 723.240   3
   4  -7   4 1778.63 542.146   1
  -4  -7  -5 15641.5 1488.41   3
   4  -7   5 12536.0 1331.63   1
  -4  -7  -6 703.425 387.556   3
   4  -7   6 678.328 375.081   1
  -4  -7  -7 9551.50 1118.13   3
   4  -7   7 10913.3 1255.84   1
   4  -7   8 1284.60 402.521   1
   4  -7   9 7176.08 1074.93   1
   4  -7  10 2042.18 634.513   1
   4  -7  11 2052.71 647.400   1
   4  -7  12 3240.21 734.435   1
   4  -6 -13 4797.61 974.382   2
  -4  -6  13 2890.67 792.629   3
   4  -6 -13 3464.81 838.450   1
   4  -6 -12 167.213 376.790   2
  -4  -6  12 1579.03 591.349   3
   4  -6 -12 1478.34 511.079   1
   4  -6 -11 4634.97 925.369   2
  -4  -6  11 3587.04 853.492   3
   4  -6 -11 3799.71 827.562   1
  -4  -6  10 749.377 485.657   3
   4  -6 -10 1298.97 576.928   2
   4  -6 -10 396.700 296.027   1
  -4  -6   9 4908.86 988.146   3
   4  -6  -9 4810.81 919.407   2
   4  -6  -9 5475.48 901.721   1
  -4  -6   8 899.654 405.100   3
   4  -6  -8 1224.40 504.831   2
   4  -6  -8 495.301 314.753   1
  -4  -6   7 1682.17 609.538   3
   4  -6  -7 851.748 386.499   2
  -4  -6   6 145.629 269.394   3
   4  -6  -6 446.285 346.603   2
   4  -6  -6 156.303 218.650   1
   4  -6  -5 4758.32 775.289   1
  -4  -6   5 4881.45 915.294   3
   4  -6  -5 3685.06 727.544   2
   4  -6  -4 3661.77 662.758   1
  -4  -6   4 3009.80 705.545   3
   4  -6  -4 3772.97 735.988   2
   4  -6  -3 5725.86 836.495   1
  -4  -6   3 5585.86 941.924   3
   4  -6  -2 1610.81 474.687   1
  -4  -6   2 1614.65 542.450   3
   4  -6  -1 4246.53 711.764   1
  -4  -6   1 5539.46 927.399   3
   4  -6   0 780.431 332.781   1
  -4  -6   0 780.769 384.390   3
  -4  -6  -1 10314.0 1194.76   3
   4  -6   1 10249.6 1098.15   1
  -4  -6  -2 3258.13 662.273   3
   4  -6   2 2778.53 586.462   1
  -4  -6  -3 608.497 210.768   2
  -4  -6  -3 194.252 218.524   3
   4  -6   3 418.147 215.007   1
  -4  -6  -4 1438.90 316.245   2
  -4  -6  -4 1573.42 497.778   3
   4  -6   4 1558.44 471.865   1
  -4  -6  -5 2813.03 472.059   2
  -4  -6  -5 3051.46 628.467   3
   4  -6   5 2047.60 578.558   1
  -4  -6  -6 1320.89 358.329   2
  -4  -6  -6 1001.42 366.311   3
   4  -6   6 1137.41 431.403   1
  -4  -6  -7 423.492 233.988   2
  -4  -6  -7 231.831 251.930   3
   4  -6   7 229.484 252.325   1
  -4  -6  -8 2334.66 509.655   2
  -4  -6  -8 2088.65 505.299   3
   4  -6   8 2071.90 573.620   1
  -4  -6  -9 1051.36 342.002   2
  -4  -6  -9 514.981 240.153   3
   4  -6   9 1288.38 501.019   1
  -4  -6 -10 5341.38 822.579   2
   4  -6  10 5849.47 940.323   1
   4  -6  11 808.305 433.164   1
  -4  -6 -11 483.840 315.827   2
  -4  -6 -12 2183.44 600.288   2
   4  -6  12 2450.17 662.576   1
  -4  -6 -13 186.667 240.086   2
   4  -6  13 102.749 410.924   1
  -4  -6 -14 1491.85 601.604   2
  -4  -6 -15 892.029 474.372   2
  -4  -5  17 1284.28 535.884   3
  -4  -5  16 1802.14 655.135   3
   4  -5 -15 5168.48 977.688   2
  -4  -5  15 5223.36 1004.99   3
  -4  -5  14 4568.15 949.338   3
   4  -5 -14 4731.51 953.385   1
   4  -5 -13 4604.77 883.174   2
  -4  -5  13 3569.34 839.711   3
   4  -5 -13 4867.74 926.731   1
   4  -5 -12 3421.86 773.039   2
  -4  -5  12 3074.45 751.560   3
   4  -5 -12 2520.71 661.484   1
   4  -5 -11 938.701 423.200   2
  -4  -5  11 716.884 368.982   3
   4  -5 -11 1542.81 525.943   1
  -4  -5  10 11541.5 1402.80   3
   4  -5 -10 12134.0 1321.60   1
   4  -5 -10 11507.7 1319.60   2
  -4  -5   9 346.804 372.534   3
   4  -5  -9 1129.61 460.222   2
   4  -5  -9 886.407 403.005   1
  -4  -5   8 11541.6 1352.68   3
   4  -5  -8 11742.4 1230.13   1
   4  -5  -8 11030.7 1228.25   2
  -4  -5   7 212.522 281.901   3
   4  -5  -7 1356.74 496.758   2
   4  -5  -7 1340.46 469.257   1
  -4  -5   6 25745.1 1973.24   3
   4  -5  -6 26143.4 1812.65   1
   4  -5  -6 25341.3 1838.56   2
   4  -5  -5 679.972 380.159   1
   4  -5  -5 1560.06 291.568   4
  -4  -5   5 875.224 488.320   3
   4  -5  -5 532.919 336.100   2
  -4  -5   5 1250.84 218.121   1
   4  -5  -4 33801.6 1306.95   4
  -4  -5   4 32748.3 1083.61   1
  -4  -5   4 33477.1 2203.51   3
   4  -5  -4 30781.3 1932.46   1
   4  -5  -3 7197.69 528.289   4
   4  -5  -3 7078.77 908.361   1
  -4  -5   3 7158.66 992.857   3
  -4  -5   3 7582.72 469.886   5
   4  -5  -2 36562.8 1239.68   4
  -4  -5   2 37374.4 2259.55   3
   4  -5  -2 32302.5 1947.83   1
  -4  -5   2 37110.0 1366.76   5
  -4  -5   1 16878.6 1478.25   3
  -4  -5   1 15651.4 929.735   5
   4  -5  -1 15102.4 1281.35   1
  -4  -5   0 43416.1 2385.42   3
  -4  -5   0 42593.1 1752.02   5
   4  -5   0 39462.0 2140.28   1
  -4  -5  -1 21704.7 1650.86   3
  -4  -5  -1 24495.3 821.145   2
  -4  -5  -1 25010.5 1370.59   5
   4  -5   1 21488.2 1554.61   1
  -4  -5  -2 380.091 159.506   2
  -4  -5  -2 899.926 373.841   3
   4  -5   2 237.849 249.200   1
  -4  -5  -2 1131.43 338.981   5
  -4  -5  -3 5605.31 803.475   3
  -4  -5  -3 5446.64 517.742   2
   4  -5   3 4164.08 701.832   1
  -4  -5  -3 6336.61 761.219   5
  -4  -5  -4 6585.71 858.688   3
  -4  -5  -4 5097.89 567.603   2
   4  -5   4 4507.54 729.974   1
   4  -5   5 23893.9 1703.98   1
  -4  -5  -5 23464.3 1601.63   3
  -4  -5  -5 23668.3 1326.35   2
  -4  -5  -6 1903.13 415.946   2
  -4  -5  -6 2702.03 547.579   3
   4  -5   6 1518.96 449.953   1
   4  -5   7 8451.51 1041.20   1
  -4  -5  -7 11931.1 1081.21   3
  -4  -5  -7 10382.6 972.576   2
   4  -5   8 2028.30 546.103   1
  -4  -5  -8 2106.62 478.141   2
  -4  -5  -8 1978.64 475.737   3
   4  -5   9 10107.2 1206.61   1
  -4  -5  -9 13919.7 1107.35   3
  -4  -5  -9 11440.0 1144.05   2
  -4  -5 -10 697.554 340.162   2
   4  -5  10 1082.24 498.700   1
  -4  -5 -10 187.905 172.215   3
   4  -5  11 12396.7 1378.22   1
  -4  -5 -11 13531.6 1353.61   2
   4  -5  12 11627.9 1366.77   1
  -4  -5 -12 9246.01 1144.39   2
  -4  -5 -13 3439.78 760.390   2
   4  -5  13 3782.65 793.304   1
  -4  -5 -14 2975.76 725.888   2
   4  -5  14 5128.42 1003.02   1
  -4  -5 -15 174.478 296.807   2
   4  -5  15 1394.88 582.032   1
  -4  -5 -16 2101.16 669.087   2
  -4  -4  19 761.047 483.200   3
  -4  -4  18 1670.37 592.762   3
   4  -4 -17 1691.84 622.744   2
  -4  -4  17 3969.58 874.876   3
  -4  -4  16 10371.9 1331.05   3
   4  -4 -16 11434.4 1450.31   2
   4  -4 -15 5569.71 977.246   2
  -4  -4  15 6003.39 1016.14   3
   4  -4 -14 8668.92 1190.79   2
  -4  -4  14 7164.32 1110.31   3
   4  -4 -14 8328.91 1205.50   1
   4  -4 -13 1478.32 579.729   2
  -4  -4  13 1665.67 589.472   3
   4  -4 -13 1361.84 504.375   1
  -4  -4  12 12227.1 1382.98   3
   4  -4 -12 12502.6 1385.30   1
   4  -4 -12 13618.4 1405.32   2
  -4  -4  11 8845.51 1173.18   3
   4  -4 -11 6435.91 971.240   2
   4  -4 -11 10347.7 1224.70   1
  -4  -4  10 1195.77 371.135   1
  -4  -4  10 1936.68 568.379   3
   4  -4 -10 2140.79 553.841   2
   4  -4 -10 701.872 376.068   1
  -4  -4   9 10635.8 1231.82   3
   4  -4  -9 10254.2 1134.40   1
  -4  -4   9 10826.2 911.607   1
   4  -4  -9 10088.4 1144.01   2
  -4  -4   8 2706.26 439.382   1
  -4  -4   8 1590.18 512.210   3
   4  -4  -8 2668.40 591.186   2
   4  -4  -8 2290.60 553.962   1
  -4  -4   7 7797.24 1024.05   3
   4  -4  -7 6702.77 879.973   2
  -4  -4   7 6035.77 614.999   1
   4  -4  -7 6789.41 873.878   1
   4  -4  -6 4913.13 749.569   1
  -4  -4   6 6225.76 908.519   3
   4  -4  -6 7277.08 913.902   2
  -4  -4   6 5015.26 527.404   1
  -4  -4   5 26366.4 1855.14   3
   4  -4  -5 28210.8 1766.68   1
   4  -4  -5 30842.5 1862.59   2
  -4  -4   5 30292.4 1286.34   1
  -4  -4   4 7398.28 577.213   1
  -4  -4   4 8673.47 1034.92   3
   4  -4  -4 8881.93 967.465   1
   4  -4  -3 37827.4 1160.30   4
  -4  -4   3 36491.6 1334.39   1
  -4  -4   3 36329.6 2137.53   3
  -4  -4   3 38198.7 1152.97   5
   4  -4  -3 37264.6 2010.03   1
   4  -4  -2 17171.1 626.742   4
  -4  -4   2 16636.3 797.145   1
  -4  -4   2 19122.3 1483.97   3
  -4  -4   2 17611.0 850.625   5
   4  -4  -2 19193.3 1382.87   1
  -4  -4   1 37386.5 2097.30   3
  -4  -4   1 36244.9 1235.33   1
  -4  -4   1 38608.6 1468.48   5
   4  -4  -1 37579.5 1984.26   1
  -4  -4   0 27161.7 1754.42   3
  -4  -4   0 27102.3 1060.14   1
  -4  -4   0 29783.3 1369.01   5
   4  -4   0 30665.8 1767.44   1
  -4  -4  -1 20614.9 1486.19   3
  -4  -4  -1 21465.6 833.886   2
  -4  -4  -1 20880.0 1205.78   5
   4  -4   1 20500.7 1441.98   1
  -4  -4  -2 27394.7 1692.94   3
  -4  -4  -2 25541.9 1070.65   2
  -4  -4  -2 25131.4 1415.06   5
   4  -4   2 27379.1 1686.83   1
  -4  -4  -3 658.882 218.827   2
  -4  -4  -3 742.414 309.993   3
   4  -4   3 140.484 237.129   1
  -4  -4  -3 1049.95 336.292   5
   4  -4   4 47876.7 2331.71   1
  -4  -4  -4 49027.9 2273.76   3
  -4  -4  -4 45406.6 1808.55   2
  -4  -4  -4 50181.9 2248.81   5
   4  -4   5 7238.84 874.217   1
  -4  -4  -5 7811.44 867.079   3
  -4  -4  -5 7594.45 722.856   2
   4  -4   6 36897.3 2090.09   1
  -4  -4  -6 36919.8 1896.36   3
  -4  -4  -6 38568.4 1816.15   2
   4  -4   7 6098.60 840.036   1
  -4  -4  -7 6176.18 737.246   3
  -4  -4  -7 6261.03 743.091   2
   4  -4   8 24263.1 1769.42   1
  -4  -4  -8 27331.7 1534.34   3
  -4  -4  -8 28213.9 1688.58   2
   4  -4   9 12160.6 1254.15   1
  -4  -4  -9 13020.5 1021.34   3
  -4  -4  -9 14406.5 1240.20   2
   4  -4  10 31368.6 2078.96   1
  -4  -4 -10 30687.4 1944.64   2
   4  -4  11 10274.1 1230.39   1
  -4  -4 -11 11402.8 1190.27   2
  -4  -4 -12 7077.11 988.578   2
   4  -4  12 8931.82 1154.04   1
  -4  -4 -13 2440.94 611.768   2
   4  -4  13 2774.66 757.776   1
  -4  -4 -14 1510.61 519.987   2
   4  -4  14 1616.77 561.948   1
  -4  -4 -15 3492.85 762.946   2
   4  -4  15 1654.44 601.009   1
  -4  -4 -16 289.110 334.582   2
   4  -4  16-47.1420 349.387   1
  -4  -4 -17 5057.82 989.708   2
   4  -3 -19 749.327 421.144   2
  -4  -3  19 1526.43 584.508   3
   4  -3 -18 3729.08 827.724   2
  -4  -3  18 2759.71 741.514   3
   4  -3 -17 2189.47 661.392   2
  -4  -3  17 2565.51 642.412   3
   4  -3 -16 4950.80 899.593   2
  -4  -3  16 3740.77 768.275   3
   4  -3 -15 6852.67 1027.18   2
  -4  -3  15 5449.58 914.932   3
  -4  -3  14 9707.84 1196.40   3
   4  -3 -14 9897.98 1264.16   1
   4  -3 -14 11810.5 1299.21   2
  -4  -3  13 12204.8 1314.70   3
   4  -3 -13 13031.7 1405.75   1
   4  -3 -13 11263.7 1243.39   2
   4  -3 -12 4041.42 765.779   2
  -4  -3  12 5909.82 919.376   3
   4  -3 -12 4344.19 634.719   3
   4  -3 -11 4398.46 763.951   2
  -4  -3  11 5354.98 846.597   3
   4  -3 -11 4440.44 634.490   3
   4  -3 -11 4103.95 758.809   1
  -4  -3  10 10034.3 1136.44   3
   4  -3 -10 12271.2 1078.47   3
   4  -3 -10 12543.1 1246.66   1
   4  -3 -10 14110.5 1274.68   2
  -4  -3   9 4059.83 584.888   1
  -4  -3   9 3515.19 675.204   3
   4  -3  -9 4081.38 685.640   2
   4  -3  -9 3211.86 532.863   3
   4  -3  -9 3462.05 651.776   1
   4  -3  -8 7532.75 817.561   3
  -4  -3   8 6713.68 915.255   3
   4  -3  -8 6476.81 847.688   2
  -4  -3   8 7623.88 753.604   1
   4  -3  -8 6738.67 870.908   1
  -4  -3   7 4341.96 537.493   1
  -4  -3   7 4091.37 693.604   3
   4  -3  -7 3252.84 573.089   2
   4  -3  -7 4162.68 604.844   3
   4  -3  -7 2867.52 568.701   1
  -4  -3   6 14262.3 1272.60   3
   4  -3  -6 14391.1 1144.00   3
   4  -3  -6 14830.2 1240.29   1
  -4  -3   6 11817.4 876.526   1
   4  -3  -6 14305.3 1184.04   2
  -4  -3   5 13203.3 1223.57   3
   4  -3  -5 14335.0 1183.88   1
   4  -3  -5 15229.0 1199.64   2
  -4  -3   5 12969.7 870.366   1
  -4  -3   4 12177.9 458.079   5
  -4  -3   4 12494.0 1169.34   3
  -4  -3   4 14126.1 505.740   5
   4  -3  -4 11984.2 1078.77   1
  -4  -3   4 13784.4 863.509   1
  -4  -3   3 10123.9 707.169   1
  -4  -3   3 9234.24 981.049   3
  -4  -3   3 9857.62 540.953   5
   4  -3  -3 8463.01 885.789   1
  -4  -3   2 41945.3 1912.05   4
  -4  -3   2 41826.8 1534.67   1
  -4  -3   2 40257.6 2098.99   3
  -4  -3   2 43193.0 1434.71   5
  -4  -3   1 22691.2 1370.33   4
  -4  -3   1 24755.7 1109.40   1
  -4  -3   1 24612.0 1586.84   3
  -4  -3   1 25456.0 1144.74   5
   4  -3  -1 25181.9 1523.95   1
  -4  -3   0 15291.7 1092.17   4
  -4  -3   0 12874.7 1121.86   3
  -4  -3   0 12232.6 765.659   1
  -4  -3   0 14211.4 893.659   5
   4  -3   0 13922.7 1117.92   1
  -4  -3  -1 20671.1 1288.85   4
  -4  -3  -1 22336.5 1447.94   3
  -4  -3  -1 20254.1 1006.91   1
  -4  -3  -1 21349.5 905.656   2
  -4  -3  -1 20925.7 1176.49   5
   4  -3   1 21182.0 1398.20   1
   4  -3   2 29087.4 1679.81   1
  -4  -3  -2 31990.4 1619.96   4
  -4  -3  -2 31639.4 1726.80   3
  -4  -3  -2 30857.7 1331.48   1
  -4  -3  -2 31428.4 1250.88   2
  -4  -3  -2 30647.5 1538.63   5
  -4  -3  -3 2470.45 376.140   2
  -4  -3  -3 3132.99 499.107   4
  -4  -3  -3 2616.66 489.278   3
  -4  -3  -3 2933.45 439.448   1
   4  -3   3 2420.68 492.923   1
  -4  -3  -3 2792.06 474.678   5
  -4  -3  -4 5377.56 661.925   4
  -4  -3  -4 5108.46 661.799   3
  -4  -3  -4 4664.35 531.379   2
   4  -3   4 4785.70 687.187   1
  -4  -3  -4 4574.49 637.805   5
  -4  -3  -5 6728.92 741.813   3
  -4  -3  -5 6349.72 653.518   2
  -4  -3  -5 7160.04 810.486   5
   4  -3   5 4824.88 716.541   1
   4  -3   6 5999.07 779.256   1
  -4  -3  -6 6114.15 702.578   3
  -4  -3  -6 5425.99 654.592   2
  -4  -3  -7 2622.97 477.477   2
   4  -3   7 2602.17 573.760   1
  -4  -3  -7 2705.31 463.910   3
  -4  -3  -8 1149.72 378.347   2
   4  -3   8 998.178 384.159   1
   4  -3   9 6976.55 962.708   1
  -4  -3  -9 7735.08 896.585   2
  -4  -3 -10 6337.84 849.711   2
   4  -3  10 4945.52 841.958   1
   4  -3  11 19987.5 1632.96   1
  -4  -3 -11 20730.7 1602.28   2
  -4  -3 -12 4142.06 777.542   2
   4  -3  12 4339.62 802.741   1
  -4  -3 -13 5580.46 900.594   2
   4  -3  13 5820.06 944.427   1
  -4  -3 -14 3413.57 771.436   2
   4  -3  14 2634.40 670.681   1
  -4  -3 -15 4654.80 882.497   2
   4  -3  15 5261.49 929.285   1
  -4  -3 -16 3279.22 824.990   2
   4  -3  16 2210.91 633.472   1
  -4  -3 -17 461.862 378.576   2
   4  -3  17 1236.13 551.759   1
  -4  -3 -18 1559.64 589.174   2
   4  -2 -20 1137.80 474.037   2
   4  -2 -19 2419.70 712.866   2
  -4  -2  19 1175.05 448.346   3
   4  -2 -18 1615.16 534.934   2
  -4  -2  18 1688.20 525.879   3
   4  -2 -17 3872.93 802.730   2
  -4  -2  17 4943.10 852.625   3
  -4  -2  16 11029.8 1218.00   3
   4  -2 -16 11567.9 1332.24   2
  -4  -2  15 10910.3 1200.29   3
   4  -2 -15 11440.9 1277.62   2
   4  -2 -14 1950.01 510.531   2
  -4  -2  14 2864.32 632.720   3
   4  -2 -13 927.558 411.268   2
   4  -2 -13 921.880 296.968   3
  -4  -2  13 1652.49 473.832   3
   4  -2 -13 1357.34 481.033   1
   4  -2 -12 9004.95 904.225   3
  -4  -2  12 8561.19 1028.89   3
   4  -2 -12 11128.8 1206.93   1
   4  -2 -12 9770.49 1054.03   2
   4  -2 -11 30141.9 1692.89   3
  -4  -2  11 28856.5 1877.03   3
   4  -2 -11 32641.5 2051.94   1
   4  -2 -11 27390.4 1791.24   2
   4  -2 -10 9446.78 920.580   3
  -4  -2  10 9944.82 1059.12   3
   4  -2 -10 10010.6 1088.43   1
   4  -2 -10 11336.2 1089.51   2
   4  -2  -9 25682.7 1571.08   5
  -4  -2   9 23116.5 1629.59   3
   4  -2  -9 24276.8 1498.30   3
   4  -2  -9 24588.8 1659.18   1
  -4  -2   9 25708.1 1520.16   1
   4  -2  -9 25042.8 1570.66   2
   4  -2  -8 3859.21 583.744   5
  -4  -2   8 3720.62 554.821   1
  -4  -2   8 3181.20 609.068   3
   4  -2  -8 4972.51 679.370   2
   4  -2  -8 3941.68 588.264   3
   4  -2  -8 3217.57 596.023   1
  -4  -2   7 28017.3 1736.41   3
   4  -2  -7 26952.6 1569.97   3
   4  -2  -7 26461.9 1659.40   1
  -4  -2   7 28064.4 1481.67   1
   4  -2  -7 29165.2 1617.03   5
   4  -2  -7 28028.9 1600.24   2
   4  -2  -6 6939.41 774.633   3
  -4  -2   6 5804.81 776.570   3
   4  -2  -6 6469.64 793.394   1
  -4  -2   6 6284.28 325.293   5
   4  -2  -6 7932.51 808.499   5
  -4  -2   6 7038.13 696.138   1
   4  -2  -6 6939.37 770.065   2
  -4  -2   5 77219.6 3006.85   3
   4  -2  -5 84438.4 2963.85   3
   4  -2  -5 77815.3 2937.93   1
  -4  -2   5 78664.1 1868.27   5
  -4  -2   5 81827.7 2612.82   1
  -4  -2   4 44666.9 2145.16   3
   4  -2  -4 47808.5 2108.17   3
   4  -2  -4 42415.3 2044.57   1
  -4  -2   4 43198.7 1308.42   5
  -4  -2   4 45352.2 1781.94   1
  -4  -2   3 70580.6 2292.75   1
  -4  -2   3 67538.5 2710.00   3
   4  -2  -3 70937.2 2682.57   3
   4  -2  -3 69782.0 2665.25   1
  -4  -2   2 29136.7 1318.33   1
  -4  -2   2 25273.8 1568.95   3
   4  -2  -2 29731.2 1622.11   3
   4  -2  -2 26705.7 1521.46   1
  -4  -2   1 64546.5 2239.95   4
  -4  -2   1 61303.9 2075.48   1
  -4  -2   1 64380.7 2574.18   3
   4  -2  -1 66059.8 2565.24   3
   4  -2  -1 64347.4 2489.44   1
  -4  -2   0 78132.3 2532.00   4
  -4  -2   0 73713.1 2347.09   1
  -4  -2   0 78678.5 2856.25   3
   4  -2   0 79818.8 2857.34   2
   4  -2   0 80044.9 2827.76   1
  -4  -2  -1 32767.3 1486.44   4
  -4  -2  -1 32437.8 1395.42   1
  -4  -2  -1 33324.0 1708.70   3
   4  -2   1 33274.5 1738.02   2
   4  -2   1 30815.7 1651.99   1
   4  -2   2 25911.2 1509.59   1
  -4  -2  -2 25075.8 1280.79   4
  -4  -2  -2 25768.4 1476.84   3
  -4  -2  -2 24280.8 1225.37   1
  -4  -2  -2 23976.5 1137.79   2
   4  -2   2 25660.8 1517.75   2
  -4  -2  -2 25239.9 1372.13   5
   4  -2   3 12376.1 1032.03   1
  -4  -2  -3 13777.4 936.316   4
  -4  -2  -3 11988.6 985.196   3
  -4  -2  -3 11697.9 856.993   1
  -4  -2  -3 11179.9 797.701   2
   4  -2   3 11103.6 1007.17   2
  -4  -2  -3 12700.2 989.706   5
   4  -2   4 64888.1 2561.88   1
  -4  -2  -4 67139.0 2316.81   4
  -4  -2  -4 67337.0 2454.79   3
  -4  -2  -4 63724.6 2207.74   2
   4  -2   4 68398.2 2683.98   2
  -4  -2  -4 65693.4 2535.82   5
   4  -2   5 5653.75 758.787   1
  -4  -2  -5 7212.77 740.759   3
  -4  -2  -5 6995.54 704.689   2
  -4  -2  -5 5857.03 665.239   1
  -4  -2  -5 6806.21 787.845   5
   4  -2   6 25285.8 1597.85   1
  -4  -2  -6 26136.9 1458.65   2
  -4  -2  -6 28664.8 1703.85   5
  -4  -2  -7 1470.02 377.643   2
   4  -2   7 2108.54 477.696   1
   4  -2   8 17940.5 1449.52   1
  -4  -2  -8 21342.2 1412.60   2
  -4  -2  -9 432.066 309.714   2
   4  -2   9 556.344 321.470   1
   4  -2  10 35663.7 2068.95   1
  -4  -2 -10 29659.3 1870.89   2
   4  -2  11 8631.11 1053.74   1
  -4  -2 -11 9120.24 1042.21   2
   4  -2  12 9808.30 1143.45   1
  -4  -2 -12 8996.16 1101.60   2
   4  -2  13 14772.4 1440.83   1
  -4  -2 -13 16486.4 1526.31   2
  -4  -2 -14 2116.10 587.645   2
   4  -2  14 2423.30 635.639   1
  -4  -2 -15 7911.86 1133.72   2
   4  -2  15 8482.65 1213.85   1
  -4  -2 -16 2686.08 738.540   2
   4  -2  16 1482.99 511.303   1
  -4  -2 -17 5497.20 1000.69   2
   4  -2  17 5923.73 1050.94   1
  -4  -2 -18-346.140 378.504   2
   4  -2  18-166.273 382.421   1
   4  -1 -21 1626.36 654.775   2
   4  -1 -20-80.0566 298.511   2
   4  -1 -19 475.750 334.481   2
   4  -1 -18 1690.58 576.584   2
  -4  -1  18 1155.70 404.876   3
   4  -1 -17 8376.19 1102.95   2
  -4  -1  17 7385.75 945.532   3
   4  -1 -16 3506.04 711.015   2
  -4  -1  16 3401.57 652.931   3
   4  -1 -15 5343.55 822.020   2
  -4  -1  15 5381.24 783.012   3
  -4  -1  14 8924.13 1009.48   3
  -4  -1  14 10331.6 804.634   5
   4  -1 -14 11209.6 1159.80   2
  -4  -1  13 22244.7 1602.67   3
   4  -1 -13 22478.0 1755.73   1
  -4  -1  13 23642.7 1203.41   5
   4  -1 -13 23561.3 1634.45   2
   4  -1 -12 9670.13 972.577   3
  -4  -1  12 12884.5 1174.94   3
   4  -1 -12 12630.8 1276.51   1
  -4  -1  12 11463.9 781.829   5
   4  -1 -12 10984.8 1067.46   2
   4  -1 -12 11873.6 1026.89   5
   4  -1 -11 6426.32 773.252   3
  -4  -1  11 7627.56 889.169   3
  -4  -1  11 7050.29 583.011   5
   4  -1 -11 7355.74 944.174   1
   4  -1 -11 7243.29 845.744   2
   4  -1 -11 7279.47 790.255   5
   4  -1 -10 23934.9 1508.66   3
  -4  -1  10 23450.9 1565.45   3
   4  -1 -10 24255.1 1430.50   5
   4  -1 -10 23792.2 1650.58   1
  -4  -1  10 23722.9 1086.04   5
   4  -1 -10 24238.3 1493.79   2
  -4  -1   9 6679.04 532.634   5
   4  -1  -9 5969.75 720.442   3
  -4  -1   9 6507.49 789.247   3
   4  -1  -9 7331.64 885.543   1
   4  -1  -9 8002.06 779.162   5
   4  -1  -9 5585.64 692.017   2
   4  -1  -8 38794.4 1912.39   3
  -4  -1   8 35975.9 1902.61   3
   4  -1  -8 38910.3 2002.48   1
  -4  -1   8 36726.8 1323.19   5
  -4  -1   8 33412.5 1769.36   1
   4  -1  -8 36444.3 1718.35   5
   4  -1  -8 38341.2 1799.20   2
   4  -1  -7 739.430 260.636   5
  -4  -1   7 642.787 269.435   1
   4  -1  -7 823.027 305.265   3
   4  -1  -7 1090.98 304.156   2
  -4  -1   7 720.916 310.869   3
   4  -1  -7 1246.46 406.815   1
  -4  -1   7 734.459 184.059   5
   4  -1  -6 39852.5 1770.52   2
   4  -1  -6 42964.8 2007.25   3
  -4  -1   6 40634.4 2008.13   3
   4  -1  -6 46551.4 2085.77   1
  -4  -1   6 39937.1 1385.01   5
  -4  -1   6 42968.3 1877.24   1
   4  -1  -5 17199.7 1209.04   3
  -4  -1   5 16907.7 1232.90   3
   4  -1  -5 17309.2 1212.21   1
  -4  -1   5 16353.6 820.874   5
  -4  -1   5 17776.3 1122.27   1
   4  -1  -5 17006.3 1078.66   2
   4  -1  -4 59582.2 2379.69   3
  -4  -1   4 57475.2 2386.32   3
   4  -1  -4 58757.1 2332.23   1
  -4  -1   4 56702.7 1781.88   5
  -4  -1   4 60382.5 2190.82   1
  -4  -1   3 7837.73 704.940   1
   4  -1  -3 7692.81 453.561   4
   4  -1  -3 9225.16 866.216   3
   4  -1  -3 8277.86 805.654   1
  -4  -1   3 8195.39 604.505   5
  -4  -1   2 67284.0 2323.11   1
   4  -1  -2 69710.5 1643.68   4
   4  -1  -2 73769.7 2676.17   3
   4  -1  -2 67166.3 2499.69   1
  -4  -1   1 43755.0 1757.37   1
   4  -1  -1 44930.1 2004.55   3
   4  -1  -1 45880.6 1897.33   2
   4  -1  -1 42062.1 1875.58   1
  -4  -1   0 31004.4 1263.92   4
  -4  -1   0 27818.9 1362.93   1
   4  -1   0 31495.6 1626.06   3
  -4  -1   0 28425.9 1546.08   3
   4  -1   0 30037.2 1505.49   2
   4  -1   0 27336.9 1471.02   1
  -4  -1  -1 53738.0 1802.30   4
  -4  -1  -1 57747.8 2053.31   1
   4  -1   1 58414.9 2316.08   3
  -4  -1  -1 55023.6 2212.97   3
   4  -1   1 59084.6 2240.06   2
   4  -1   2 28123.2 1534.76   1
  -4  -1  -2 29852.0 1259.58   4
  -4  -1  -2 30056.1 1437.52   1
   4  -1   2 32255.3 1667.90   3
  -4  -1  -2 30083.1 1562.33   3
  -4  -1  -2 32379.0 1401.74   2
   4  -1   2 31417.3 1599.57   2
   4  -1   3 55004.2 2234.37   1
  -4  -1  -3 54966.7 1866.01   4
   4  -1   3 57295.1 2321.89   3
  -4  -1  -3 55754.3 2094.74   1
  -4  -1  -3 56724.8 2056.28   2
   4  -1   3 59924.0 2337.30   2
   4  -1   4 3890.96 557.919   1
   4  -1   4 4056.61 573.338   3
   4  -1   4 4802.75 643.122   2
  -4  -1  -4 4180.48 546.689   1
  -4  -1  -4 2580.36 435.443   2
   4  -1   5 64056.3 2575.86   1
  -4  -1  -5 64430.5 2423.35   2
  -4  -1  -5 65083.3 2462.53   1
   4  -1   5 69136.0 2691.56   2
  -4  -1  -6 4353.22 606.239   2
   4  -1   6 4941.88 674.447   2
   4  -1   6 3037.57 527.984   1
   4  -1   6 4659.01 637.285   3
  -4  -1  -6 5213.91 652.413   1
   4  -1   7 41789.5 2069.93   1
  -4  -1  -7 39801.8 1943.82   2
   4  -1   8 6698.37 810.336   1
  -4  -1  -8 6897.32 803.515   2
   4  -1   9 23548.0 1631.69   1
  -4  -1  -9 25988.6 1662.06   2
   4  -1  10 11172.1 1185.46   1
  -4  -1 -10 15846.8 1323.35   2
   4  -1  11 36384.5 2133.03   1
  -4  -1 -11 35887.7 2121.35   2
  -4  -1 -12 474.315 359.686   2
   4  -1  12 1272.97 441.049   1
  -4  -1 -13 4782.13 828.822   2
   4  -1  13 4885.63 832.122   1
   4  -1  14 12409.7 1332.13   1
  -4  -1 -14 12025.6 1346.11   2
   4  -1  15 6716.59 1008.01   1
  -4  -1 -15 5173.40 937.430   2
  -4  -1 -16 3018.42 744.081   2
   4  -1  16 4785.96 895.443   1
  -4  -1 -17 2259.70 646.914   2
   4  -1  17 2337.17 692.409   1
  -4  -1 -18 4133.45 895.104   2
   4  -1  18 2340.04 721.812   1
   4   0 -22 1674.19 573.135   2
   4   0 -21 1554.47 549.337   2
   4   0 -20 851.127 438.704   2
   4   0 -19 724.602 456.211   2
   4   0 -18 2332.34 601.466   2
   4   0 -17 3865.06 723.123   2
  -4   0  17 3313.82 595.944   3
  -4   0  17 2930.58 569.622   5
  -4   0  16 7595.54 880.800   3
  -4   0  16 7045.69 825.862   5
   4   0 -16 8486.58 1025.15   2
  -4   0  15 22514.8 1543.95   3
  -4   0  15 23242.0 1477.86   5
   4   0 -15 22210.3 1624.46   2
   4   0 -14 437.046 210.428   5
   4   0 -14-232.647 283.386   2
  -4   0  14 321.360 226.902   3
  -4   0  14-64.5870 184.847   5
   4   0 -13 379.144 169.198   5
   4   0 -13 539.161 287.944   2
  -4   0  13 358.771 227.549   3
  -4   0  13 571.494 247.339   5
   4   0 -12 5651.70 729.546   2
  -4   0  12 5781.37 750.834   3
   4   0 -12 5456.38 840.073   1
  -4   0  12 5297.45 634.851   5
   4   0 -12 6086.99 653.921   5
  -4   0  11 35835.6 1895.15   3
   4   0 -11 42171.9 2241.85   1
  -4   0  11 40402.2 1756.56   5
   4   0 -11 34774.2 1799.40   2
   4   0 -11 37632.1 1667.36   5
   4   0 -10 36.8388 118.819   5
   4   0 -10 181.496 184.939   2
   4   0 -10 92.4116 191.817   3
  -4   0  10-94.8069 203.535   3
   4   0 -10 135.951 231.982   1
  -4   0  10 47.7304 137.528   5
   4   0  -9 18257.5 1324.56   3
  -4   0   9 16194.0 1227.31   3
   4   0  -9 17463.9 1335.59   1
  -4   0   9 20054.7 1124.60   5
   4   0  -9 16935.8 1120.22   2
   4   0  -9 19212.6 1090.10   5
   4   0  -8 6831.98 795.215   3
  -4   0   8 5642.93 715.719   3
   4   0  -8 7147.54 820.641   1
  -4   0   8 5910.43 580.098   5
   4   0  -8 6213.73 634.973   2
   4   0  -7 8878.34 887.762   3
  -4   0   7 8033.62 832.680   3
   4   0  -7 8366.25 849.154   1
  -4   0   7 8154.77 675.126   5
   4   0  -7 8310.66 710.510   2
  -4   0   7 6878.25 754.382   1
   4   0  -6 1782.34 398.230   3
  -4   0   6 1646.62 384.219   1
   4   0  -6 1625.24 312.648   2
  -4   0   6 2107.74 430.588   3
   4   0  -6 1858.98 395.112   1
  -4   0   6 1716.67 306.002   5
   4   0  -5 17763.6 945.196   4
   4   0  -5 19034.2 1291.62   3
  -4   0   5 17909.1 1230.32   3
   4   0  -5 17389.7 1170.07   1
  -4   0   5 17073.5 974.713   5
   4   0  -5 19149.7 1040.81   2
  -4   0   5 18418.8 1191.48   1
   4   0  -4 15281.7 830.050   4
   4   0  -4 15612.1 1148.44   3
  -4   0   4 14484.7 1091.25   3
   4   0  -4 14530.6 1047.22   1
  -4   0   4 14431.9 893.014   5
  -4   0   4 14931.3 1053.67   1
  -4   0   3 3223.43 427.953   5
   4   0  -3 3384.06 358.734   4
   4   0  -3 3262.27 485.946   1
   4   0  -3 3886.30 563.769   3
  -4   0   3 2702.06 448.309   1
  -4   0   2 370.076 179.413   5
   4   0  -2 135.402 101.053   4
   4   0  -2 332.882 180.824   1
   4   0  -2 255.387 169.266   3
  -4   0   2 674.170 226.921   1
   4   0  -2 395.025 182.300   2
  -4   0   1-79.7206 149.973   1
   4   0  -1 105.451 156.852   1
   4   0  -1-37.2800 167.247   3
   4   0  -1 190.647 157.588   2
  -4   0   0 1192.99 298.646   1
   4   0   0 754.888 247.794   3
   4   0   0 1051.13 300.152   1
   4   0   0 1130.27 262.220   2
   4   0   1 84.4787 126.885   2
  -4   0  -1-50.3286 93.5145   4
   4   0   1 54.8277 119.486   3
  -4   0  -1-4.30367 131.622   1
   4   0   1 96.8046 138.818   1
   4   0   2 5818.30 626.628   1
  -4   0  -2 5119.91 394.982   4
  -4   0  -2 5044.87 590.545   1
   4   0   2 5071.99 634.811   3
   4   0   2 6008.81 622.379   2
  -4   0  -3-36.7595 144.647   1
   4   0   3 4.44355 108.175   2
  -4   0  -3 130.777 96.2023   4
   4   0   3 47.8305 130.544   3
   4   0   3 203.755 192.455   1
  -4   0  -3-13.0117 117.543   2
   4   0   4 4800.47 604.679   1
   4   0   4 6245.73 702.787   3
  -4   0  -4 6062.27 682.515   1
  -4   0  -4 4347.08 578.296   2
   4   0   4 5406.11 637.892   2
   4   0   5 334.050 186.325   2
   4   0   5 383.846 218.128   1
   4   0   5 415.575 228.538   3
  -4   0  -5 15.6537 167.324   1
  -4   0  -5 65.5241 171.052   2
   4   0   6 1265.65 329.922   2
   4   0   6 1025.02 325.486   1
   4   0   6 1374.01 339.076   3
  -4   0  -6 355.382 281.353   1
  -4   0  -6 397.094 222.202   2
   4   0   7 1026.69 327.824   2
  -4   0  -7 933.436 313.624   1
   4   0   7 830.737 265.829   3
   4   0   7 1010.80 322.396   1
  -4   0  -7 1056.53 331.975   2
   4   0   8 2792.22 488.054   3
   4   0   8 1951.81 430.049   1
  -4   0  -8 2259.58 480.293   2
  -4   0  -9 115.736 201.810   2
   4   0   9 91.7597 133.430   3
   4   0   9 395.072 236.585   1
   4   0  10 15217.5 1321.09   1
   4   0  10 15582.3 1132.37   3
  -4   0 -10 16894.0 1376.65   2
  -4   0 -11 576.932 331.206   2
   4   0  11 728.758 287.440   3
   4   0  11 322.473 295.756   1
   4   0  12 12442.7 1017.16   3
   4   0  12 14945.1 1339.53   1
  -4   0 -12 14749.1 1377.52   2
  -4   0 -13 259.427 243.548   2
   4   0  13 82.6772 278.830   1
   4   0  13 314.272 169.604   3
  -4   0 -14 6523.55 999.749   2
   4   0  14 8502.23 1082.18   1
  -4   0 -15 7059.14 1056.52   2
   4   0  15 7020.88 1016.57   1
   4   0  16 13709.4 1452.98   1
  -4   0 -16 18204.3 1768.23   2
  -4   0 -17 4041.78 881.214   2
   4   0  17 7324.02 1107.51   1
  -4   0 -18 2507.26 680.825   2
   4   0  18 2714.51 718.241   1
   4   0  19 615.888 437.116   1
   4   1 -20-36.6117 193.317   2
   4   1 -19 1318.24 477.256   2
  -4   1  19 745.700 367.929   5
   4   1 -18 1408.65 473.049   2
  -4   1  18 1822.63 505.298   5
   4   1 -17 10063.7 1128.54   2
  -4   1  17 7658.30 973.741   5
   4   1 -16 3008.67 579.170   2
  -4   1  16 2324.81 531.795   5
   4   1 -15 7193.39 879.272   2
  -4   1  15 6629.20 874.873   5
   4   1 -14 12183.9 1092.21   2
  -4   1  14 12281.4 1144.74   5
   4   1 -13 21430.2 1394.90   2
  -4   1  13 21599.1 1483.72   5
   4   1 -13 21955.1 1115.79   5
   4   1 -12 12940.1 1023.72   2
  -4   1  12 12553.0 1080.64   5
   4   1 -12 13364.5 819.353   5
   4   1 -11 9167.14 820.979   2
  -4   1  11 7082.97 802.327   5
   4   1 -11 8556.62 623.512   5
   4   1 -10 27161.7 1681.87   1
  -4   1  10 26190.3 1495.35   5
   4   1 -10 25169.1 1338.08   2
   4   1  -9 5573.62 748.404   1
  -4   1   9 7572.19 760.115   5
   4   1  -9 6281.97 604.636   2
   4   1  -8 39111.4 1943.19   1
  -4   1   8 36542.1 1741.31   5
   4   1  -8 38167.8 1532.19   2
   4   1  -7 599.834 240.392   4
   4   1  -7 458.130 173.895   2
   4   1  -7 799.479 282.164   3
   4   1  -7 663.302 295.835   1
  -4   1   7 542.515 235.589   5
   4   1  -6 38722.5 1687.98   4
   4   1  -6 40581.9 2042.70   3
   4   1  -6 39104.4 1813.93   1
  -4   1   6 38111.9 1711.65   5
   4   1  -6 38351.6 1437.46   2
  -4   1   6 41428.2 1954.98   1
   4   1  -5 15073.4 960.204   4
   4   1  -5 15655.5 1202.56   3
   4   1  -5 15471.0 1065.11   1
  -4   1   5 16013.4 1056.14   5
   4   1  -5 15775.3 828.233   2
  -4   1   5 17897.7 1212.81   1
   4   1  -4 58027.2 1997.75   4
   4   1  -4 59448.6 2463.78   3
   4   1  -4 56334.2 2155.99   1
  -4   1   4 56588.0 2138.15   5
   4   1  -4 58176.5 1753.75   2
  -4   1   4 58753.8 2321.49   1
  -4   1   3 8314.15 800.677   1
   4   1  -3 8686.86 668.184   4
   4   1  -3 9361.18 891.852   3
   4   1  -3 7926.06 583.065   2
   4   1  -3 7868.18 724.573   1
  -4   1   3 8002.08 734.726   5
   4   1  -2 62073.5 2027.17   4
   4   1  -2 69070.5 2638.19   3
   4   1  -2 69301.9 2011.76   2
   4   1  -2 67653.0 2293.35   1
  -4   1   2 63611.3 2338.60   5
   4   1  -1 44643.9 2045.72   3
   4   1  -1 43238.3 1550.82   2
   4   1  -1 45642.4 1780.08   1
  -4   1   1 43887.3 1872.21   5
  -4   1   0 25949.8 1432.93   1
   4   1   0 28292.4 1552.13   3
   4   1   0 25381.2 1163.16   2
   4   1   0 24113.2 1247.48   1
  -4   1  -1 56585.6 2223.96   1
   4   1   1 58718.9 2335.52   3
   4   1   1 54182.9 1900.53   2
   4   1   1 54453.4 2015.57   1
   4   1   2 26156.3 1328.33   1
  -4   1  -2 26010.4 727.363   4
   4   1   2 29492.8 1566.79   3
  -4   1  -2 32259.7 1612.12   1
   4   1   2 30184.9 1357.33   2
   4   1   3 53003.9 2014.43   1
  -4   1  -3 51517.8 1302.12   4
   4   1   3 53642.1 2209.72   3
  -4   1  -3 55524.6 2230.96   1
   4   1   3 53803.0 2011.44   2
   4   1   4 3975.95 515.522   1
  -4   1  -4 5025.31 638.697   1
   4   1   4 4032.57 560.297   3
   4   1   4 4834.07 577.889   2
   4   1   5 66144.0 2426.00   1
   4   1   5 69503.7 2553.25   3
  -4   1  -5 71487.0 2702.60   1
  -4   1  -5 66792.2 2624.23   2
   4   1   5 69254.8 2534.36   2
   4   1   6 4388.71 586.133   1
   4   1   6 3795.90 551.963   3
   4   1   6 4915.41 634.663   2
  -4   1  -6 4652.43 655.203   2
   4   1   7 41670.3 1920.15   1
   4   1   7 43329.9 1910.69   3
   4   1   7 46035.2 2103.57   2
   4   1   8 7027.41 772.358   1
   4   1   8 6920.69 720.259   3
  -4   1  -8 5996.82 785.152   2
   4   1   9 26690.7 1459.37   3
   4   1   9 24748.0 1588.04   1
  -4   1  -9 26326.0 1727.81   2
   4   1  10 14814.5 1064.18   3
   4   1  10 15769.2 1253.87   1
  -4   1 -10 17208.5 1437.04   2
   4   1  11 38934.8 1783.56   3
   4   1  11 35441.6 2008.14   1
  -4   1 -11 35140.7 2143.13   2
   4   1  12 713.770 388.792   1
   4   1  12 407.716 166.138   3
  -4   1 -12-266.473 344.293   2
   4   1  13 5220.58 799.620   1
  -4   1 -13 5711.87 904.472   2
   4   1  14 10894.7 1210.91   1
  -4   1 -14 11745.1 1336.90   2
  -4   1 -15 8321.31 1173.29   2
   4   1  15 7118.68 1026.82   1
  -4   1 -16 4412.75 893.738   2
   4   1  16 5785.11 956.883   1
  -4   1 -17 2572.87 663.509   2
   4   1  17 2986.98 722.834   1
  -4   1 -18 2912.73 815.308   2
   4   1  18 3002.55 779.328   1
   4   1  19 957.430 440.649   1
  -4   2  20 1961.74 596.176   5
  -4   2  19 1349.27 514.966   5
  -4   2  18 2847.02 703.426   5
   4   2 -17 3538.08 643.702   2
  -4   2  17 4039.48 765.313   5
   4   2 -16 12952.3 1167.00   2
  -4   2  16 10888.7 1247.21   5
   4   2 -15 10185.3 994.537   2
  -4   2  15 13401.9 1310.64   5
   4   2 -14 2848.35 504.771   2
  -4   2  14 3072.20 639.783   5
   4   2 -13 1966.86 406.173   2
  -4   2  13 2730.95 591.528   5
   4   2 -12 7633.13 728.159   2
  -4   2  12 7756.70 925.769   5
   4   2 -11 31810.8 1453.49   2
  -4   2  11 31056.7 1861.42   5
   4   2 -10 11553.6 1080.52   4
   4   2 -10 12289.9 807.273   2
   4   2  -9 24200.7 1509.85   4
   4   2  -9 23219.1 1501.90   1
   4   2  -9 23700.0 1091.11   2
  -4   2   9 24598.5 1553.93   5
   4   2  -8 4193.92 611.022   4
   4   2  -8 4552.34 627.957   1
   4   2  -8 4056.20 400.902   2
  -4   2   8 3457.65 577.329   5
   4   2  -7 29477.7 1583.26   4
   4   2  -7 26767.7 1494.56   1
   4   2  -7 28657.2 1065.31   2
  -4   2   7 28927.6 1649.43   5
   4   2  -6 5657.74 675.227   4
   4   2  -6 7231.00 730.810   1
   4   2  -6 7234.41 450.514   2
  -4   2   6 7541.36 805.161   5
   4   2  -5 86933.2 2809.90   4
   4   2  -5 82964.0 2003.22   2
   4   2  -5 82272.5 2685.09   1
   4   2  -5 82302.9 1978.12   2
  -4   2   5 78578.5 2869.55   5
  -4   2   4 45812.2 2073.10   1
   4   2  -4 40854.0 1792.24   4
   4   2  -4 44546.7 2198.76   3
   4   2  -4 42336.5 1224.88   2
   4   2  -4 43009.3 1754.41   1
  -4   2   4 43431.8 1986.89   5
   4   2  -4 42895.4 1194.20   2
  -4   2   3 73232.1 2707.79   1
   4   2  -3 71843.3 2428.39   4
   4   2  -3 73057.1 1786.81   2
   4   2  -3 71493.7 2332.42   1
  -4   2   3 67688.4 2603.85   5
   4   2  -3 68842.7 1718.04   2
   4   2  -2 29735.3 1409.36   4
   4   2  -2 28552.4 1676.48   3
   4   2  -2 28582.9 983.778   2
   4   2  -2 29102.1 1328.72   1
  -4   2   2 27621.5 1542.02   5
   4   2  -1 64267.1 1766.26   2
   4   2  -1 61158.7 2079.92   1
  -4   2   1 62691.1 2482.20   5
   4   2   0 80977.6 2967.53   3
   4   2   0 79913.3 2161.16   2
  -4   2   0 77403.1 2837.93   5
   4   2   0 80150.2 2419.62   1
   4   2   1 32680.0 1731.05   3
   4   2   1 32474.9 1260.13   2
  -4   2  -1 30270.3 1648.17   5
   4   2   1 28129.6 1293.54   1
   4   2   2 28003.7 1575.16   3
  -4   2  -2 28268.6 1570.57   1
   4   2   2 25943.5 1196.22   2
   4   2   2 25946.6 1250.46   1
   4   2   3 11965.1 840.151   1
   4   2   3 14451.0 1111.72   3
  -4   2  -3 13997.5 1104.88   1
   4   2   3 13290.3 867.062   2
   4   2   4 65051.0 2217.31   1
   4   2   4 66122.8 2522.11   3
   4   2   4 60013.9 2196.70   2
   4   2   5 6273.09 652.960   1
   4   2   5 7552.27 771.328   3
   4   2   5 7219.66 705.168   2
   4   2   6 22938.5 1299.30   1
   4   2   6 22891.1 1376.99   3
   4   2   6 24475.3 1397.92   2
   4   2   7 2073.32 411.312   2
   4   2   7 2128.36 413.660   3
   4   2   7 1926.10 385.185   1
  -4   2  -7 1232.43 384.272   2
   4   2   8 20240.8 1266.74   3
   4   2   8 20226.0 1296.22   1
   4   2   8 21460.0 1421.99   2
   4   2   9 458.503 208.774   3
   4   2   9 599.583 323.549   1
  -4   2  -9 768.400 350.516   2
   4   2  10 36053.3 1701.50   3
   4   2  10 35798.7 1892.67   1
  -4   2 -10 34301.1 2139.57   2
   4   2  11 9032.12 798.504   3
   4   2  11 8703.27 944.425   1
  -4   2 -11 7857.06 1015.02   2
   4   2  12 10091.0 834.992   3
   4   2  12 10415.6 1072.14   1
  -4   2 -12 8883.02 1119.95   2
   4   2  13 17416.5 1449.29   1
  -4   2 -13 16591.2 1575.17   2
   4   2  14 1485.40 478.262   1
  -4   2 -14 1310.62 563.383   2
   4   2  15 10405.8 1212.36   1
  -4   2 -15 7926.44 1163.87   2
   4   2  16 2873.24 649.578   1
  -4   2 -16 2652.22 711.525   2
   4   2  17 5472.52 948.716   1
  -4   2 -17 4452.29 968.663   2
   4   2  18 271.771 317.521   1
  -4   2 -18 4.29655 258.110   2
   4   2  19-653.053 405.858   1
  -4   3  20 406.955 366.946   5
  -4   3  19 1144.98 427.014   5
  -4   3  18 3793.43 852.166   5
  -4   3  17 3328.60 748.557   5
  -4   3  16 3897.66 808.803   5
   4   3 -15 5812.02 969.958   4
  -4   3  15 5917.24 942.995   5
   4   3 -14 10498.3 1224.32   4
   4   3 -14 12906.5 960.197   2
  -4   3  14 10737.6 1259.68   5
   4   3 -13 9273.30 1109.95   4
   4   3 -13 10589.9 818.800   2
  -4   3  13 9422.01 1143.47   5
   4   3 -12 6405.91 912.739   4
   4   3 -12 6352.73 583.435   2
  -4   3  12 7326.82 976.263   5
   4   3 -11 3903.01 713.393   4
   4   3 -11 4931.93 466.228   2
  -4   3  11 4449.70 731.866   5
   4   3 -10 12142.4 1161.17   4
   4   3 -10 11309.0 637.620   2
  -4   3  10 10339.2 1110.31   5
   4   3  -9 3742.94 634.433   4
   4   3  -9 3736.70 309.797   2
  -4   3   9 3536.70 650.701   5
   4   3  -8 6415.74 808.131   4
   4   3  -8 5958.43 289.528   2
  -4   3   8 5533.42 788.573   5
   4   3  -7 3585.35 591.441   4
  -4   3   7 3415.68 604.798   5
   4   3  -6 9646.19 927.962   4
   4   3  -6 10713.0 857.400   1
  -4   3   6 10161.4 1011.10   5
   4   3  -5 12756.1 1056.50   4
   4   3  -5 11417.4 851.706   1
  -4   3   5 14738.9 1204.94   5
   4   3  -4 13581.1 1060.65   4
   4   3  -4 13773.1 888.907   1
  -4   3   4 11286.6 1060.32   5
   4   3  -3 8722.42 835.444   4
   4   3  -3 8865.51 675.292   1
  -4   3   3 8264.66 904.960   5
   4   3  -2 38961.2 1811.74   4
   4   3  -2 35435.3 1425.45   1
  -4   3   2 39192.0 2002.97   5
   4   3  -1 29777.1 1224.30   1
   4   3  -1 27246.0 729.451   2
  -4   3   1 28071.3 1669.28   5
   4   3   0 13391.3 587.812   2
   4   3   0 12636.8 771.259   1
  -4   3   0 14793.0 1197.89   5
   4   3   1 24988.8 963.564   2
   4   3   1 22907.9 1057.69   1
  -4   3  -2 28685.8 1717.84   5
   4   3   2 27979.1 1140.76   2
   4   3   2 27750.0 1202.03   1
  -4   3  -3 1698.49 453.806   5
   4   3   3 1818.81 308.230   2
   4   3   3 1481.64 300.696   1
   4   3   4 5913.85 557.477   1
   4   3   4 5762.57 572.973   2
  -4   3  -5 4940.78 316.277   4
   4   3   5 5158.76 531.802   1
   4   3   5 5603.29 603.434   2
  -4   3  -6 6443.38 438.941   4
   4   3   6 5637.84 614.325   1
   4   3   6 6061.21 665.172   2
   4   3   7 1634.56 377.744   2
   4   3   7 1785.88 358.027   1
   4   3   8 1820.95 411.657   2
   4   3   8 1512.31 359.711   1
   4   3   9 6173.25 705.035   1
  -4   3  -9 5820.60 889.463   2
   4   3  10 6711.00 768.756   1
  -4   3 -10 6467.19 945.182   2
   4   3  11 21952.6 1477.98   1
  -4   3 -11 20026.0 1727.84   2
   4   3  12 4689.40 714.894   1
  -4   3 -12 4698.07 844.544   2
   4   3  13 4287.72 709.551   1
  -4   3 -13 4865.81 872.748   2
   4   3  14 4903.59 773.031   1
  -4   3 -14 4732.09 923.395   2
   4   3  15 3345.29 702.277   1
  -4   3 -15 3373.65 809.119   2
   4   3  16 1949.32 568.764   1
  -4   3 -16 1216.57 549.908   2
   4   3  17 1150.59 422.138   1
  -4   3 -17 808.234 464.577   2
   4   3  18 1933.52 579.484   1
   4   3  19 1930.08 670.944   1
  -4   4  18 1191.04 492.699   5
   4   4 -17 1904.33 630.865   4
  -4   4  17 2259.28 703.711   5
   4   4 -16 12598.2 1471.52   4
  -4   4  16 9529.95 1302.09   5
   4   4 -15 6198.17 1014.83   4
  -4   4  15 4263.03 856.836   5
   4   4 -14 7388.12 1076.32   4
  -4   4  14 7643.67 1111.01   5
   4   4 -13 1487.44 525.772   4
  -4   4  13 2679.93 704.706   5
   4   4 -12 13091.3 1351.07   4
  -4   4  12 10380.2 1247.15   5
   4   4 -11 10358.0 1155.25   4
  -4   4  11 7867.20 1077.52   5
   4   4 -10 1230.69 419.547   4
  -4   4  10 930.646 449.474   5
   4   4  -9 11635.0 1173.54   4
  -4   4   9 9905.96 1171.08   5
   4   4  -8 2485.90 554.053   4
  -4   4   8 2434.11 583.768   5
   4   4  -7 7219.11 891.673   4
  -4   4   7 7569.97 991.010   5
   4   4  -6 5866.17 800.405   4
  -4   4   6 7672.92 967.460   5
   4   4  -5 29943.8 1777.40   4
  -4   4   5 28409.4 1859.41   5
   4   4  -4 7323.54 852.877   4
  -4   4   4 8197.42 991.913   5
   4   4  -3 33627.1 1849.92   4
   4   4  -3 35326.9 1335.36   1
  -4   4   3 39106.8 2141.18   5
   4   4  -2 19151.1 889.525   1
  -4   4   2 20102.9 1511.04   5
   4   4  -1 38131.4 1286.66   1
  -4   4   1 41350.3 2206.41   5
   4   4   0 31665.2 1117.23   1
  -4   4   0 29952.6 1879.58   5
   4   4   1 19264.3 827.382   1
  -4   4  -1 16924.0 1396.16   5
   4   4   1 18476.8 725.479   2
   4   4   2 24389.9 980.552   1
  -4   4  -2 25519.4 1738.51   5
   4   4   2 25139.0 1012.61   2
  -4   4  -3 890.234 381.723   5
   4   4   3 1252.00 257.901   2
   4   4   3 1113.05 223.021   1
   4   4   4 46353.1 1737.64   2
  -4   4  -4 45397.7 2390.11   5
   4   4   4 46791.1 1578.66   1
   4   4   5 8229.95 621.139   1
   4   4   5 7874.36 708.044   2
  -4   4  -5 7722.16 971.670   5
  -4   4  -6 37197.2 1244.81   4
   4   4   6 36359.4 1491.50   1
   4   4   6 37421.8 1707.84   2
  -4   4  -6 35712.8 2161.62   5
  -4   4  -7 6160.78 507.503   4
   4   4   7 6134.23 618.505   1
   4   4   7 7532.27 780.043   2
  -4   4  -8 25087.6 1157.04   4
   4   4   8 21368.6 1244.67   1
  -4   4  -9 10907.2 801.486   4
   4   4   9 12339.8 959.542   1
  -4   4 -10 31127.0 1490.80   4
   4   4  10 33297.6 1707.82   1
   4   4  11 10876.8 1000.95   1
   4   4  12 8579.30 927.173   1
  -4   4 -13 2127.36 634.438   2
   4   4  13 1718.68 461.640   1
   4   4  14 2152.30 527.660   1
  -4   4 -14 1878.53 594.568   2
   4   4  15 1693.18 501.572   1
  -4   4 -15 2490.21 707.004   2
   4   4  16-84.5554 218.040   1
  -4   4 -16-480.232 375.214   2
   4   4  17 3286.76 694.003   1
   4   4  18 236.040 222.892   1
  -4   5  16 980.754 529.988   5
   4   5 -15 5503.24 1018.80   4
  -4   5  15 8218.57 1244.69   5
   4   5 -14 6899.85 1088.72   4
  -4   5  14 7100.53 1156.66   5
   4   5 -13 3621.75 806.293   4
  -4   5  13 3439.41 789.083   5
   4   5 -12 4171.42 794.532   4
  -4   5  12 4046.46 869.444   5
   4   5 -11 1243.16 463.616   4
  -4   5  11 1257.59 452.651   5
   4   5 -10 12347.5 1310.94   4
  -4   5  10 12352.3 1416.10   5
   4   5  -9 952.567 428.223   4
  -4   5   9 1022.33 477.459   5
   4   5  -8 13374.4 1330.70   4
  -4   5   8 10767.3 1281.08   5
   4   5  -7 1047.74 401.042   4
  -4   5   7 683.821 372.586   5
   4   5  -6 26898.0 1846.92   4
  -4   5   6 29687.0 2063.43   5
   4   5  -5 879.227 388.423   4
  -4   5   5 2142.51 652.315   5
   4   5  -4 34915.0 2057.31   4
  -4   5   4 34117.4 2187.46   5
  -4   5   3 7534.21 1001.33   5
  -4   5   2 36027.3 2206.47   5
  -4   5   1 16387.1 1472.00   5
  -4   5   0 42219.2 2405.41   5
  -4   5  -1 25393.8 1835.37   5
  -4   5  -2 1217.01 467.773   5
  -4   5  -3 4947.26 821.202   5
   4   5   3 6241.53 520.123   2
  -4   5  -4 6601.96 947.542   5
   4   5   4 6190.01 361.576   1
   4   5   4 6622.25 601.023   2
  -4   5  -5 22728.0 1785.50   5
   4   5   5 24583.5 1290.03   2
   4   5   5 24850.0 927.935   1
  -4   5  -6 2804.23 667.308   5
   4   5   6 1997.74 387.047   2
   4   5   6 2385.14 304.918   1
   4   5   7 10823.3 709.355   1
  -4   5  -7 12209.9 768.306   4
  -4   5  -7 10433.6 1226.88   5
  -4   5  -8 1724.98 556.724   5
   4   5   8 2600.25 377.518   1
  -4   5  -8 2258.00 359.394   4
  -4   5  -9 10480.6 807.351   4
   4   5   9 10013.4 807.025   1
  -4   5  -9 12087.1 1354.54   5
  -4   5 -10 664.574 454.199   5
  -4   5 -10 784.680 272.172   4
   4   6 -13 5344.09 1018.45   4
  -4   6  13 4730.25 1022.08   5
   4   6 -12 248.095 289.527   4
  -4   6  12 724.892 451.251   5
   4   6 -11 4539.06 868.429   4
  -4   6  11 3375.93 852.684   5
   4   6 -10 785.002 438.875   4
  -4   6  10 335.817 275.121   5
   4   6  -9 3449.71 757.617   4
  -4   6   9 4023.84 882.726   5
   4   6  -8 380.489 318.925   4
  -4   6   8 789.031 470.203   5
   4   6  -7 1320.06 449.451   4
  -4   6   7 1644.41 553.870   5
   4   6  -6 788.521 400.636   4
  -4   6   6 73.7665 276.307   5
   4   6  -5 4157.26 762.030   4
  -4   6   5 4513.64 903.621   5
  -4   6   4 2871.23 714.204   5
  -4   6   3 4527.61 839.969   5
  -4   6   2 1636.28 579.926   5
  -4   6   1 4888.12 861.289   5
  -4   6   0 1488.80 532.239   5
  -4   6  -1 10728.0 1257.61   5
  -4   6  -2 2573.61 648.678   5
  -4   6  -3 482.144 389.647   5
  -4   6  -4 2166.54 588.882   5
  -4   6  -5 2281.64 598.106   5
  -4   6  -6 935.698 451.733   5
  -4   6  -7 301.319 369.295   5
  -4   6  -8 1428.74 521.153   5
  -4   6  -9 567.067 343.662   5
  -4   6 -10 6383.38 1076.82   5
  -4   6 -11 955.437 463.198   5
  -4   6 -12 2391.85 721.396   5
  -4   6 -13 1253.23 452.577   5
  -4   6 -14 3092.62 768.623   5
   4   7  -9 1249.89 553.158   4
  -4   7   9 1539.24 643.474   5
   4   7  -8 2079.71 595.817   4
  -4   7   8 2284.56 710.278   5
   4   7  -7 2459.12 661.465   4
  -4   7   7 1588.47 586.642   5
  -4   7   6 8440.57 1266.86   5
  -4   7   5 166.342 313.775   5
  -4   7   4 4681.20 946.416   5
  -4   7   3 1492.08 616.424   5
  -4   7   2 8491.12 1231.79   5
  -4   7   1 1182.05 486.451   5
  -4   7   0 7100.95 1128.72   5
  -4   7  -1 15005.1 1614.47   5
  -4   7  -2 1842.98 623.911   5
  -4   7  -3 13190.0 1495.92   5
  -4   7  -4 3230.19 812.057   5
  -4   7  -5 16715.8 1695.91   5
  -4   7  -6 303.339 385.178   5
  -4   7  -7 12902.2 1516.39   5
  -4   7  -8 2980.96 728.561   5
  -4   7  -9 7229.85 1146.99   5
  -4   7 -10 1022.33 514.296   5
  -4   7 -11 3921.58 876.600   5
  -4   7 -12 2457.71 741.260   5
  -4   8   3 3909.09 917.789   5
  -4   8   2 1896.60 692.328   5
  -4   8   1 8935.38 1345.98   5
  -4   8   0 2979.69 773.663   5
  -4   8  -1 4971.15 1021.98   5
  -4   8  -2 8243.52 1284.01   5
  -4   8  -3 5886.81 1105.34   5
  -4   8  -4 6467.96 1126.89   5
  -4   8  -5 1212.33 536.138   5
  -4   8  -6 5434.85 1038.66   5
   5  -8  -7 2075.20 639.911   1
   5  -8  -6 1246.15 481.441   1
   5  -8  -5 2800.29 717.791   1
   5  -8  -4 4285.09 893.421   1
   5  -8  -3 962.895 475.908   1
   5  -8  -2 2436.63 657.582   1
   5  -8  -1-187.119 281.238   1
   5  -8   0 1744.43 550.048   1
   5  -8   1 252.778 291.045   1
  -5  -8  -1 1778.01 619.985   3
   5  -8   2 2384.07 644.428   1
  -5  -8  -2 2837.79 791.994   3
   5  -8   3 1081.01 450.519   1
  -5  -8  -3 1450.28 575.225   3
   5  -8   4 3350.67 787.198   1
  -5  -8  -4 3150.01 764.046   3
   5  -8   5 1947.36 616.506   1
   5  -7 -10 6791.66 1147.67   1
   5  -7  -9 3516.74 836.608   1
   5  -7  -8 6381.88 1056.61   1
   5  -7  -7 2836.66 734.818   1
  -5  -7   6 10745.6 1503.35   3
   5  -7  -6 7359.56 1109.73   1
  -5  -7   5 7404.54 1272.40   3
   5  -7  -5 8482.97 1222.03   2
   5  -7  -5 7441.35 1108.73   1
   5  -7  -4 1459.46 504.180   1
  -5  -7   4 2605.81 735.245   3
   5  -7  -4 1629.59 595.404   2
  -5  -7   3 12066.1 1551.48   3
   5  -7  -3 9273.78 1310.60   2
   5  -7  -3 10629.7 1306.43   1
   5  -7  -2-332.173 438.858   1
  -5  -7   2-353.029 322.032   3
   5  -7  -1 5320.00 919.880   1
  -5  -7   1 5396.79 984.424   3
   5  -7   0 1789.74 627.784   1
  -5  -7   0 1740.20 566.167   3
   5  -7   1 3079.82 719.357   1
  -5  -7  -1 4974.49 954.449   3
   5  -7   2 564.303 420.283   1
  -5  -7  -2 640.021 305.215   3
   5  -7   3 5713.50 943.160   1
  -5  -7  -3 4627.66 893.851   3
   5  -7   4 2397.50 601.809   1
  -5  -7  -4 3313.19 761.961   3
  -5  -7  -5 5636.79 954.820   3
   5  -7   5 8100.59 1145.58   1
  -5  -7  -6 2214.43 577.875   3
   5  -7   6 3052.29 732.954   1
   5  -7   7 1728.60 595.798   1
   5  -7   8 569.456 331.682   1
   5  -6 -12 1308.68 554.998   1
   5  -6 -11 168.187 278.451   1
  -5  -6  10 3713.37 878.771   3
   5  -6 -10 2708.46 752.374   2
   5  -6 -10 3575.29 828.093   1
  -5  -6   9 3791.84 897.367   3
   5  -6  -9 2428.52 726.061   2
   5  -6  -9 2642.30 639.598   1
  -5  -6   8 999.947 547.215   3
   5  -6  -8 1769.92 593.952   2
   5  -6  -8 1222.35 502.073   1
  -5  -6   7 2073.33 655.925   3
   5  -6  -7 2479.53 670.208   2
   5  -6  -7 2451.27 656.566   1
  -5  -6   6 373.000 354.481   3
   5  -6  -6 775.697 424.617   2
   5  -6  -6 171.451 297.688   1
   5  -6  -5 2303.00 617.945   1
  -5  -6   5 2336.14 702.794   3
   5  -6  -5 2021.74 584.034   2
   5  -6  -4 1930.01 569.301   1
  -5  -6   4 3312.16 816.460   3
   5  -6  -4 2414.46 661.313   2
   5  -6  -3 337.287 277.745   1
  -5  -6   3 625.863 443.209   3
   5  -6  -2 3586.30 740.535   1
  -5  -6   2 4899.59 922.499   3
   5  -6  -1-12.2924 236.555   1
  -5  -6   1-219.944 325.485   3
   5  -6   0-329.493 297.739   1
  -5  -6   0-173.198 239.278   3
   5  -6   1 2205.77 593.320   1
  -5  -6  -1 2338.64 610.669   3
   5  -6   2 674.006 365.044   1
  -5  -6  -2 755.931 355.197   3
  -5  -6  -3 2420.92 654.795   3
   5  -6   3 3029.67 679.326   1
  -5  -6  -4 9374.93 1157.70   3
   5  -6   4 9872.26 1202.21   1
  -5  -6  -5 1010.74 462.470   3
   5  -6   5 398.340 330.226   1
  -5  -6  -6 13713.3 1368.59   3
   5  -6   6 14145.3 1486.29   1
  -5  -6  -7 1147.04 404.564   3
   5  -6   7 1458.32 523.049   1
   5  -6   8 9844.69 1291.30   1
  -5  -6  -8 9824.42 1109.24   3
   5  -6   9 326.526 339.720   1
   5  -6  10 10358.0 1348.85   1
  -5  -5  14 3105.12 831.388   3
   5  -5 -14 3017.68 795.018   1
   5  -5 -13 1200.86 514.787   2
  -5  -5  13 548.816 377.509   3
   5  -5 -13-3.98478 353.034   1
   5  -5 -12 3492.49 827.890   2
  -5  -5  12 3245.10 801.336   3
   5  -5 -12 4022.79 882.862   1
   5  -5 -11 2454.79 656.855   2
  -5  -5  11 3540.43 869.578   3
   5  -5 -11 2754.02 678.132   1
  -5  -5  10 11901.3 1475.95   3
   5  -5 -10 13013.0 1453.43   1
   5  -5 -10 12432.1 1423.97   2
  -5  -5   9 5489.21 1021.91   3
   5  -5  -9 4333.08 875.191   2
   5  -5  -9 4559.44 851.372   1
  -5  -5   8 10639.3 1356.85   3
   5  -5  -8 7716.71 1108.01   2
   5  -5  -8 7812.92 1093.82   1
  -5  -5   7 2203.95 653.572   3
   5  -5  -7 3204.25 719.578   2
   5  -5  -7 4114.32 809.991   1
  -5  -5   6 11727.5 1413.08   3
   5  -5  -6 14894.7 1466.60   1
   5  -5  -6 13759.9 1407.55   2
  -5  -5   5 15922.8 1597.20   3
   5  -5  -5 12077.7 1316.93   1
   5  -5  -5 13530.8 1387.53   2
   5  -5  -4 3829.26 756.449   1
  -5  -5   4 4670.02 872.171   3
  -5  -5   3 15001.2 1532.45   3
   5  -5  -3 14781.0 1414.81   1
   5  -5  -2 1531.62 475.713   1
  -5  -5   2 738.854 377.232   3
  -5  -5   1 15124.7 1499.26   3
   5  -5  -1 14802.5 1403.33   1
   5  -5   0 4573.34 793.186   1
  -5  -5   0 3854.92 785.111   3
   5  -5   1 6727.90 939.903   1
  -5  -5  -1 7458.30 1027.93   3
  -5  -5  -2 4937.37 817.671   3
   5  -5   2 3580.41 698.992   1
  -5  -5  -3 11420.8 1249.04   3
  -5  -5  -3 10482.2 701.694   2
   5  -5   3 10111.0 1172.51   1
  -5  -5  -4 8661.74 1070.98   3
  -5  -5  -4 9946.49 759.285   2
   5  -5   4 8464.65 1088.67   1
  -5  -5  -5 20432.2 1597.86   3
  -5  -5  -5 18770.7 1176.14   2
   5  -5   5 18887.7 1629.09   1
  -5  -5  -6 3483.13 540.705   2
  -5  -5  -6 3923.18 704.105   3
   5  -5   6 3262.11 727.939   1
  -5  -5  -7 8509.43 985.334   3
  -5  -5  -7 6747.65 778.192   2
   5  -5   7 7720.69 1071.41   1
  -5  -5  -8 1207.40 401.673   2
  -5  -5  -8 714.203 319.957   3
   5  -5   9 11474.5 1353.98   1
  -5  -5  -9 11125.2 1096.50   3
  -5  -5  -9 9196.98 1021.81   2
  -5  -5 -10 4391.37 743.638   2
   5  -5  10 4528.44 867.636   1
   5  -5  11 579.983 378.178   1
  -5  -5 -11 72.9478 230.241   2
  -5  -5 -12 652.335 330.940   2
   5  -5  12 797.672 490.068   1
  -5  -5 -13 3426.22 728.277   2
  -5  -5 -14 73.4230 269.131   2
  -5  -5 -15 931.994 492.616   2
  -5  -4  17 2286.09 718.339   3
   5  -4 -16 1857.44 642.566   2
  -5  -4  16 2467.87 700.341   3
   5  -4 -15 9891.23 1322.54   2
  -5  -4  15 9731.49 1338.72   3
   5  -4 -15 8739.59 1316.17   1
   5  -4 -14 3589.85 819.610   2
  -5  -4  14 2221.96 683.538   3
   5  -4 -14 3805.71 853.440   1
   5  -4 -13 6914.18 1076.74   2
  -5  -4  13 6277.99 1075.21   3
   5  -4 -13 8772.34 1255.98   1
  -5  -4  12 1091.77 544.322   3
   5  -4 -12 1053.43 471.495   1
   5  -4 -11 8763.35 1155.84   2
  -5  -4  11 8212.77 1199.00   3
   5  -4 -11 8718.76 1195.94   1
   5  -4 -10 6844.10 1014.21   2
  -5  -4  10 8457.00 1177.04   3
   5  -4 -10 6124.25 990.606   1
  -5  -4   9 13377.7 1476.37   3
   5  -4  -9 12627.5 1368.10   1
   5  -4  -9 13432.5 1376.49   2
  -5  -4   8 3124.24 734.875   3
   5  -4  -8 2646.73 635.225   2
   5  -4  -8 3157.47 701.770   1
  -5  -4   7 18459.7 1694.26   3
   5  -4  -7 19133.7 1603.91   1
   5  -4  -7 19924.0 1622.83   2
  -5  -4   7 16260.0 1119.40   1
  -5  -4   6 14076.4 988.483   1
  -5  -4   6 12725.6 1385.08   3
   5  -4  -6 15909.1 1448.82   1
   5  -4  -6 15389.0 1403.92   2
  -5  -4   5 10754.0 831.849   1
   5  -4  -5 11641.3 555.960   4
  -5  -4   5 12061.0 1332.17   3
   5  -4  -5 10116.9 1156.59   1
   5  -4  -5 12288.0 1236.89   2
  -5  -4   4 22724.9 1193.09   1
  -5  -4   4 21846.2 1773.30   3
   5  -4  -4 22286.6 1675.22   1
   5  -4  -3 9320.07 1066.57   1
  -5  -4   3 8031.42 668.952   1
  -5  -4   3 7551.23 506.932   5
  -5  -4   2 32945.4 1402.05   1
  -5  -4   2 31419.9 2102.44   3
  -5  -4   2 35492.3 1371.99   5
   5  -4  -2 33820.9 2059.86   1
   5  -4  -1 5215.88 819.153   1
  -5  -4   1 5735.77 545.899   1
  -5  -4   1 7215.54 970.891   3
  -5  -4   1 6002.68 588.195   5
  -5  -4   0 24078.5 1760.94   3
  -5  -4   0 23919.1 1160.47   1
  -5  -4   0 23600.6 1295.26   5
   5  -4   0 23247.5 1670.78   1
  -5  -4  -1 4668.76 762.154   3
   5  -4   1 5109.12 799.092   1
  -5  -4  -1 3958.91 507.196   1
  -5  -4  -1 5384.60 641.823   5
  -5  -4  -2 13851.3 1296.61   3
  -5  -4  -2 13243.3 763.978   2
  -5  -4  -2 13651.0 1096.33   5
   5  -4   2 12359.0 1223.59   1
  -5  -4  -3 7154.41 923.909   3
  -5  -4  -3 7790.90 650.077   2
   5  -4   3 6924.96 922.601   1
  -5  -4  -3 5956.44 750.576   5
   5  -4   4 15587.2 1412.84   1
  -5  -4  -4 15083.4 1334.03   3
  -5  -4  -4 14203.2 970.224   2
   5  -4   5 9046.39 1097.47   1
  -5  -4  -5 8857.69 997.573   3
  -5  -4  -5 8489.90 788.557   2
   5  -4   6 13773.7 1342.95   1
  -5  -4  -6 15574.8 1309.68   3
  -5  -4  -6 13244.8 1056.33   2
  -5  -4  -7 4401.00 650.443   2
  -5  -4  -7 4085.39 660.819   3
   5  -4   7 5464.22 872.665   1
  -5  -4  -8 2475.32 515.250   2
  -5  -4  -8 3146.72 584.668   3
   5  -4   8 3614.82 752.762   1
   5  -4   9 14202.1 1434.01   1
  -5  -4  -9 11510.0 1158.35   2
  -5  -4 -10 3264.78 672.091   2
   5  -4  10 3627.22 777.294   1
   5  -4  11 7725.00 1109.94   1
  -5  -4 -11 9897.93 1154.37   2
  -5  -4 -12 597.057 383.668   2
   5  -4  12 453.492 401.007   1
  -5  -4 -13 2802.65 699.028   2
   5  -4  13 3200.80 817.389   1
  -5  -4 -14 884.948 505.789   2
   5  -4  14 858.147 565.747   1
  -5  -4 -15 5087.24 967.612   2
  -5  -4 -16 1680.08 628.442   2
  -5  -3  19-511.055 338.634   3
  -5  -3  18 1238.39 549.417   3
   5  -3 -17-62.4484 233.671   2
  -5  -3  17 378.012 340.323   3
   5  -3 -16 6327.66 1038.14   2
  -5  -3  16 7430.13 1124.85   3
   5  -3 -15 2054.15 624.997   2
  -5  -3  15 1233.41 497.385   3
   5  -3 -15 1119.49 511.785   1
   5  -3 -14 2721.43 701.012   2
  -5  -3  14 3606.75 764.120   3
   5  -3 -14 3301.97 786.782   1
   5  -3 -13 701.932 404.208   2
  -5  -3  13 1078.01 463.163   3
   5  -3 -13 509.169 391.698   1
   5  -3 -12 5832.22 925.282   2
  -5  -3  12 6089.21 986.397   3
   5  -3 -12 5212.40 942.411   1
   5  -3 -11 2725.24 609.925   2
  -5  -3  11 1965.95 570.548   3
   5  -3 -11 2184.04 611.258   1
   5  -3 -10 2517.66 582.526   2
  -5  -3  10 2741.32 676.023   3
   5  -3 -10 2215.53 593.907   1
   5  -3  -9 2436.62 568.578   2
  -5  -3   9 2668.16 634.101   3
  -5  -3   8-456.971 341.035   3
   5  -3  -8 620.287 327.553   2
   5  -3  -8-310.851 330.865   1
  -5  -3   7-90.2098 242.056   3
   5  -3  -7 340.646 305.316   2
  -5  -3   7 466.275 241.124   1
   5  -3  -7 129.580 338.461   1
   5  -3  -6 2364.09 552.904   1
  -5  -3   6 3095.26 649.332   3
   5  -3  -6 1786.86 485.676   2
  -5  -3   6 3131.02 491.200   1
   5  -3  -5 1157.90 395.969   1
  -5  -3   5 1209.44 404.611   3
  -5  -3   5 1049.49 293.683   1
  -5  -3   5 1103.70 128.105   5
   5  -3  -4 2343.67 517.750   1
  -5  -3   4 2752.13 624.679   3
  -5  -3   4 2529.70 285.817   5
  -5  -3   4 2677.71 279.754   5
  -5  -3   4 2463.74 421.644   1
  -5  -3   3 6337.40 652.110   1
  -5  -3   3 6325.48 883.795   3
  -5  -3   3 6400.60 518.920   5
   5  -3  -3 7411.21 905.447   1
   5  -3  -2 902.487 325.807   1
  -5  -3   2 919.241 246.758   1
  -5  -3   2 1705.79 492.685   3
  -5  -3   2 1468.17 280.617   5
  -5  -3   1 12349.8 882.232   1
  -5  -3   1 13577.2 1263.11   3
  -5  -3   1 13140.7 894.602   5
   5  -3  -1 12242.3 1148.34   1
  -5  -3   0 12469.3 1191.49   3
  -5  -3   0 11634.5 856.996   1
  -5  -3   0 9327.16 818.036   5
   5  -3   0 11747.6 1128.66   1
  -5  -3  -1 7002.30 662.358   1
  -5  -3  -1 5533.97 795.851   3
   5  -3   1 6396.52 851.202   1
  -5  -3  -1 6108.45 683.599   5
  -5  -3  -2 473.552 300.023   3
   5  -3   2 351.408 236.107   1
  -5  -3  -2 410.423 199.812   1
  -5  -3  -2 774.673 268.575   5
  -5  -3  -3 4907.18 733.876   3
  -5  -3  -3 4975.16 553.587   2
  -5  -3  -3 5648.63 633.732   1
   5  -3   3 5008.87 790.782   1
  -5  -3  -3 4994.39 681.960   5
  -5  -3  -4 379.544 279.098   1
  -5  -3  -4 422.030 238.167   3
   5  -3   4 165.551 321.277   1
  -5  -3  -4 536.707 219.005   2
   5  -3   5 14915.6 1323.08   1
  -5  -3  -5 15198.6 1256.81   3
  -5  -3  -5 13387.0 1017.45   2
  -5  -3  -6 777.862 324.947   3
   5  -3   6 654.264 354.127   1
  -5  -3  -6 894.823 323.851   2
   5  -3   7 9057.53 1073.02   1
  -5  -3  -7 7322.60 845.831   2
  -5  -3  -8 943.695 352.679   2
   5  -3   8 890.354 361.143   1
   5  -3   9 11444.1 1251.71   1
  -5  -3  -9 11194.2 1128.15   2
  -5  -3 -10 5986.12 858.315   2
   5  -3  10 6247.96 943.885   1
   5  -3  11 9803.89 1262.64   1
  -5  -3 -11 8810.44 1083.16   2
  -5  -3 -12 4593.69 802.002   2
   5  -3  12 4695.35 874.975   1
   5  -3  13 11998.2 1426.57   1
  -5  -3 -13 10283.9 1294.02   2
  -5  -3 -14 7818.74 1146.11   2
   5  -3  14 6626.62 1143.22   1
  -5  -3 -15 1684.22 564.323   2
   5  -3  15 434.327 370.084   1
  -5  -3 -16 6769.39 1153.75   2
   5  -2 -19 891.858 494.999   2
   5  -2 -18 560.884 399.294   2
  -5  -2  18 570.557 342.932   3
   5  -2 -17 4198.36 874.517   2
  -5  -2  17 2771.88 701.287   3
   5  -2 -16 2215.27 582.056   2
  -5  -2  16 2317.53 620.720   3
  -5  -2  15 12640.0 1377.33   3
   5  -2 -15 14299.5 1589.10   1
   5  -2 -15 11497.1 1316.96   2
   5  -2 -14 196.396 277.684   2
  -5  -2  14 12.5747 257.669   3
   5  -2 -14 121.621 294.256   1
  -5  -2  13 21180.5 1750.92   3
   5  -2 -13 20198.4 1816.35   1
   5  -2 -13 19116.1 1603.27   2
   5  -2 -12 822.143 394.316   2
  -5  -2  12 618.290 386.575   3
   5  -2 -12 444.598 332.347   1
  -5  -2  11 20960.1 1699.77   3
   5  -2 -11 21949.5 1780.45   1
   5  -2 -11 22837.9 1665.22   2
   5  -2 -10 3975.61 687.703   2
  -5  -2  10 3444.04 686.494   3
   5  -2 -10 4081.31 770.521   1
  -5  -2   9 11925.7 1242.98   3
   5  -2  -9 11457.1 1217.80   1
   5  -2  -9 10980.4 1092.16   2
   5  -2  -8 6769.48 840.412   2
  -5  -2   8 6815.84 933.847   3
  -5  -2   8 5541.38 339.115   5
   5  -2  -8 6477.80 901.382   1
  -5  -2   7 18841.1 1536.68   3
   5  -2  -7 19765.9 1528.95   1
  -5  -2   7 21314.9 805.011   5
   5  -2  -7 20009.4 1429.08   2
  -5  -2   6 11671.5 1187.60   3
   5  -2  -6 11582.3 1162.46   1
  -5  -2   6 11907.9 631.086   5
   5  -2  -6 12284.5 1084.07   2
  -5  -2   6 11730.6 990.095   1
  -5  -2   5 11131.9 949.006   1
   5  -2  -5 10351.6 582.478   4
  -5  -2   5 12070.4 1185.63   3
   5  -2  -5 10612.4 1096.78   1
  -5  -2   5 11123.1 649.176   5
  -5  -2   4 15998.0 1115.21   1
   5  -2  -4 14839.2 603.847   4
  -5  -2   4 16154.0 1361.24   3
   5  -2  -4 13624.0 1226.12   1
  -5  -2   4 16899.9 863.447   5
  -5  -2   3 5918.62 671.521   1
  -5  -2   3 7419.87 918.788   3
   5  -2  -3 7297.06 887.607   1
  -5  -2   2 43344.0 1885.73   1
  -5  -2   2 41762.9 2213.17   3
   5  -2  -2 45002.4 2215.76   1
  -5  -2   1 48147.1 1987.20   4
  -5  -2   1 47973.8 1979.32   1
  -5  -2   1 47882.4 2354.08   3
   5  -2  -1 45327.0 2245.94   1
  -5  -2   0 122560. 3520.97   4
  -5  -2   0 111993. 3432.06   1
  -5  -2   0 120440. 4036.32   3
   5  -2   0 121505. 3986.31   1
  -5  -2  -1 15853.0 1068.59   4
  -5  -2  -1 15993.7 1079.29   1
  -5  -2  -1 18226.2 1372.79   3
   5  -2   1 16085.8 1286.44   1
  -5  -2  -2 29740.2 1500.00   4
  -5  -2  -2 26383.0 1674.19   3
  -5  -2  -2 28315.4 1489.78   1
   5  -2   2 27905.7 1732.39   1
  -5  -2  -3 3227.08 482.563   4
  -5  -2  -3 3682.16 617.701   3
  -5  -2  -3 3018.53 534.573   1
   5  -2   3 2459.03 528.991   1
  -5  -2  -3 4018.11 615.160   5
  -5  -2  -3 3584.68 487.649   2
   5  -2   4 16727.4 1346.78   1
  -5  -2  -4 17131.5 1139.61   4
  -5  -2  -4 18107.4 1330.63   3
  -5  -2  -4 16306.6 1123.81   2
  -5  -2  -4 14300.0 1135.98   1
  -5  -2  -4 17965.4 1341.19   5
   5  -2   5 13650.0 1216.95   1
  -5  -2  -5 13183.4 1010.25   4
  -5  -2  -5 11528.5 979.420   2
   5  -2   6 10523.0 1099.21   1
  -5  -2  -6 10061.4 899.707   4
  -5  -2  -6 11125.9 990.467   2
   5  -2   7 12678.2 1220.05   1
  -5  -2  -7 10413.1 1027.06   2
  -5  -2  -8 197.957 259.955   2
   5  -2   8 26.8141 212.823   1
  -5  -2  -9 5971.21 832.002   2
   5  -2   9 6152.41 910.819   1
  -5  -2 -10 2227.67 569.018   2
   5  -2  10 2373.16 576.383   1
   5  -2  11 10839.8 1239.38   1
  -5  -2 -11 9441.94 1133.51   2
  -5  -2 -12 6611.29 975.554   2
   5  -2  12 5163.24 917.597   1
  -5  -2 -13 5663.43 931.573   2
   5  -2  13 6742.24 1062.71   1
  -5  -2 -14 4713.50 880.850   2
   5  -2  14 3671.84 806.045   1
  -5  -2 -15 6893.22 1105.36   2
   5  -2  15 4532.79 921.689   1
  -5  -2 -16 91.7215 309.646   2
   5  -2  16 709.288 459.206   1
  -5  -2 -17 2343.12 725.134   2
   5  -1 -20 805.885 435.695   2
   5  -1 -19 693.005 388.299   2
   5  -1 -18 1265.35 482.314   2
  -5  -1  18 1193.53 489.968   3
   5  -1 -17 560.218 395.774   2
  -5  -1  17 365.213 269.932   3
   5  -1 -16 4499.10 807.303   2
  -5  -1  16 4680.07 822.116   3
   5  -1 -15 4434.99 802.126   2
  -5  -1  15 3779.29 747.104   3
  -5  -1  14 13374.1 1334.04   3
   5  -1 -14 12520.1 1435.54   1
   5  -1 -14 12485.3 1256.96   2
   5  -1 -13 1652.13 479.883   2
  -5  -1  13 1432.41 479.129   3
   5  -1 -13 1970.84 581.493   1
  -5  -1  13 751.003 223.576   5
  -5  -1  12 35087.4 2168.46   3
   5  -1 -12 34787.0 2263.15   1
  -5  -1  12 34972.5 1469.16   5
   5  -1 -12 34595.9 2016.44   2
   5  -1 -11-24.3809 224.065   2
  -5  -1  11 711.657 374.369   3
   5  -1 -11 390.633 323.224   1
  -5  -1  11 642.480 201.179   5
  -5  -1  10 15963.6 1394.98   3
   5  -1 -10 16451.3 1467.67   1
  -5  -1  10 16508.3 930.628   5
   5  -1 -10 18368.7 1348.44   2
  -5  -1   9 5997.74 857.246   3
  -5  -1   9 5652.27 530.084   5
   5  -1  -9 5552.71 834.077   1
   5  -1  -9 6134.28 748.623   2
  -5  -1   8 9880.23 1071.22   3
   5  -1  -8 11793.1 1164.54   1
  -5  -1   8 9171.66 684.259   5
   5  -1  -8 10481.4 969.241   2
  -5  -1   7 10539.0 1095.77   3
   5  -1  -7 10569.9 1082.89   1
  -5  -1   7 11980.2 774.003   5
   5  -1  -7 12271.9 1026.17   2
   5  -1  -6 11482.8 756.259   4
  -5  -1   6 10688.7 1081.82   3
   5  -1  -6 12064.8 1135.19   1
  -5  -1   6 11138.7 765.848   5
   5  -1  -6 10567.3 934.688   2
   5  -1  -5 17232.3 873.971   4
  -5  -1   5 17684.2 1398.96   3
   5  -1  -5 16594.5 1316.76   1
  -5  -1   5 17022.1 973.364   5
  -5  -1   5 18212.3 1265.01   1
  -5  -1   4 6526.42 744.489   1
   5  -1  -4 8380.72 541.508   4
  -5  -1   4 7871.08 937.774   3
   5  -1  -4 9668.79 972.594   1
  -5  -1   4 9669.98 738.197   5
  -5  -1   3 40517.0 1879.08   1
   5  -1  -3 38557.3 1196.24   4
  -5  -1   3 37219.2 2044.37   3
   5  -1  -3 39741.7 2005.27   1
  -5  -1   3 36350.9 1587.20   5
  -5  -1   2 5965.58 714.960   1
  -5  -1   2 5870.00 787.556   3
   5  -1  -2 6213.23 729.589   2
   5  -1  -2 7162.09 829.299   1
  -5  -1   1 95101.8 3142.64   1
  -5  -1   1 92867.1 3402.50   3
   5  -1  -1 96114.2 3248.82   2
   5  -1  -1 97169.6 3342.72   1
  -5  -1   0 48609.0 1791.56   4
  -5  -1   0 52626.1 2163.62   1
  -5  -1   0 51135.6 2376.84   3
   5  -1   0 48159.3 2192.08   2
   5  -1   0 51451.3 2299.70   1
  -5  -1  -1 110243. 3075.40   4
  -5  -1  -1 116320. 3539.39   1
  -5  -1  -1 111196. 3768.51   3
   5  -1   1 115034. 3698.94   2
   5  -1   1 112877. 3729.28   1
  -5  -1  -2 15872.9 946.091   4
  -5  -1  -2 13508.1 1075.93   1
   5  -1   2 15898.0 1213.90   2
   5  -1   2 15464.2 1219.50   1
   5  -1   3 26565.6 1642.49   1
  -5  -1  -3 27786.4 1307.48   4
  -5  -1  -3 27771.6 1591.96   1
   5  -1   4 14822.2 1217.48   1
  -5  -1  -4 15717.1 970.811   4
  -5  -1  -4 14905.4 1235.36   1
  -5  -1  -4 15946.9 1135.23   2
   5  -1   5 7927.51 918.252   1
  -5  -1  -5 8554.71 879.143   2
   5  -1   6 15033.0 1300.32   1
  -5  -1  -6 19095.3 1346.04   2
   5  -1   7 2016.93 514.326   1
  -5  -1  -7 2414.78 536.637   2
   5  -1   8 24053.9 1685.24   1
  -5  -1  -8 21619.1 1558.64   2
   5  -1   9 418.772 289.062   1
  -5  -1  -9 365.145 280.727   2
   5  -1  10 6129.74 896.748   1
  -5  -1 -10 6457.84 885.909   2
  -5  -1 -11 3841.02 754.766   2
   5  -1  11 2839.19 622.573   1
   5  -1  12 14876.4 1488.83   1
  -5  -1 -12 15932.8 1531.00   2
  -5  -1 -13 1982.46 553.605   2
   5  -1  13 2993.86 685.586   1
  -5  -1 -14 7464.89 1114.32   2
   5  -1  14 7350.34 1079.91   1
  -5  -1 -15 1959.58 626.119   2
   5  -1  15 1701.61 585.901   1
  -5  -1 -16 3229.53 795.573   2
   5  -1  16 3702.72 796.931   1
  -5  -1 -17 1828.59 609.971   2
   5  -1  17 2490.06 701.384   1
   5   0 -19 1406.36 505.968   2
   5   0 -18 1061.16 447.896   2
   5   0 -17 2136.29 560.679   2
   5   0 -16 700.807 339.128   2
  -5   0  16 595.020 336.662   3
   5   0 -15 5746.30 829.520   2
  -5   0  15 6369.29 886.568   3
  -5   0  15 7042.36 798.095   5
   5   0 -14 576.132 388.776   2
  -5   0  14-62.4589 209.229   3
  -5   0  14 196.465 208.668   5
  -5   0  13 13186.1 1257.38   3
   5   0 -13 16401.2 1546.30   1
  -5   0  13 13627.2 1068.91   5
   5   0 -13 11916.3 1127.93   2
   5   0 -12-37.2642 212.039   2
  -5   0  12 556.335 342.508   3
   5   0 -12 94.0954 209.123   1
  -5   0  12 58.6531 200.089   5
   5   0 -11 4844.06 669.903   2
  -5   0  11 4384.84 730.701   3
   5   0 -11 5079.59 830.020   1
  -5   0  11 4449.90 581.957   5
   5   0 -10 883.478 302.058   2
  -5   0  10 513.200 300.559   3
   5   0 -10 592.562 367.150   1
  -5   0  10 714.952 272.191   5
   5   0  -9 963.893 292.599   2
  -5   0   9 1123.99 405.952   3
   5   0  -9 1466.79 447.851   1
  -5   0   9 1378.67 327.512   5
   5   0  -8 1391.61 330.453   4
   5   0  -8 976.678 301.049   2
  -5   0   8 424.107 300.361   3
   5   0  -8 132.272 233.514   1
  -5   0   8 435.544 207.636   5
   5   0  -7 984.397 278.952   4
   5   0  -7 407.538 208.986   2
  -5   0   7 709.269 347.247   3
   5   0  -7 470.144 249.701   1
  -5   0   7 587.427 232.739   5
   5   0  -6 135.971 154.298   4
   5   0  -6 415.464 201.377   2
  -5   0   6 353.273 271.084   3
   5   0  -6 215.270 236.044   1
  -5   0   6 517.693 214.116   5
   5   0  -5 5083.29 699.353   1
   5   0  -5 6000.05 567.230   4
  -5   0   5 6080.26 794.489   3
  -5   0   5 6441.55 659.995   5
   5   0  -5 5903.73 622.619   2
  -5   0   4 127.463 158.039   5
   5   0  -4 162.344 266.102   1
   5   0  -4 116.583 110.189   4
  -5   0   3 2848.71 468.410   5
   5   0  -3 3223.25 378.501   4
   5   0  -3 1527.21 428.669   1
   5   0  -3 2642.69 426.486   2
  -5   0   2 15989.7 1193.23   1
   5   0  -2 16859.7 1107.85   2
   5   0  -2 15411.7 1168.11   1
  -5   0   2 17142.8 1122.47   5
  -5   0   1 28271.7 1592.41   1
   5   0  -1 26714.9 1442.67   2
   5   0  -1 27185.1 1569.76   1
  -5   0   0 90301.6 3103.66   1
   5   0   0 85700.1 2891.49   2
   5   0   0 83560.5 3009.44   1
   5   0   1 3688.56 547.818   2
   5   0   1 2215.20 479.269   1
  -5   0  -1 2700.15 499.077   1
  -5   0  -2 40367.3 1378.95   4
   5   0   2 42582.6 1950.69   2
   5   0   2 39881.3 1954.56   1
   5   0   3 383.428 246.208   2
  -5   0  -3 327.210 138.540   4
   5   0   3 410.775 231.796   1
   5   0   4 15951.2 1215.32   1
  -5   0  -4 15923.3 850.888   4
   5   0   4 17853.2 1282.79   2
  -5   0  -5 976.879 214.729   4
  -5   0  -5 936.900 343.585   2
   5   0   5 963.339 321.359   1
   5   0   6 21086.0 1457.64   1
  -5   0  -6 21936.5 1499.80   2
   5   0   7 3889.50 645.957   1
  -5   0  -7 3911.55 675.492   2
   5   0   8 5681.73 798.424   1
  -5   0  -8 5695.69 810.717   2
   5   0   9 232.121 219.598   1
  -5   0  -9 49.6349 198.596   2
   5   0  10 15690.2 1406.51   1
  -5   0 -10 14453.4 1382.71   2
   5   0  11 5058.37 830.144   1
  -5   0 -11 5206.31 855.241   2
   5   0  12 22662.8 1752.98   1
  -5   0 -12 21526.0 1790.93   2
   5   0  13 9590.07 1174.71   1
  -5   0 -13 9304.88 1229.98   2
   5   0  14 10791.9 1318.33   1
  -5   0 -14 11714.9 1414.56   2
   5   0  15 10397.6 1296.96   1
  -5   0 -15 9608.71 1280.24   2
   5   0  16 1153.41 515.744   1
  -5   0 -16 946.269 379.983   2
   5   0  17 984.588 467.271   1
  -5   0 -17 555.573 418.582   2
   5   1 -17 443.968 313.146   2
  -5   1  17-107.863 188.186   5
   5   1 -16 6260.63 850.606   2
  -5   1  16 6336.61 889.190   5
   5   1 -15 3832.45 656.983   2
  -5   1  15 3423.34 632.355   5
   5   1 -14 14392.8 1209.13   2
  -5   1  14 12982.4 1208.28   5
   5   1 -13 1263.67 360.563   2
  -5   1  13 1307.68 409.655   5
   5   1 -12 32079.3 2101.93   1
  -5   1  12 31214.1 1828.97   5
   5   1 -12 34404.9 1753.80   2
   5   1 -11 1182.52 331.230   2
   5   1 -11 1015.74 463.161   1
  -5   1  11 920.647 346.688   5
   5   1 -10 14633.6 1197.09   4
   5   1 -10 16324.5 1387.80   1
  -5   1  10 14533.0 1164.27   5
   5   1 -10 14553.1 1034.17   2
   5   1  -9 4712.88 654.683   4
   5   1  -9 7199.55 883.818   1
  -5   1   9 6888.26 791.342   5
   5   1  -9 5485.90 595.932   2
   5   1  -8 8317.53 832.642   4
   5   1  -8 9630.79 1000.10   1
  -5   1   8 9700.29 912.242   5
   5   1  -8 9678.63 764.928   2
   5   1  -7 11721.0 943.253   4
   5   1  -7 11047.4 1043.02   1
  -5   1   7 9766.77 923.066   5
   5   1  -7 10627.9 787.145   2
   5   1  -6 11544.6 913.495   4
   5   1  -6 12050.6 1069.34   1
  -5   1   6 11007.6 960.001   5
   5   1  -6 11997.5 810.780   2
   5   1  -5 18017.8 1097.42   4
   5   1  -5 17495.3 1018.48   2
   5   1  -5 16725.4 1235.08   1
  -5   1   5 15909.7 1155.15   5
   5   1  -5 15684.1 928.760   2
   5   1  -4 10534.5 797.635   4
   5   1  -4 8955.04 708.749   2
   5   1  -4 9699.85 910.627   1
  -5   1   4 9219.76 870.671   5
   5   1  -4 8755.55 670.235   2
   5   1  -3 38527.1 1582.34   4
   5   1  -3 35972.1 1508.57   2
   5   1  -3 33805.2 1747.75   1
  -5   1   3 34912.5 1780.71   5
   5   1  -2 7489.26 656.159   2
   5   1  -2 7804.89 803.830   1
  -5   1   2 7305.37 809.584   5
   5   1  -1 94533.5 2843.24   2
   5   1  -1 93552.5 3114.08   1
  -5   1   1 95907.1 3254.48   5
   5   1   0 50655.5 1963.38   2
   5   1   0 53007.8 2165.24   1
   5   1   1 111890. 3286.41   2
   5   1   1 107802. 3406.94   1
   5   1   2 14660.3 1034.05   2
   5   1   2 12389.2 1003.51   1
   5   1   3 26874.9 1523.44   1
  -5   1  -3 26743.1 813.879   4
   5   1   3 29280.4 1548.89   2
   5   1   4 15074.2 1157.96   1
  -5   1  -4 15567.3 643.714   4
   5   1   4 16478.3 1182.89   2
  -5   1  -5 10114.5 558.923   4
   5   1   5 10971.5 989.699   2
   5   1   6 14882.2 1177.76   1
   5   1   7 1921.52 439.304   1
  -5   1  -7 2762.58 593.379   2
   5   1   8 21505.3 1499.62   1
  -5   1  -8 17876.2 1497.97   2
   5   1   9 1578.97 461.220   1
  -5   1  -9 738.233 404.532   2
   5   1  10 6352.58 859.862   1
  -5   1 -10 6322.57 923.473   2
   5   1  11 5022.32 779.800   1
  -5   1 -11 4172.43 784.907   2
   5   1  12 14702.9 1396.09   1
  -5   1 -12 14312.5 1488.49   2
   5   1  13 1985.35 572.538   1
  -5   1 -13 2005.34 587.720   2
   5   1  14 7585.69 1064.61   1
  -5   1 -14 8506.72 1195.97   2
   5   1  15 2274.63 606.255   1
  -5   1 -15 1719.76 590.459   2
   5   1  16 4392.81 871.282   1
  -5   1 -16 4092.75 876.877   2
   5   1  17 1192.79 535.256   1
   5   1  18 405.397 321.957   1
  -5   2  18-73.5615 226.584   5
  -5   2  17 2664.37 647.756   5
  -5   2  16 2023.67 559.465   5
   5   2 -15 11711.7 1322.06   4
  -5   2  15 15498.9 1451.68   5
   5   2 -14 482.803 290.735   4
  -5   2  14-209.104 247.000   5
   5   2 -13 18213.2 1535.53   4
   5   2 -13 20352.7 1253.75   2
  -5   2  13 20204.0 1606.45   5
   5   2 -12 291.672 293.712   4
   5   2 -12 657.487 241.260   2
  -5   2  12 659.466 346.916   5
   5   2 -11 21645.7 1598.91   4
   5   2 -11 23719.9 1222.51   2
  -5   2  11 21475.4 1607.93   5
   5   2 -10 2825.84 577.262   4
   5   2 -10 3045.33 412.896   2
   5   2 -10 2248.94 532.057   1
  -5   2  10 3397.38 629.988   5
   5   2  -9 11221.8 1061.41   4
   5   2  -9 12393.2 1155.43   1
   5   2  -9 11941.5 764.843   2
  -5   2   9 10639.7 1084.29   5
   5   2  -8 6526.32 798.159   4
   5   2  -8 4783.16 702.395   1
   5   2  -8 5666.66 490.594   2
  -5   2   8 5355.37 764.750   5
   5   2  -7 19513.9 1348.05   4
   5   2  -7 22244.1 985.340   2
   5   2  -7 23251.1 1486.28   1
   5   2  -7 22354.1 977.735   2
  -5   2   7 20092.5 1451.83   5
   5   2  -6 12053.8 1004.29   4
   5   2  -6 12485.9 689.605   2
   5   2  -6 11441.1 1007.39   1
  -5   2   6 11334.6 1062.27   5
   5   2  -6 11395.6 643.059   2
   5   2  -5 10044.5 901.172   4
   5   2  -5 10977.7 631.245   2
   5   2  -5 12015.9 994.240   1
  -5   2   5 9053.02 943.059   5
   5   2  -5 9524.89 571.071   2
   5   2  -4 16010.2 1123.64   4
   5   2  -4 17476.4 821.788   2
   5   2  -4 17440.4 1180.18   1
  -5   2   4 14246.1 1207.16   5
   5   2  -4 17722.3 796.646   2
   5   2  -3 7570.85 750.579   4
   5   2  -3 6789.75 511.444   2
   5   2  -3 7060.75 733.956   1
  -5   2   3 6844.43 820.782   5
   5   2  -2 44832.2 1516.69   2
   5   2  -2 41727.2 1864.91   1
  -5   2   2 42609.4 2141.94   5
   5   2  -1 48290.6 1652.80   2
   5   2  -1 47712.3 1980.54   1
  -5   2   1 42446.4 2173.69   5
   5   2   0 124777. 3257.97   2
   5   2   0 124742. 3603.22   1
  -5   2   0 123709. 4077.89   5
   5   2   1 15578.2 953.624   2
  -5   2  -1 15747.8 1284.71   5
   5   2   1 13467.5 990.406   1
   5   2   2 29446.3 1412.87   2
   5   2   2 28378.6 1472.01   1
   5   2   3 3279.53 480.547   2
   5   2   3 3228.81 496.870   1
   5   2   4 19474.1 1242.09   1
   5   2   4 19252.2 1234.23   2
   5   2   5 11847.0 1004.06   1
   5   2   5 12934.5 1037.19   2
   5   2   6 9159.52 900.742   1
   5   2   6 10222.7 950.442   2
   5   2   7 12545.2 1073.25   1
   5   2   8-55.5111 208.637   1
   5   2   9 6734.26 826.841   1
  -5   2  -9 6029.39 912.899   2
   5   2  10 2809.89 594.717   1
  -5   2 -10 2576.65 639.532   2
   5   2  11 9799.57 1071.29   1
  -5   2 -11 8826.43 1172.46   2
   5   2  12 5275.84 867.238   1
  -5   2 -12 5015.69 919.888   2
   5   2  13 5537.44 869.217   1
  -5   2 -13 6964.22 1077.70   2
   5   2  14 3906.53 766.208   1
  -5   2 -14 2777.32 722.302   2
   5   2  15 6470.55 1002.31   1
  -5   2 -15 7328.26 1155.15   2
   5   2  16-203.584 414.672   1
  -5   2 -16 246.810 307.243   2
   5   2  17 2434.51 693.918   1
   5   2  18-710.606 428.410   1
  -5   3  19 490.788 387.636   5
  -5   3  18 1067.90 510.401   5
   5   3 -17 989.781 549.760   4
  -5   3  17 704.903 388.902   5
   5   3 -16 6998.15 1091.25   4
  -5   3  16 7584.25 1131.44   5
   5   3 -15 1143.18 457.081   4
  -5   3  15 498.693 373.246   5
   5   3 -14 4074.26 769.795   4
  -5   3  14 3379.03 727.567   5
   5   3 -13 178.751 234.731   4
  -5   3  13 175.046 256.224   5
   5   3 -12 5802.80 892.648   4
  -5   3  12 7009.14 985.809   5
   5   3 -11 1935.04 522.128   4
  -5   3  11 1908.94 504.769   5
   5   3 -10 3370.70 639.788   4
  -5   3  10 2506.93 578.211   5
   5   3  -9 2587.51 557.733   4
  -5   3   9 2471.38 576.690   5
   5   3  -8 301.620 268.126   4
   5   3  -8 445.065 264.645   1
  -5   3   8 726.240 305.075   5
   5   3  -7 166.327 238.958   4
   5   3  -7-92.6856 186.037   1
  -5   3   7 499.014 277.707   5
   5   3  -6 2501.51 500.586   4
   5   3  -6 2589.85 472.399   1
  -5   3   6 2440.84 551.990   5
   5   3  -5 1462.32 410.818   4
   5   3  -5 1066.07 297.352   1
  -5   3   5 945.686 370.742   5
   5   3  -4 3494.46 576.437   4
   5   3  -4 2794.22 457.326   1
  -5   3   4 2682.42 575.150   5
   5   3  -3 4643.02 649.425   4
   5   3  -3 5599.87 619.160   1
  -5   3   3 4687.05 734.937   5
  -5   3   2 756.921 359.843   5
   5   3  -2 1145.70 118.924   2
   5   3  -2 872.397 244.729   1
   5   3  -1 15881.7 664.951   2
   5   3  -1 16269.0 1024.21   1
   5   3   0 11749.2 650.065   2
   5   3   0 11401.7 854.646   1
  -5   3  -1 7044.65 907.721   5
   5   3   1 6284.16 515.667   2
   5   3   1 6169.77 621.978   1
  -5   3  -2 839.197 391.184   5
   5   3   2 850.577 214.816   2
   5   3   2 151.223 160.763   1
  -5   3  -3 3996.02 708.474   5
   5   3   3 5009.10 542.260   2
   5   3   3 4555.27 553.566   1
   5   3   4 999.578 284.309   2
   5   3   4 357.747 197.597   1
   5   3   5 15398.8 1075.11   1
   5   3   5 14469.0 1054.83   2
   5   3   6 846.620 284.502   2
   5   3   6 1329.13 344.359   1
   5   3   7 9403.39 892.538   1
   5   3   7 10575.9 971.822   2
   5   3   8 1039.35 339.310   1
   5   3   9 12022.2 1083.55   1
   5   3  10 6710.63 828.940   1
   5   3  11 10818.6 1087.63   1
   5   3  12 5072.48 799.052   1
  -5   3 -12 7154.63 1092.25   2
   5   3  13 10394.3 1152.52   1
  -5   3 -13 8733.90 1257.84   2
   5   3  14 6198.79 953.476   1
  -5   3 -14 7766.96 1217.39   2
   5   3  15 1534.64 519.134   1
  -5   3 -15 623.283 494.620   2
   5   3  16 6207.08 988.643   1
   5   3  17 1109.19 495.036   1
   5   3  18 2869.45 775.282   1
  -5   4  17 2978.06 746.398   5
  -5   4  16 1819.60 659.043   5
   5   4 -15 8253.15 1202.47   4
  -5   4  15 8971.58 1268.38   5
   5   4 -14 3553.15 792.961   4
  -5   4  14 2099.55 638.349   5
   5   4 -13 6218.98 992.965   4
  -5   4  13 7037.25 1086.39   5
   5   4 -12 1579.47 540.691   4
  -5   4  12 1956.08 627.650   5
   5   4 -11 7295.94 1021.46   4
  -5   4  11 9043.24 1186.83   5
   5   4 -10 7423.86 1014.61   4
  -5   4  10 6216.36 981.734   5
   5   4  -9 14496.2 1373.31   4
  -5   4   9 12509.6 1374.36   5
   5   4  -8 2931.73 617.654   4
  -5   4   8 3195.43 706.731   5
   5   4  -7 18790.9 1510.81   4
  -5   4   7 18778.2 1630.27   5
   5   4  -6 13074.8 1228.99   4
  -5   4   6 12710.7 1330.26   5
   5   4  -5 12803.8 1197.08   4
   5   4  -5 11531.1 898.595   1
  -5   4   5 14054.6 1383.50   5
   5   4  -4 22291.5 1590.58   4
   5   4  -4 24128.2 1262.36   1
  -5   4   4 26112.2 1861.62   5
   5   4  -3 10304.3 778.482   1
  -5   4   3 8031.53 1040.45   5
   5   4  -2 28110.7 1309.87   1
  -5   4   2 30456.9 2026.81   5
  -5   4   1 5007.02 826.249   5
   5   4  -1 5454.49 543.782   1
   5   4   0 24517.6 1169.41   1
  -5   4   0 28344.4 1950.61   5
  -5   4  -1 4574.11 781.261   5
   5   4   1 4163.85 468.667   1
   5   4   1 4460.54 342.884   2
   5   4   2 10940.8 771.077   1
   5   4   2 11786.2 684.030   2
  -5   4  -2 10425.2 1189.89   5
  -5   4  -3 6879.58 961.620   5
   5   4   3 6885.58 574.569   2
   5   4   3 6282.07 591.133   1
   5   4   4 15776.8 977.724   2
  -5   4  -4 13520.3 1392.98   5
   5   4   4 16375.1 984.044   1
  -5   4  -5 7436.30 1051.29   5
   5   4   5 7731.67 722.880   2
   5   4   5 9119.44 752.375   1
   5   4   6 13297.3 962.505   1
   5   4   6 13053.0 1011.20   2
  -5   4  -6 13221.4 1387.74   5
   5   4   7 4404.87 573.429   1
   5   4   8 1303.58 348.115   1
   5   4   9 11983.9 1034.73   1
   5   4  10 3267.05 589.413   1
   5   4  11 11116.8 1062.12   1
   5   4  12 660.974 307.438   1
   5   4  13 2706.43 602.142   1
  -5   5  14 3346.47 847.914   5
   5   5 -13 205.796 303.078   4
  -5   5  13 1236.51 527.886   5
   5   5 -12 3988.70 834.911   4
  -5   5  12 4880.64 966.394   5
   5   5 -11 2943.06 700.303   4
  -5   5  11 3235.50 819.399   5
   5   5 -10 11625.3 1331.51   4
  -5   5  10 13012.5 1511.38   5
   5   5  -9 3821.10 775.690   4
  -5   5   9 4406.43 889.466   5
   5   5  -8 10719.5 1222.81   4
  -5   5   8 7148.34 1098.62   5
   5   5  -7 4236.73 775.666   4
  -5   5   7 4179.07 866.324   5
   5   5  -6 12872.7 1327.46   4
  -5   5   6 14433.7 1514.87   5
   5   5  -5 13291.4 1323.44   4
  -5   5   5 15422.0 1543.50   5
  -5   5   4 6308.30 995.979   5
  -5   5   3 10756.4 1275.08   5
  -5   5   2 1926.49 584.003   5
  -5   5   1 18252.1 1654.72   5
  -5   5   0 3805.75 771.699   5
  -5   5  -1 6521.26 1014.93   5
  -5   5  -2 3680.69 745.783   5
  -5   5  -3 11497.9 1343.02   5
  -5   5  -4 9872.02 1239.36   5
  -5   5  -5 23864.9 1963.86   5
  -5   5  -6 4433.90 863.923   5
  -5   5  -7 7057.48 1094.29   5
  -5   5  -8 1261.82 522.185   5
  -5   5  -9 10007.4 1308.87   5
  -5   5 -10 3999.14 877.612   5
   5   6 -11-155.208 265.961   4
  -5   6  11 162.758 410.575   5
   5   6 -10 2759.48 679.876   4
  -5   6  10 2075.16 676.272   5
   5   6  -9 3088.45 733.645   4
  -5   6   9 2598.28 744.158   5
   5   6  -8 2119.82 632.048   4
  -5   6   8 2182.86 679.205   5
   5   6  -7 2622.79 673.731   4
  -5   6   7 2515.48 703.781   5
  -5   6   6 988.823 476.099   5
  -5   6   5 1615.27 602.045   5
  -5   6   4 1829.28 604.211   5
  -5   6   3 492.372 355.709   5
  -5   6   2 4435.78 904.575   5
  -5   6   1 72.6767 247.425   5
  -5   6   0 61.5947 250.052   5
  -5   6  -1 930.371 391.291   5
  -5   6  -2 1127.10 518.647   5
  -5   6  -3 2226.62 658.973   5
  -5   6  -4 9723.30 1303.99   5
  -5   6  -5 865.859 472.573   5
  -5   6  -6 15742.7 1673.68   5
  -5   6  -7 1075.51 506.807   5
  -5   6  -8 6392.74 1091.95   5
  -5   6  -9 346.427 452.315   5
  -5   6 -10 11412.3 1497.01   5
  -5   7   5 7566.22 1242.61   5
  -5   7   4 2247.30 717.983   5
  -5   7   3 9814.92 1393.81   5
  -5   7   2 365.157 429.040   5
  -5   7   1 5222.85 1004.82   5
  -5   7   0 1427.21 573.052   5
  -5   7  -1 4672.91 981.495   5
  -5   7  -2 946.573 527.097   5
  -5   7  -3 5283.16 1026.39   5
  -5   7  -4 3630.21 926.367   5
  -5   7  -5 7168.55 1207.66   5
  -5   7  -6 3271.14 834.631   5
   6  -7  -2 7522.85 1176.23   1
   6  -7  -1 1279.28 514.509   1
   6  -7   0 3741.40 836.116   1
  -6  -7   0 4770.64 976.790   3
  -6  -7  -1 937.945 443.973   3
  -6  -7  -2 6125.54 1077.07   3
  -6  -7  -3 2501.96 726.311   3
  -6  -7  -4 6556.63 1119.29   3
  -6  -7  -5 994.748 474.479   3
   6  -6  -8 1788.49 681.934   1
   6  -6  -7 6223.08 1066.82   1
  -6  -6   6 2164.00 748.726   3
   6  -6  -6 4566.12 927.748   2
   6  -6  -6 2647.94 725.143   1
   6  -6  -5 3259.63 785.965   1
  -6  -6   5 2650.59 754.368   3
   6  -6  -4 5344.43 982.935   1
  -6  -6   4 6887.27 1181.38   3
   6  -6  -4 4823.91 921.240   2
   6  -6  -3 926.012 448.856   1
  -6  -6   3 1478.67 630.334   3
   6  -6  -2 6622.27 1081.17   1
  -6  -6   2 8602.13 1282.27   3
   6  -6  -1 328.078 337.920   1
  -6  -6   1 1449.96 585.008   3
   6  -6   0 1116.01 496.259   1
  -6  -6   0 1374.46 565.207   3
   6  -6   1 94.2487 336.813   1
  -6  -6  -1 517.407 425.465   3
   6  -6   2 7634.26 1169.55   1
  -6  -6  -2 10674.6 1368.82   3
   6  -6   3 787.368 505.756   1
  -6  -6  -3 641.632 325.212   3
   6  -6   4 6533.77 1090.10   1
  -6  -6  -4 6684.66 1058.18   3
  -6  -6  -5 1459.49 519.126   3
   6  -6   5 1532.41 566.936   1
  -6  -6  -6 2487.31 654.725   3
   6  -6   6 2401.34 646.152   1
  -6  -6  -7 2325.27 616.225   3
   6  -5 -10 4910.69 948.823   2
  -6  -5  10 3846.07 945.405   3
   6  -5 -10 3772.26 847.598   1
  -6  -5   9 9195.52 1372.16   3
   6  -5  -9 9467.45 1312.38   2
   6  -5  -9 11998.2 1479.87   1
  -6  -5   8 2732.82 774.989   3
   6  -5  -8 3405.09 783.132   2
   6  -5  -8 4782.19 932.520   1
  -6  -5   7 13984.1 1647.70   3
   6  -5  -7 14467.9 1554.87   1
   6  -5  -7 15430.7 1601.75   2
   6  -5  -6 4859.31 924.259   1
  -6  -5   6 3811.42 871.643   3
   6  -5  -6 4518.78 901.238   2
  -6  -5   5 12029.7 1479.70   3
   6  -5  -5 11080.0 1344.40   1
   6  -5  -5 11950.2 1392.08   2
   6  -5  -4 3381.84 766.383   1
  -6  -5   4 3099.23 790.482   3
  -6  -5   3 11722.6 1425.73   3
   6  -5  -3 9709.24 1245.73   1
   6  -5  -2 599.820 349.772   1
  -6  -5   2 47.6698 314.455   3
   6  -5  -1 2685.93 682.119   1
  -6  -5   1 2132.16 677.689   3
   6  -5   0 698.142 350.859   1
  -6  -5   0 730.715 384.447   3
   6  -5   1 3748.55 808.524   1
  -6  -5  -1 3540.21 759.270   3
   6  -5   2 2648.90 697.874   1
  -6  -5  -2 2560.14 687.908   3
  -6  -5  -3 6548.35 1011.84   3
   6  -5   3 5448.96 947.156   1
  -6  -5  -4 3234.74 728.142   3
   6  -5   4 3683.28 822.819   1
  -6  -5  -5 3143.55 682.874   3
   6  -5   5 4925.51 921.281   1
  -6  -5  -6 4055.37 791.197   3
   6  -5   6 5231.80 943.567   1
  -6  -5  -7 2700.20 643.458   3
   6  -5   7 4400.60 882.391   1
  -6  -5  -8 2721.38 619.436   3
   6  -5   8 2470.11 743.567   1
   6  -5   9 913.951 468.222   1
   6  -4 -14 602.946 455.213   2
   6  -4 -13 1906.09 616.769   2
  -6  -4  13 2939.72 784.520   3
   6  -4 -12 3720.84 814.425   2
  -6  -4  12 2965.20 815.801   3
   6  -4 -12 1755.86 608.669   1
   6  -4 -11 4398.39 888.946   2
  -6  -4  11 4781.82 965.488   3
   6  -4 -11 4639.78 944.475   1
   6  -4 -10 5576.66 947.313   2
  -6  -4  10 4400.44 937.212   3
   6  -4 -10 5135.91 939.304   1
  -6  -4   9 2415.25 685.021   3
   6  -4  -9 2063.91 605.014   2
   6  -4  -9 2168.17 616.937   1
  -6  -4   8 6594.77 1113.92   3
   6  -4  -8 7074.90 1061.71   2
   6  -4  -8 8567.59 1199.52   1
  -6  -4   7 1288.95 490.948   3
   6  -4  -7 1592.56 534.044   2
   6  -4  -7 823.031 390.422   1
  -6  -4   6 14966.5 1589.98   3
   6  -4  -6 17201.9 1638.51   1
   6  -4  -6 18625.7 1642.12   2
   6  -4  -5 613.891 355.517   1
  -6  -4   5 919.532 476.660   3
  -6  -4   4 12621.3 1432.32   3
   6  -4  -4 11762.5 1327.31   1
   6  -4  -3 7424.97 1070.89   1
  -6  -4   3 7107.19 1084.19   3
  -6  -4   2 8987.66 1199.96   3
   6  -4  -2 8415.95 1127.59   1
  -6  -4   1 17039.6 1621.71   3
   6  -4  -1 17647.1 1609.10   1
  -6  -4   0 8764.87 1156.19   3
   6  -4   0 10649.8 1254.55   1
  -6  -4  -1 22499.3 1829.12   3
   6  -4   1 24959.3 1903.07   1
  -6  -4  -2 8587.02 1109.46   3
   6  -4   2 7568.62 1072.15   1
  -6  -4  -3 15945.2 1486.80   3
   6  -4   3 15651.7 1524.34   1
  -6  -4  -4 5217.23 857.500   3
   6  -4   4 4110.67 800.961   1
  -6  -4  -5 9533.62 1145.98   3
  -6  -4  -5 11299.3 949.339   2
   6  -4   5 11533.6 1335.98   1
  -6  -4  -6 4576.32 798.344   3
   6  -4   6 4499.68 849.644   1
  -6  -4  -6 5313.27 702.726   2
  -6  -4  -7 9413.57 968.621   2
   6  -4   7 8078.15 1152.67   1
   6  -4   8 426.765 324.456   1
  -6  -4  -8 829.310 361.318   2
   6  -4   9 4286.56 868.312   1
  -6  -4  -9 3956.70 690.737   2
   6  -4  10 1378.41 510.953   1
  -6  -4 -10 431.480 285.671   2
  -6  -4 -11 785.525 337.426   2
   6  -4  11 1633.57 578.875   1
  -6  -4 -12 1371.90 512.992   2
  -6  -4 -13 729.850 437.331   2
  -6  -4 -14 964.767 437.815   2
  -6  -4 -15 1910.41 666.150   2
   6  -3 -16 1127.03 480.912   2
  -6  -3  16 1385.88 546.175   3
   6  -3 -15 1728.72 574.830   2
  -6  -3  15 729.776 484.855   3
   6  -3 -14 754.891 393.215   2
  -6  -3  14 2592.52 724.629   3
   6  -3 -14 1596.93 667.691   1
   6  -3 -13 1321.04 487.073   2
  -6  -3  13 1686.15 598.812   3
   6  -3 -13 2847.71 762.466   1
   6  -3 -12 2051.10 600.389   2
  -6  -3  12 2037.74 620.599   3
   6  -3 -12 3149.72 856.108   1
   6  -3 -11 3171.32 705.435   2
  -6  -3  11 3158.74 757.362   3
   6  -3 -11 2396.79 659.025   1
   6  -3 -10 3506.53 751.111   2
  -6  -3  10 3570.47 827.987   3
   6  -3 -10 2834.39 701.779   1
   6  -3  -9 353.655 284.016   2
  -6  -3   9 587.855 375.105   3
   6  -3  -9 893.014 390.916   1
  -6  -3   8 3468.39 783.339   3
   6  -3  -8 3506.04 711.807   2
   6  -3  -8 3743.42 784.340   1
  -6  -3   7 9080.06 1209.21   3
   6  -3  -7 8847.15 1090.38   2
   6  -3  -7 8418.02 1134.75   1
   6  -3  -6 4073.13 759.820   1
  -6  -3   6 4423.95 833.086   3
   6  -3  -6 5178.11 817.318   2
   6  -3  -5 3737.82 741.022   1
  -6  -3   5 3613.90 760.446   3
   6  -3  -4 3744.24 753.128   1
  -6  -3   4 5599.54 908.496   3
  -6  -3   4 4866.07 452.216   5
  -6  -3   3 2110.14 338.760   5
   6  -3  -3 1620.72 494.765   1
  -6  -3   3 2104.26 437.696   1
  -6  -3   3 2758.77 663.012   3
   6  -3  -2 422.065 260.509   1
  -6  -3   2 912.026 426.070   3
  -6  -3   2 803.905 269.679   1
  -6  -3   1 19911.3 1294.48   1
  -6  -3   1 20378.3 1695.77   3
  -6  -3   1 19809.5 1248.51   5
   6  -3  -1 18153.9 1560.56   1
   6  -3   0 5400.46 868.573   1
  -6  -3   0 5110.54 842.885   3
  -6  -3   0 4845.79 648.044   5
  -6  -3   0 4156.40 590.826   1
  -6  -3  -1 15179.7 1427.31   3
  -6  -3  -1 16037.0 1166.60   1
  -6  -3  -1 15407.3 1198.81   5
   6  -3   1 13669.0 1352.02   1
  -6  -3  -2 1562.60 481.432   3
   6  -3   2 540.461 344.413   1
  -6  -3  -2 831.483 280.280   1
  -6  -3  -3 19908.9 1627.76   3
   6  -3   3 18311.4 1593.00   1
  -6  -3  -4 4330.36 752.730   3
   6  -3   4 2980.29 652.464   1
   6  -3   5 20020.8 1675.24   1
  -6  -3  -5 16898.9 1465.28   3
  -6  -3  -5 17040.6 1232.10   2
   6  -3   6 15097.0 1495.30   1
  -6  -3  -6 11574.3 1071.19   2
  -6  -3  -7 9312.71 984.295   2
   6  -3   7 9048.65 1188.71   1
   6  -3   8 10382.1 1259.97   1
  -6  -3  -8 9401.84 1040.00   2
   6  -3   9 2375.69 621.440   1
  -6  -3  -9 1897.18 463.919   2
   6  -3  10 11051.5 1366.55   1
  -6  -3 -10 11943.1 1274.05   2
   6  -3  11 1440.26 540.556   1
  -6  -3 -11 1781.86 537.947   2
   6  -3  12 9300.36 1306.34   1
  -6  -3 -12 10199.6 1266.96   2
  -6  -3 -13 1143.91 524.801   2
  -6  -3 -14 9370.11 1288.31   2
  -6  -3 -15 995.356 521.055   2
   6  -2 -18 369.892 351.355   2
  -6  -2  18 259.315 416.840   3
   6  -2 -17 926.973 491.163   2
  -6  -2  17 660.249 377.806   3
   6  -2 -16 633.983 461.682   2
  -6  -2  16 193.349 386.024   3
  -6  -2  15 8590.79 1218.99   3
   6  -2 -15 9640.80 1376.93   1
   6  -2 -15 10632.3 1290.20   2
   6  -2 -14 2326.04 645.727   2
  -6  -2  14 508.818 326.432   3
   6  -2 -14 1859.13 611.700   1
  -6  -2  13 6805.47 1063.38   3
   6  -2 -13 9665.97 1312.14   1
   6  -2 -13 9442.04 1162.78   2
   6  -2 -12 8029.65 1058.52   2
  -6  -2  12 6787.74 1069.11   3
   6  -2 -12 6574.57 1087.03   1
  -6  -2  11 10170.0 1276.15   3
   6  -2 -11 10814.6 1203.06   2
  -6  -2  10 10106.7 1263.78   3
   6  -2 -10 13802.9 1453.80   1
   6  -2 -10 12203.1 1244.82   2
   6  -2  -9 1456.13 436.531   2
  -6  -2   9 848.528 456.052   3
   6  -2  -9 1060.56 472.297   1
   6  -2  -8 18454.1 1022.96   4
  -6  -2   8 14612.4 1482.33   3
   6  -2  -8 18235.5 1614.94   1
   6  -2  -8 14244.3 1308.81   2
   6  -2  -7 2832.95 358.674   4
  -6  -2   7 3455.41 717.879   3
   6  -2  -7 1944.96 522.303   2
  -6  -2   7 2872.57 344.441   5
   6  -2  -7 2581.74 648.807   1
   6  -2  -6 22935.0 943.197   4
  -6  -2   6 20337.4 1728.44   3
   6  -2  -6 23220.4 1775.67   1
  -6  -2   6 21510.2 1037.67   5
   6  -2  -6 22410.7 1604.91   2
   6  -2  -5 5101.80 844.592   1
   6  -2  -5 5341.00 351.858   4
  -6  -2   5 4420.20 792.309   3
  -6  -2   5 4682.94 495.799   5
  -6  -2   4 10447.5 1200.74   3
   6  -2  -4 9667.67 1134.09   1
  -6  -2   4 10714.6 793.461   5
   6  -2  -3 5751.14 853.089   1
  -6  -2   3 4728.53 826.063   3
  -6  -2   3 5331.74 573.688   5
   6  -2  -2 1777.92 517.945   1
  -6  -2   2 1271.51 460.660   3
   6  -2  -1 1960.53 553.683   1
  -6  -2   1 2641.71 649.670   3
  -6  -2   0 49986.1 2624.26   3
   6  -2   0 53360.8 2652.85   1
  -6  -2  -1 9622.77 870.618   4
  -6  -2  -1 8428.74 1035.13   3
   6  -2   1 9388.98 1068.74   1
  -6  -2  -2 4127.81 562.261   4
  -6  -2  -2 4402.50 758.074   3
   6  -2   2 4248.07 738.207   1
  -6  -2  -3 7689.52 781.732   4
   6  -2   3 5738.73 888.933   1
  -6  -2  -4 9886.16 896.092   4
   6  -2   4 7597.30 1052.10   1
  -6  -2  -5 5793.74 742.162   2
   6  -2   5 7604.83 1024.77   1
  -6  -2  -6 6801.39 835.314   2
   6  -2   6 7696.99 1031.07   1
  -6  -2  -7 7093.14 896.018   2
   6  -2   7 6795.88 1014.18   1
   6  -2   8 4470.72 812.837   1
  -6  -2  -8 3698.14 657.367   2
  -6  -2  -9 3037.82 641.401   2
   6  -2   9 3502.54 774.287   1
   6  -2  10 3551.84 816.383   1
  -6  -2 -10 3375.40 711.604   2
   6  -2  11 6576.23 1057.03   1
  -6  -2 -11 6527.66 993.161   2
   6  -2  12 159.701 374.280   1
  -6  -2 -12 127.636 338.895   2
   6  -2  13 5899.74 1059.77   1
  -6  -2 -13 4660.10 917.431   2
   6  -2  14 499.547 376.195   1
  -6  -2 -14 431.492 359.637   2
  -6  -2 -15 4238.41 876.988   2
   6  -1 -18 1091.87 481.007   2
   6  -1 -17-3.42839 226.877   2
  -6  -1  17 668.892 435.033   3
   6  -1 -16 6038.16 973.635   2
  -6  -1  16 5874.62 987.240   3
   6  -1 -15 1761.91 531.589   2
  -6  -1  15 1203.86 542.144   3
   6  -1 -15 2064.33 642.248   1
  -6  -1  14 11390.8 1335.43   3
   6  -1 -14 15089.3 1652.67   1
   6  -1 -14 13869.2 1375.53   2
   6  -1 -13 3502.82 662.908   2
  -6  -1  13 2545.94 688.366   3
   6  -1 -13 4662.51 920.138   1
  -6  -1  12 13226.8 1423.88   3
   6  -1 -12 16151.7 1627.99   1
   6  -1 -12 13677.7 1296.66   2
  -6  -1  11 16843.2 1603.32   3
   6  -1 -11 21719.6 1819.65   1
   6  -1 -11 18693.1 1489.22   2
   6  -1 -10 2771.12 490.063   4
   6  -1 -10 3081.32 593.961   2
  -6  -1  10 3504.62 755.795   3
   6  -1 -10 2538.65 625.593   1
  -6  -1  10 2310.70 371.924   5
   6  -1  -9 6981.19 717.540   4
  -6  -1   9 6298.02 961.783   3
  -6  -1   9 7670.18 681.661   5
   6  -1  -9 7636.56 907.903   2
   6  -1  -9 7886.55 1053.29   1
   6  -1  -8 222.859 177.808   4
   6  -1  -8 152.702 231.720   2
  -6  -1   8 321.276 263.253   3
   6  -1  -8 686.233 407.690   1
  -6  -1   8 92.1609 135.080   5
   6  -1  -7 24476.3 1217.23   4
  -6  -1   7 19744.8 1660.75   3
   6  -1  -7 23072.6 1736.66   1
  -6  -1   7 22118.1 1229.87   5
   6  -1  -7 21452.2 1487.41   2
   6  -1  -6 772.522 364.738   1
   6  -1  -6 539.657 200.721   4
   6  -1  -6 1183.57 361.792   2
  -6  -1   6 756.882 360.513   3
  -6  -1   6 566.268 217.416   5
   6  -1  -5 16297.8 846.803   4
  -6  -1   5 16148.3 1467.17   3
   6  -1  -5 16588.2 1429.28   1
  -6  -1   5 15231.3 1036.24   5
   6  -1  -4 5992.99 844.706   1
  -6  -1   4 6307.98 922.279   3
  -6  -1   4 4536.30 579.495   5
  -6  -1   3 954.643 303.872   5
   6  -1  -3 499.161 312.381   1
  -6  -1   3 477.874 282.963   3
   6  -1  -2 7391.74 923.265   1
  -6  -1   2 8610.52 1056.42   3
  -6  -1   2 7719.52 799.904   5
   6  -1  -1 63253.2 2825.37   1
   6  -1   0 23965.8 1665.24   1
   6  -1   1 17505.2 1414.10   1
  -6  -1  -2 13896.1 938.713   4
   6  -1   2 14268.1 1281.37   1
  -6  -1  -3 3850.20 496.890   4
   6  -1   3 3562.52 650.654   1
  -6  -1  -4 12466.3 900.010   4
   6  -1   4 11899.2 1202.93   1
  -6  -1  -5 3233.03 461.825   4
   6  -1   5 3240.19 628.349   1
   6  -1   6 14306.9 1338.62   1
  -6  -1  -6 12170.5 943.179   4
  -6  -1  -6 12831.6 1182.65   2
  -6  -1  -7 3908.15 558.575   4
   6  -1   7 3508.38 711.103   1
  -6  -1  -7 2957.19 599.399   2
  -6  -1  -8 1098.62 405.860   2
   6  -1   8 1330.74 470.151   1
   6  -1   9 300.592 295.316   1
  -6  -1  -9 709.879 322.777   2
   6  -1  10 8774.46 1134.57   1
  -6  -1 -10 7569.60 1034.16   2
   6  -1  11 494.883 413.776   1
  -6  -1 -11 1013.57 484.630   2
   6  -1  12 6025.55 995.176   1
  -6  -1 -12 6625.91 1048.31   2
   6  -1  13 280.575 356.038   1
  -6  -1 -13 102.255 289.760   2
   6  -1  14 11300.3 1420.20   1
  -6  -1 -14 11375.5 1429.94   2
   6  -1  15 839.825 468.601   1
  -6  -1 -15 1137.89 495.566   2
   6   0 -15 6567.34 898.867   2
   6   0 -14 1876.95 502.716   2
   6   0 -14 1335.23 561.313   1
   6   0 -13 3116.95 579.480   2
   6   0 -13 6078.32 1041.80   1
   6   0 -12 6577.15 848.967   4
   6   0 -12 6580.94 1025.59   1
  -6   0  12 7383.22 803.970   5
   6   0 -12 8423.74 937.349   2
   6   0 -11 4943.76 712.263   4
   6   0 -11 5981.63 772.846   2
   6   0 -11 5455.33 926.540   1
  -6   0  11 5148.72 672.478   5
   6   0 -10 8617.89 901.106   4
   6   0 -10 9732.59 1152.19   1
  -6   0  10 8570.46 845.321   5
   6   0 -10 8154.56 881.041   2
   6   0  -9 417.659 254.292   4
   6   0  -9 178.274 223.406   2
   6   0  -9 25.8654 286.509   1
  -6   0   9 319.245 195.210   5
   6   0  -8 4506.48 598.550   4
   6   0  -8 4541.37 644.174   2
   6   0  -8 5126.88 814.948   1
  -6   0   8 3561.86 549.757   5
   6   0  -7 2471.95 422.286   4
   6   0  -7 2378.92 451.689   2
   6   0  -7 1718.28 492.191   1
  -6   0   7 2454.17 473.919   5
   6   0  -6 9626.25 782.402   4
   6   0  -6 10477.9 1123.67   1
  -6   0   6 8810.68 852.460   5
   6   0  -6 9679.58 887.523   2
   6   0  -5 927.218 380.805   1
   6   0  -5 989.152 249.063   4
   6   0  -5 1226.32 334.734   2
   6   0  -5 451.168 218.625   2
  -6   0   5 673.876 267.513   5
   6   0  -4 6031.46 837.259   1
   6   0  -4 5645.45 545.702   4
   6   0  -4 6638.97 763.801   2
  -6   0   4 6075.57 723.802   5
  -6   0   3 567.221 271.701   5
   6   0  -3 924.367 357.451   1
   6   0  -3 743.632 282.010   2
  -6   0   2 2050.13 452.839   5
   6   0  -2 1533.25 474.616   1
   6   0  -2 2073.00 436.393   2
   6   0  -1 7597.94 822.230   2
   6   0  -1 8132.07 930.158   1
  -6   0   1 8127.95 890.394   5
   6   0   0 131081. 4092.14   2
   6   0   0 132487. 4290.12   1
   6   0   1 1188.73 389.244   1
   6   0   2 7825.09 915.951   1
  -6   0  -3 92.1041 96.3750   4
   6   0   3 115.826 242.569   1
  -6   0  -4 12927.7 784.347   4
   6   0   4 12235.1 1175.39   1
  -6   0  -5 2809.39 366.866   4
   6   0   5 2742.64 576.844   1
   6   0   6 17400.4 1456.66   1
   6   0   7 8751.70 1043.70   1
  -6   0  -7 7724.11 988.305   2
  -6   0  -8 1306.13 456.618   2
   6   0   8 990.642 448.097   1
   6   0   9 6702.02 964.340   1
  -6   0  -9 8166.18 1090.50   2
   6   0  10 2101.06 608.644   1
  -6   0 -10 1405.29 519.286   2
   6   0  11 23507.8 1912.59   1
  -6   0 -11 24451.5 1980.82   2
   6   0  12 107.151 321.342   1
  -6   0 -12 450.953 347.006   2
   6   0  13 20881.0 1884.08   1
  -6   0 -13 24271.7 2069.16   2
   6   0  14 3.67495 339.718   1
  -6   0 -14 234.641 418.818   2
   6   0  15 17636.8 1798.70   1
  -6   0 -15 20311.5 1982.02   2
   6   1 -17 389.376 354.250   4
   6   1 -16 6767.93 1002.77   4
   6   1 -15 828.278 414.489   4
   6   1 -14 13544.2 1354.57   4
  -6   1  14 12611.1 1220.23   5
   6   1 -13 4342.18 751.148   4
   6   1 -13 2592.50 676.483   1
  -6   1  13 3849.95 659.929   5
   6   1 -12 13869.9 1289.07   4
   6   1 -12 13430.0 1454.35   1
  -6   1  12 13930.6 1234.61   5
   6   1 -12 14535.7 1134.46   2
   6   1 -11 19187.2 1468.40   4
   6   1 -11 17856.5 1620.05   1
  -6   1  11 20584.2 1494.93   5
   6   1 -11 20399.3 1307.26   2
   6   1 -10 3683.98 614.021   4
   6   1 -10 3660.16 541.105   2
   6   1 -10 3660.98 727.807   1
  -6   1  10 3157.14 593.365   5
   6   1  -9 7716.26 853.980   4
  -6   1   9 6607.06 839.559   5
   6   1  -9 7657.62 1004.60   1
   6   1  -9 7493.18 742.901   2
   6   1  -8 331.167 267.662   4
   6   1  -8 376.084 211.446   2
   6   1  -8 422.734 312.625   1
  -6   1   8 285.310 255.598   5
   6   1  -7 21184.5 1361.11   4
   6   1  -7 24366.6 1335.38   2
   6   1  -7 23290.7 1668.21   1
  -6   1   7 20381.5 1450.32   5
   6   1  -7 22137.7 1247.50   2
   6   1  -6 530.910 219.812   4
   6   1  -6 621.176 233.378   2
   6   1  -6 527.700 311.998   1
   6   1  -6 506.443 219.756   2
  -6   1   6 719.580 308.278   5
   6   1  -5 13614.1 1009.08   4
   6   1  -5 15595.7 1043.89   2
   6   1  -5 15414.3 1292.37   1
  -6   1   5 14658.8 1206.58   5
   6   1  -5 15500.5 999.990   2
  -6   1   4 5977.22 771.801   5
   6   1  -4 5655.79 771.494   1
   6   1  -4 5674.18 627.931   4
   6   1  -4 5295.12 606.678   2
   6   1  -3 337.307 190.767   2
  -6   1   3 142.523 213.534   5
   6   1  -3 430.119 282.463   1
   6   1  -2 7679.67 753.485   2
   6   1  -2 7435.71 870.765   1
  -6   1   2 7042.78 883.171   5
   6   1  -1 62753.2 2390.89   2
   6   1  -1 62263.7 2640.58   1
  -6   1   1 62397.9 2731.44   5
   6   1   0 21516.1 1337.48   2
   6   1   0 23689.5 1548.38   1
  -6   1   0 23808.0 1632.39   5
   6   1   1 17174.9 1209.67   2
   6   1   1 17125.5 1308.94   1
   6   1   2 14306.2 1122.59   2
   6   1   2 12505.5 1121.33   1
   6   1   3 4654.53 659.668   2
   6   1   3 3426.19 618.914   1
   6   1   4 11002.3 1071.50   1
   6   1   5 4173.73 688.661   1
   6   1   6 10340.5 1098.65   1
   6   1   7 2441.60 569.052   1
   6   1   8 1594.87 452.784   1
   6   1   9 598.918 328.682   1
  -6   1  -9 711.702 394.876   2
   6   1  10 7964.75 1047.42   1
  -6   1 -10 8659.11 1148.12   2
   6   1  11 39.2985 255.339   1
  -6   1 -11 45.5846 335.198   2
   6   1  12 5120.25 907.591   1
  -6   1 -12 3895.06 824.776   2
   6   1  13-123.410 313.636   1
  -6   1 -13 159.764 344.594   2
   6   1  14 11530.1 1390.12   1
  -6   1 -14 11928.2 1495.00   2
   6   1  15 569.626 387.717   1
   6   1  16 198.348 337.324   1
   6   2 -17 1336.06 533.249   4
   6   2 -16 136.973 324.576   4
  -6   2  16 232.071 422.026   5
   6   2 -15 7972.13 1121.26   4
  -6   2  15 11876.3 1307.93   5
   6   2 -14 403.834 257.593   4
  -6   2  14 1385.32 481.488   5
   6   2 -13 7482.63 1028.80   4
  -6   2  13 9313.07 1134.60   5
   6   2 -12 6830.50 931.201   4
  -6   2  12 5650.07 872.908   5
   6   2 -11 10994.2 1170.11   4
   6   2 -11 11332.7 1279.81   1
  -6   2  11 9635.07 1124.63   5
   6   2 -10 11555.1 1170.69   4
   6   2 -10 11482.5 1230.05   1
  -6   2  10 10169.9 1147.26   5
   6   2  -9 1119.90 369.418   4
   6   2  -9 637.032 373.065   1
  -6   2   9 626.460 284.607   5
   6   2  -8 18401.1 1395.55   4
   6   2  -8 20121.2 1547.24   1
   6   2  -8 19736.1 1002.49   2
  -6   2   8 18832.1 1515.53   5
   6   2  -7 2473.30 516.497   4
   6   2  -7 2791.97 366.187   2
   6   2  -7 3018.01 601.337   1
  -6   2   7 2284.28 531.536   5
   6   2  -6 22170.8 1474.81   4
   6   2  -6 23773.7 1609.18   1
  -6   2   6 24518.9 1700.46   5
   6   2  -6 25042.8 1095.27   2
   6   2  -5 4701.56 665.653   4
   6   2  -5 4875.43 462.060   2
   6   2  -5 5009.63 739.098   1
  -6   2   5 4318.66 719.177   5
   6   2  -4 12699.5 1036.86   4
   6   2  -4 13564.8 1156.45   1
  -6   2   4 10683.2 1120.52   5
   6   2  -4 12808.9 765.423   2
  -6   2   3 5164.30 784.442   5
   6   2  -3 6120.45 771.507   1
   6   2  -3 6454.96 568.554   2
  -6   2   2 445.531 295.093   5
   6   2  -2 1031.41 252.423   2
   6   2  -2 1531.08 410.156   1
  -6   2   1 2016.43 544.438   5
   6   2  -1 1741.73 330.013   2
   6   2  -1 1771.35 427.231   1
   6   2   0 52245.2 2003.16   2
   6   2   0 54133.5 2353.98   1
  -6   2   0 47172.2 2515.43   5
   6   2   1 6894.35 703.524   2
  -6   2  -1 8239.28 1026.80   5
   6   2   1 7151.22 816.883   1
  -6   2  -2 2865.64 592.567   5
   6   2   2 3858.01 540.475   2
   6   2   2 3908.31 599.236   1
   6   2   3 6337.35 721.917   2
   6   2   3 7461.95 837.452   1
   6   2   4 8669.79 884.569   2
   6   2   4 6774.84 816.008   1
   6   2   5 7114.49 860.484   1
   6   2   6 8303.62 946.018   1
   6   2   7 10653.8 1067.60   1
   6   2   8 3191.33 597.774   1
   6   2   9 3340.68 660.985   1
   6   2  10 3250.93 675.120   1
   6   2  11 4961.05 823.047   1
   6   2  12 211.408 290.994   1
  -6   2 -12-31.0745 238.135   2
   6   2  13 5986.13 950.760   1
  -6   2 -13 5667.06 1035.94   2
   6   2  14 593.039 389.078   1
  -6   2 -14 478.844 428.238   2
   6   2  15 3800.83 876.229   1
   6   2  16 518.967 389.022   1
  -6   3  17 828.718 433.531   5
   6   3 -16 1053.35 529.626   4
  -6   3  16 1252.05 525.952   5
   6   3 -15 917.840 421.437   4
  -6   3  15 706.656 436.807   5
   6   3 -14 1665.61 508.924   4
  -6   3  14 1616.63 540.376   5
   6   3 -13 984.324 441.518   4
  -6   3  13 922.061 373.514   5
   6   3 -12 2167.50 567.037   4
  -6   3  12 3495.75 737.373   5
   6   3 -11 2199.53 584.051   4
  -6   3  11 1900.42 546.957   5
   6   3 -10 2263.87 550.280   4
  -6   3  10 4116.71 789.876   5
   6   3  -9 1311.40 434.161   4
   6   3  -9 890.686 351.363   1
  -6   3   9 967.852 398.862   5
   6   3  -8 4261.80 722.467   4
   6   3  -8 3076.56 592.480   1
  -6   3   8 3254.23 686.124   5
   6   3  -7 8491.53 985.635   4
   6   3  -7 8676.97 967.284   1
  -6   3   7 9890.44 1158.97   5
   6   3  -6 4600.07 718.673   4
   6   3  -6 5266.19 730.348   1
  -6   3   6 4729.05 810.139   5
   6   3  -5 4877.41 723.118   4
   6   3  -5 5061.22 702.448   1
  -6   3   5 4812.52 802.229   5
   6   3  -4 4619.02 637.708   1
  -6   3   4 4488.28 771.984   5
   6   3  -3 1792.46 393.362   1
  -6   3   3 1853.23 539.809   5
   6   3  -2 152.658 192.344   1
  -6   3   2 928.051 352.751   5
   6   3  -1 19515.6 1297.99   1
  -6   3   1 20176.6 1645.17   5
  -6   3   0 4138.54 770.801   5
   6   3   0 3634.86 559.202   1
   6   3   1 14041.0 1087.06   1
  -6   3  -1 16004.9 1500.16   5
  -6   3  -2 1024.18 415.862   5
   6   3   2 238.773 219.379   1
  -6   3  -3 19699.0 1687.45   5
   6   3   3 21184.6 1362.07   1
  -6   3  -4 3350.89 710.581   5
   6   3   4 4099.01 602.728   1
   6   3   5 17598.4 1291.16   1
   6   3   6 14341.8 1169.02   1
   6   3   7 11194.5 1070.02   1
   6   3   8 11772.3 1109.03   1
   6   3   9 1944.53 504.176   1
   6   3  10 11599.5 1195.54   1
   6   3  11 1282.03 441.527   1
   6   3  12 8762.69 1099.39   1
   6   3  13 397.131 367.857   1
   6   3  14 7199.34 1058.68   1
   6   3  15 238.546 302.791   1
  -6   4  15 1659.00 614.557   5
   6   4 -14 708.817 445.526   4
  -6   4  14 1767.23 633.860   5
   6   4 -13 3280.08 771.312   4
  -6   4  13 4373.50 927.178   5
   6   4 -12 5496.50 949.568   4
  -6   4  12 4593.85 923.542   5
   6   4 -11 4129.32 815.924   4
  -6   4  11 3584.27 788.222   5
   6   4 -10 4635.01 839.453   4
  -6   4  10 5051.64 924.302   5
   6   4  -9 2997.22 693.340   4
  -6   4   9 465.563 348.473   5
   6   4  -8 9073.51 1097.16   4
  -6   4   8 7725.42 1118.38   5
   6   4  -7 1231.47 459.847   4
  -6   4   7 760.760 385.088   5
   6   4  -6 17152.0 1474.34   4
   6   4  -6 17162.9 1251.63   1
  -6   4   6 14657.7 1511.75   5
   6   4  -5 992.210 322.251   1
  -6   4   5 1333.02 518.366   5
   6   4  -4 13399.7 1040.96   1
  -6   4   4 11713.1 1332.08   5
   6   4  -3 7692.06 770.334   1
  -6   4   3 7373.19 1078.16   5
   6   4  -2 6479.45 700.194   1
  -6   4   2 7587.74 1088.74   5
   6   4  -1 17193.1 1118.26   1
  -6   4   1 15576.9 1545.63   5
  -6   4   0 7063.28 1062.94   5
   6   4   0 8843.56 792.138   1
   6   4   1 21451.6 1258.31   1
  -6   4  -1 21305.5 1821.16   5
  -6   4  -2 7750.64 1101.28   5
   6   4   2 8282.84 759.514   1
   6   4   3 15517.0 1072.27   1
  -6   4  -3 15169.0 1565.57   5
  -6   4  -4 4893.07 910.220   5
   6   4   4 6249.27 688.694   1
  -6   4  -5 10148.3 1304.54   5
   6   4   5 11099.7 942.332   1
  -6   4  -6 5733.84 972.485   5
   6   4   6 5422.95 671.175   1
  -6   4  -7 9689.19 1282.80   5
   6   4   7 8861.87 897.406   1
  -6   5  12 2354.61 747.354   5
   6   5 -11 3453.70 803.763   4
  -6   5  11 2720.02 744.013   5
   6   5 -10 3902.43 817.886   4
  -6   5  10 3217.39 799.806   5
   6   5  -9 10800.7 1311.21   4
  -6   5   9 10451.4 1409.87   5
   6   5  -8 3570.60 770.687   4
  -6   5   8 3486.23 805.837   5
   6   5  -7 15064.0 1505.72   4
  -6   5   7 13176.1 1544.13   5
  -6   5   6 3425.01 789.185   5
  -6   5   5 10725.9 1357.71   5
  -6   5   4 3943.36 865.267   5
  -6   5   3 11700.6 1414.56   5
  -6   5   2 798.661 387.464   5
  -6   5   1 2547.97 677.090   5
  -6   5   0 1592.81 562.356   5
  -6   5  -1 3762.49 816.878   5
  -6   5  -2 3343.98 796.436   5
  -6   5  -3 5696.48 997.923   5
  -6   5  -4 4225.21 865.622   5
  -6   5  -5 2562.19 700.798   5
  -6   5  -6 5958.89 1055.20   5
  -6   5  -7 2116.28 705.253   5
  -6   5  -8 2267.34 700.629   5
  -6   5  -9 399.774 379.083   5
   6   6  -8 1658.50 584.815   4
  -6   6   6 3764.52 898.215   5
  -6   6   5 2744.94 790.787   5
  -6   6   4 7027.69 1211.43   5
  -6   6   3 2049.65 629.792   5
  -6   6   2 6794.45 1144.03   5
  -6   6   1 563.808 396.418   5
  -6   6   0 1952.01 679.187   5
  -6   6  -1 464.099 423.360   5
  -6   6  -2 9621.07 1376.70   5
  -6   6  -3 909.865 508.242   5
  -6   6  -4 7463.28 1222.05   5
  -7  -6  -3 4274.21 905.680   3
  -7  -6  -4 1524.64 556.950   3
  -7  -6  -5 8706.45 1255.09   3
   7  -5  -5 1951.46 625.031   2
  -7  -5   4 6999.05 1214.89   3
   7  -5  -3 3363.61 834.113   1
  -7  -5   3 4503.57 953.617   3
   7  -5  -2 1431.34 536.628   1
  -7  -5   2 778.729 438.050   3
   7  -5  -1 1929.44 636.397   1
  -7  -5   1 1366.73 556.529   3
   7  -5   0 5045.42 982.105   1
  -7  -5   0 3974.94 883.374   3
   7  -5   1 2886.60 795.701   1
  -7  -5  -1 1497.26 604.152   3
   7  -5   2 3492.21 780.296   1
  -7  -5  -2 3482.97 832.673   3
  -7  -5  -3 1990.15 638.148   3
  -7  -5  -4 1595.32 620.963   3
  -7  -5  -5 1625.42 585.537   3
  -7  -5  -6 6969.24 1078.35   3
   7  -4 -10 11723.4 1435.28   2
   7  -4  -9 172.879 371.527   2
  -7  -4   8 4878.82 975.075   3
   7  -4  -8 3948.81 831.741   2
   7  -4  -8 5508.94 1046.98   1
  -7  -4   7 3934.59 917.852   3
   7  -4  -7 4918.67 920.544   2
   7  -4  -7 4175.16 915.161   1
   7  -4  -6 10018.9 1361.74   1
  -7  -4   6 10937.4 1446.75   3
   7  -4  -6 9425.93 1242.95   2
   7  -4  -5 1937.11 615.702   1
  -7  -4   5 1732.41 664.809   3
   7  -4  -5 2668.49 712.436   2
   7  -4  -4 4454.80 902.094   1
  -7  -4   4 4968.48 971.387   3
   7  -4  -3 4483.34 912.194   1
  -7  -4   3 3652.11 840.021   3
   7  -4  -2-219.451 411.178   1
  -7  -4   2-57.8595 382.988   3
   7  -4  -1 6935.41 1097.25   1
  -7  -4   1 5290.21 987.662   3
   7  -4   0 8346.18 1190.86   1
  -7  -4   0 10096.3 1354.59   3
   7  -4   1 7199.19 1108.71   1
  -7  -4  -1 7676.38 1144.76   3
   7  -4   2 1075.44 514.589   1
  -7  -4  -2 791.204 452.169   3
   7  -4   3 2130.47 634.372   1
  -7  -4  -3 2316.17 660.455   3
   7  -4   4 997.115 493.016   1
  -7  -4  -4 887.163 444.756   3
   7  -4   5 3163.15 761.323   1
   7  -4   6 1335.39 576.699   1
   7  -3 -14-19.5667 322.116   2
   7  -3 -13 5565.56 1016.33   2
   7  -3 -12 1057.90 453.749   2
   7  -3 -11 5044.29 930.687   2
  -7  -3  11 4366.09 956.893   3
   7  -3 -10 1034.94 486.924   2
  -7  -3  10 900.590 467.181   3
   7  -3 -10 1466.89 583.427   1
   7  -3  -9 3487.15 752.578   2
  -7  -3   9 1769.47 593.117   3
   7  -3  -9 4467.44 935.185   1
   7  -3  -8 251.097 292.849   2
  -7  -3   8 809.464 460.204   3
   7  -3  -8 465.144 378.982   1
  -7  -3   7 12313.5 1489.55   3
   7  -3  -7 12025.8 1355.12   2
   7  -3  -7 10548.0 1367.10   1
   7  -3  -6-407.441 467.042   1
  -7  -3   6 717.078 418.587   3
   7  -3  -6 470.613 410.870   2
  -7  -3   5 20727.8 1906.67   3
   7  -3  -5 17940.5 1742.90   1
   7  -3  -4 7538.36 1139.30   1
  -7  -3   4 6086.37 1079.20   3
   7  -3  -3 5412.43 957.728   1
  -7  -3   3 7159.11 1116.85   3
   7  -3  -2 2016.97 630.631   1
  -7  -3   2 1513.40 522.827   3
  -7  -3   1 11409.2 1390.40   3
   7  -3  -1 13891.0 1476.99   1
  -7  -3   0 18211.9 1741.60   3
   7  -3   0 20645.7 1801.68   1
  -7  -3  -1 16021.4 1622.66   3
   7  -3   1 15500.1 1581.71   1
  -7  -3  -2 10585.2 1299.68   3
   7  -3   2 13083.5 1440.93   1
   7  -3   3 13061.9 1439.11   1
   7  -3   4 16346.9 1655.03   1
   7  -3   5 6614.01 1068.57   1
   7  -3   6 23458.9 2038.33   1
   7  -3   7-7.60006 293.674   1
   7  -3   8 11100.7 1420.63   1
  -7  -3  -8 11616.9 1208.57   2
   7  -3   9 145.046 310.139   1
  -7  -3  -9 1266.09 439.216   2
  -7  -3 -10 6504.89 963.244   2
  -7  -3 -11 1745.36 530.506   2
  -7  -3 -12 2593.69 671.871   2
  -7  -3 -13 6282.50 1080.36   2
   7  -2 -15-395.520 385.505   2
   7  -2 -14 3904.20 828.517   2
   7  -2 -13 495.000 408.082   2
  -7  -2  13 745.388 522.833   3
   7  -2 -12 4957.28 882.386   2
  -7  -2  12 5908.30 1069.55   3
   7  -2 -12 4269.56 937.508   1
   7  -2 -11 464.474 343.477   2
  -7  -2  11 1172.31 561.886   3
   7  -2 -11 492.594 483.059   1
   7  -2 -10 7513.59 1045.70   2
  -7  -2  10 6511.27 1120.69   3
   7  -2 -10 10136.5 1367.72   1
   7  -2  -9 2083.80 588.162   2
  -7  -2   9 1784.26 617.543   3
   7  -2  -9 2037.70 596.434   1
   7  -2  -8 8579.15 1089.98   2
  -7  -2   8 9905.27 1319.90   3
   7  -2  -8 10382.2 1316.30   1
   7  -2  -7 2645.38 611.913   2
  -7  -2   7 5126.20 954.678   3
   7  -2  -7 4420.02 865.254   1
  -7  -2   6 13369.9 1509.18   3
   7  -2  -6 16478.4 1623.95   1
   7  -2  -6 13149.4 1302.63   2
   7  -2  -5 6465.35 1023.27   1
  -7  -2   5 7860.38 1145.89   3
   7  -2  -4 7475.64 1083.40   1
  -7  -2   4 6586.33 1049.13   3
  -7  -2   4 6390.11 688.011   5
  -7  -2   3 9981.84 1281.03   3
   7  -2  -3 12566.4 1377.22   1
  -7  -2   3 8752.88 840.301   5
  -7  -2   2 11050.2 1323.34   3
   7  -2  -2 9148.54 1173.20   1
  -7  -2   2 8917.03 878.988   5
   7  -2  -1 8769.90 1141.57   1
  -7  -2   1 8814.23 1189.66   3
   7  -2   0-500.357 347.860   1
   7  -2   1 5760.76 948.160   1
   7  -2   2 8541.48 1132.64   1
   7  -2   3 4466.34 838.037   1
   7  -2   4 3245.88 771.379   1
   7  -2   5 5343.21 944.745   1
   7  -2   6 876.480 453.944   1
   7  -2   7 3134.22 801.044   1
   7  -2   8 1060.42 520.409   1
  -7  -2  -8 545.580 333.693   2
   7  -2   9 5172.14 994.110   1
  -7  -2  -9 3555.13 710.042   2
   7  -2  10 1584.94 590.159   1
  -7  -2 -10 720.176 339.464   2
  -7  -2 -11 513.194 348.005   2
  -7  -2 -12 3289.29 776.689   2
  -7  -2 -13 1312.16 550.527   2
   7  -1 -14 377.301 266.108   2
  -7  -1  14 784.445 507.162   3
   7  -1 -13 5247.88 848.787   2
  -7  -1  13 5729.49 1031.37   3
   7  -1 -13 6865.64 1149.79   1
   7  -1 -12 874.344 361.957   2
  -7  -1  12 1404.46 574.773   3
   7  -1 -12 977.862 479.824   1
  -7  -1  11 10826.2 1358.68   3
   7  -1 -11 10917.0 1380.24   1
   7  -1 -11 11488.2 1208.30   2
   7  -1 -10 1806.61 532.358   2
  -7  -1  10 2480.76 710.485   3
   7  -1 -10 3619.30 808.471   1
   7  -1  -9 8098.30 973.885   2
  -7  -1   9 7465.50 1103.23   3
   7  -1  -9 6768.26 1066.69   1
   7  -1  -8 1304.77 397.756   2
  -7  -1   8 2666.28 724.249   3
   7  -1  -8 1543.40 557.296   1
  -7  -1   7 22140.7 1922.69   3
   7  -1  -7 19891.1 1745.86   1
   7  -1  -7 21081.9 1564.25   2
   7  -1  -6 3715.87 788.061   1
   7  -1  -6 3849.48 668.460   2
  -7  -1   6 3447.89 525.102   5
   7  -1  -5 16048.0 1537.84   1
  -7  -1   5 15689.9 1177.50   5
   7  -1  -5 17012.4 1368.95   2
   7  -1  -4 6679.79 985.530   1
  -7  -1   4 8708.33 878.452   5
  -7  -1   3 1310.47 367.193   5
   7  -1  -3 2206.30 565.010   1
  -7  -1   2 4805.07 686.898   5
   7  -1  -2 4474.30 799.201   1
  -7  -1   1 1744.42 455.992   5
   7  -1  -1 1868.20 568.647   1
   7  -1   0 17787.8 1574.26   1
   7  -1   1 20.8775 246.726   1
   7  -1   2 2663.82 650.792   1
   7  -1   3 347.717 291.026   1
   7  -1   4 4946.90 841.582   1
   7  -1   5 401.884 367.902   1
   7  -1   6 9690.87 1189.31   1
   7  -1   7 1940.01 602.075   1
   7  -1   8 5111.97 928.759   1
   7  -1   9 1736.04 592.729   1
  -7  -1  -9 2881.26 706.822   2
   7  -1  10 3441.34 766.009   1
  -7  -1 -10 2565.25 650.788   2
   7  -1  11 2371.71 695.385   1
  -7  -1 -11 1277.04 485.317   2
  -7  -1 -12 1753.38 574.374   2
   7  -1  12 95.9141 328.133   1
  -7  -1 -13 878.802 429.343   2
   7   0 -14 226.102 320.873   1
   7   0 -13 1453.82 569.871   1
   7   0 -12 1933.86 652.320   1
   7   0 -11 25.7386 155.914   2
   7   0 -11-80.9935 360.406   1
   7   0 -10 4021.25 625.111   4
   7   0 -10 2742.56 553.968   2
   7   0 -10 4490.53 873.298   1
   7   0  -9 2989.46 513.136   4
   7   0  -9 2661.57 539.145   2
   7   0  -9 2443.62 641.955   1
  -7   0   9 2123.98 474.978   5
   7   0  -8 9079.18 855.406   4
   7   0  -8 11317.5 1299.92   1
  -7   0   8 11259.6 1041.58   5
   7   0  -8 9217.80 963.157   2
   7   0  -7 821.635 280.397   4
   7   0  -7 1128.36 378.273   2
   7   0  -7 267.017 316.330   1
  -7   0   7 1193.38 345.917   5
   7   0  -6 23364.1 1273.21   4
   7   0  -6 22535.2 1812.36   1
  -7   0   6 24393.9 1574.14   5
   7   0  -6 24228.8 1532.49   2
   7   0  -5 674.459 402.747   1
   7   0  -5 728.517 331.434   2
  -7   0   5 655.374 326.057   5
   7   0  -4 17518.8 1543.55   1
  -7   0   4 16975.8 1337.37   5
  -7   0   3 1584.97 440.823   5
   7   0  -3 1363.71 468.246   1
   7   0  -2 12424.9 1270.84   1
  -7   0   2 10219.3 1072.69   5
   7   0  -1 21020.3 1666.30   1
  -7   0   1 21122.2 1570.26   5
  -7   0   0 4460.10 724.850   5
   7   0   0 3864.82 725.563   1
   7   0   1 12397.7 1277.44   1
   7   0   2 4251.48 753.210   1
   7   0   3 23671.9 1789.23   1
   7   0   4 2315.98 594.190   1
   7   0   5 32689.4 2160.39   1
   7   0   6 552.214 350.498   1
   7   0   7 28145.9 2042.66   1
   7   0   8-81.7586 233.317   1
   7   0   9 16534.4 1608.97   1
   7   0  10 3625.41 797.577   1
  -7   0 -11 8725.08 1231.93   2
   7   0  11 9114.18 1249.46   1
  -7   0 -12 1868.63 614.783   2
   7   0  12 703.150 400.561   1
   7   0  13 1110.97 477.066   1
  -7   0 -13 1808.36 661.429   2
   7   1 -15 2840.76 680.254   4
   7   1 -14 69.3746 169.167   4
   7   1 -13 3323.58 653.203   4
   7   1 -13 4146.61 891.936   1
   7   1 -12 1364.91 441.645   4
   7   1 -12 1250.61 569.411   1
   7   1 -11 10243.8 1090.11   4
   7   1 -11 9255.08 1261.14   1
  -7   1  11 9124.59 1039.07   5
   7   1 -10 2036.51 517.570   4
   7   1 -10 1923.85 628.574   1
  -7   1  10 2356.62 568.493   5
   7   1  -9 7154.93 853.155   4
  -7   1   9 8478.67 998.650   5
   7   1  -9 8679.26 1158.27   1
   7   1  -8 1381.73 386.167   4
   7   1  -8 1290.20 483.753   1
  -7   1   8 481.943 274.312   5
   7   1  -7 21393.8 1405.79   4
   7   1  -7 22609.2 1773.62   1
  -7   1   7 23485.8 1672.06   5
   7   1  -6 4186.16 602.710   4
   7   1  -6 3551.17 532.308   2
   7   1  -6 3433.31 702.229   1
  -7   1   6 2737.38 613.088   5
   7   1  -5 16897.3 1486.89   1
  -7   1   5 16247.4 1399.92   5
   7   1  -5 16873.3 1149.40   2
   7   1  -4 7838.58 1011.79   1
  -7   1   4 7585.65 984.375   5
   7   1  -4 7639.59 768.933   2
  -7   1   3 2209.52 509.835   5
   7   1  -3 1303.33 440.161   1
  -7   1   2 3509.38 651.132   5
   7   1  -2 3505.84 689.028   1
  -7   1   1 2746.82 628.108   5
   7   1  -1 2047.32 533.571   1
   7   1   0 18214.1 1506.20   1
  -7   1   0 17176.7 1502.95   5
  -7   1  -1 1677.53 479.497   5
   7   1   1 502.759 229.559   1
   7   1   2 2693.10 603.285   1
   7   1   3 1764.40 452.464   1
   7   1   4 7452.74 982.491   1
   7   1   5 444.979 317.297   1
   7   1   6 13156.9 1315.34   1
   7   1   7 712.585 405.450   1
   7   1   8 3455.39 725.064   1
   7   1   9 2679.74 661.109   1
   7   1  10 2233.68 616.615   1
   7   1  11 1085.23 434.814   1
   7   1  12 923.858 501.447   1
   7   1  13 1046.05 420.961   1
   7   2 -15 206.352 308.295   4
   7   2 -14 3370.44 749.524   4
   7   2 -13 193.150 294.190   4
  -7   2  13 184.370 244.916   5
   7   2 -12 4623.10 816.820   4
   7   2 -12 3880.05 825.756   1
  -7   2  12 3902.65 769.225   5
   7   2 -11 350.067 284.781   4
   7   2 -11 313.353 335.172   1
  -7   2  11 347.699 285.446   5
   7   2 -10 7225.10 941.400   4
   7   2 -10 7191.79 1038.15   1
  -7   2  10 7524.61 1034.92   5
   7   2  -9 1770.66 485.136   4
   7   2  -9 2094.40 503.629   1
  -7   2   9 2335.88 603.563   5
   7   2  -8 7596.70 927.982   4
   7   2  -8 6976.75 996.198   1
  -7   2   8 8536.51 1081.72   5
   7   2  -7 3842.66 642.333   4
   7   2  -7 4187.48 770.686   1
  -7   2   7 3469.83 695.260   5
   7   2  -6 14328.2 1208.22   4
   7   2  -6 13864.7 1328.06   1
  -7   2   6 14417.1 1396.78   5
   7   2  -5 9457.86 1092.29   1
  -7   2   5 8568.94 1086.52   5
   7   2  -4 6893.09 918.583   1
  -7   2   4 5297.62 846.630   5
   7   2  -3 12534.9 1223.62   1
  -7   2   3 12672.4 1353.36   5
  -7   2   2 7582.65 1048.06   5
   7   2  -2 9175.37 1051.71   1
  -7   2   1 7868.67 1058.29   5
   7   2  -1 8039.86 964.565   1
  -7   2   0 120.737 247.822   5
   7   2   0 153.113 224.328   1
  -7   2  -1 4625.71 841.934   5
   7   2   1 4591.71 735.066   1
  -7   2  -2 6293.34 1007.85   5
   7   2   2 7329.03 904.545   1
  -7   2  -3 4733.84 858.125   5
   7   2   3 3466.99 635.987   1
   7   2   4 3662.20 689.987   1
   7   2   5 5389.17 837.018   1
   7   2   6 369.566 292.140   1
   7   2   7 3229.00 694.930   1
   7   2   8 1056.25 436.973   1
   7   2   9 1484.88 472.766   1
   7   2  10 1799.00 546.862   1
   7   2  11 1214.41 453.299   1
   7   2  12 2807.39 713.698   1
   7   2  13-228.872 286.203   1
   7   2  14 3654.38 785.626   1
   7   3 -14 310.499 295.741   4
  -7   3  14-1006.15 465.495   5
   7   3 -13 2342.32 684.618   4
  -7   3  13 2896.24 713.794   5
   7   3 -12 2612.64 671.954   4
  -7   3  12 1825.62 610.941   5
   7   3 -11 3180.08 718.292   4
  -7   3  11 3879.52 796.962   5
   7   3 -10 945.657 412.918   4
   7   3 -10 875.835 468.657   1
  -7   3  10 83.6529 220.053   5
   7   3  -9 4319.32 768.709   4
   7   3  -9 3349.48 683.659   1
  -7   3   9 3390.93 772.124   5
   7   3  -8 192.260 318.963   4
   7   3  -8 891.550 440.626   1
  -7   3   8-141.852 310.247   5
   7   3  -7 11850.0 1197.49   4
   7   3  -7 11267.3 1191.55   1
  -7   3   7 12553.8 1409.58   5
   7   3  -6 530.185 302.571   1
  -7   3   6-231.245 313.176   5
   7   3  -5 20552.5 1539.44   1
  -7   3   5 20829.9 1790.08   5
   7   3  -4 7534.19 912.767   1
  -7   3   4 6560.45 992.242   5
   7   3  -3 6471.03 838.584   1
  -7   3   3 6354.76 1000.85   5
  -7   3   2 1694.67 541.994   5
   7   3  -2 884.463 333.246   1
   7   3  -1 13656.7 1200.05   1
  -7   3   1 13417.1 1468.57   5
   7   3   0 18748.2 1408.44   1
  -7   3   0 19479.4 1787.70   5
   7   3   1 13272.3 1186.29   1
  -7   3  -1 15518.9 1598.84   5
   7   3   2 12563.9 1170.32   1
  -7   3  -2 11800.9 1415.07   5
  -7   3  -3 9290.22 1276.64   5
   7   3   3 11918.8 1117.08   1
  -7   3  -4 18577.6 1804.08   5
   7   3   4 17770.6 1398.42   1
  -7   3  -5 5892.28 1052.47   5
   7   3   5 4267.30 693.246   1
  -7   3  -6 22968.4 2036.17   5
   7   3   6 24953.2 1700.00   1
   7   3   7 38.1996 192.858   1
   7   3   8 10083.9 1118.86   1
   7   3   9 1308.80 463.478   1
   7   3  10 6513.17 934.217   1
   7   4 -12 4597.25 898.723   4
  -7   4  12 4327.90 932.821   5
   7   4 -11 2071.96 608.285   4
  -7   4  11 1956.26 634.758   5
   7   4 -10 10291.6 1276.51   4
  -7   4  10 7964.46 1222.57   5
   7   4  -9 74.9963 270.024   4
  -7   4   9 1594.95 627.493   5
   7   4  -8 5026.50 855.824   4
  -7   4   8 5285.70 982.988   5
  -7   4   7 3937.72 829.824   5
  -7   4   6 8861.53 1242.41   5
  -7   4   5 2485.03 680.237   5
  -7   4   4 5742.67 1004.83   5
  -7   4   3 4893.25 920.123   5
  -7   4   2-14.9180 345.104   5
  -7   4   1 2911.26 718.716   5
  -7   4   0 11120.6 1409.53   5
  -7   4  -1 5742.10 1023.62   5
  -7   4  -2 860.609 509.624   5
  -7   4  -3 3912.97 887.257   5
  -7   4  -4 1021.00 515.027   5
  -7   4  -5 6134.59 1082.45   5
  -7   4  -6 700.382 432.519   5
   7   5  -9 1228.18 455.098   4
  -7   5   6 2766.26 761.258   5
  -7   5   5 2242.62 749.867   5
  -7   5   4 6978.77 1194.64   5
  -7   5   3 3959.17 910.164   5
  -7   5   2 1951.53 654.917   5
  -7   5   1 572.638 424.720   5
  -7   5   0 4950.11 1009.06   5
  -7   5  -1 1852.34 659.867   5
   8  -3 -10 2383.42 679.142   2
   8  -3  -9 5132.98 957.570   2
   8  -3  -8 1358.69 546.098   2
   8  -3  -7 7455.80 1096.22   2
   8  -3  -6 5851.02 1004.82   2
   8  -3  -5 11426.4 1364.20   2
  -8  -3   2 9845.57 1396.37   3
  -8  -3   1 1182.48 582.313   3
   8  -2 -11 3120.37 719.526   2
   8  -2 -10 3233.37 714.353   2
   8  -2  -9 1364.74 489.669   2
   8  -2  -8 2390.58 649.409   2
   8  -2  -7 2563.19 623.978   2
   8  -2  -6 4127.85 920.307   1
   8  -2  -6 3712.89 762.815   2
   8  -2  -5 3339.31 812.344   1
   8  -2  -5 3080.45 695.382   2
   8  -2  -4 3413.60 826.453   1
   8  -2  -3 5896.92 1041.98   1
   8  -2  -2-886.432 462.399   1
   8  -2  -1 1410.67 541.176   1
   8  -2   0 636.061 414.676   1
   8  -2   1 3895.92 852.630   1
   8  -2   2 1070.15 516.347   1
   8  -2   3 3882.68 849.715   1
   8  -2   4-39.1225 412.122   1
   8  -2   5 5084.28 991.521   1
   8  -1  -8 1945.91 498.969   2
   8  -1  -8 3538.51 821.465   1
   8  -1  -7 545.116 289.722   2
   8  -1  -7 1339.30 568.090   1
   8  -1  -6 2320.17 565.192   2
   8  -1  -6 3385.69 800.085   1
   8  -1  -5 5384.77 1027.99   1
   8  -1  -5 5820.46 875.909   2
   8  -1  -4 6964.23 1145.16   1
  -8  -1   3 14.3237 190.979   5
   8  -1  -3-175.262 386.515   1
  -8  -1   2 4549.54 739.459   5
   8  -1  -2 4940.22 962.051   1
  -8  -1   1 711.769 346.484   5
   8  -1  -1-313.841 408.417   1
  -8  -1   0 2922.38 644.964   5
   8  -1   0 2653.37 689.233   1
   8  -1   1 1442.31 524.228   1
   8  -1   2 3854.99 801.602   1
   8  -1   3 1608.05 579.952   1
   8  -1   4 17081.8 1728.26   1
   8  -1   5 595.927 391.250   1
   8  -1   6 7540.18 1194.99   1
   8  -1   7 993.052 523.831   1
   8   0 -10 5157.13 1006.82   1
   8   0  -9 2164.54 707.139   1
   8   0  -8 7890.05 1241.79   1
   8   0  -7 3254.16 784.750   1
   8   0  -6 15665.6 1629.64   1
   8   0  -5 8448.46 1214.98   1
  -8   0   5 8963.56 1037.88   5
   8   0  -4 17136.2 1692.00   1
  -8   0   4 19330.6 1548.20   5
   8   0  -4 18292.3 1417.54   2
   8   0  -3 19204.9 1761.71   1
  -8   0   3 17213.5 1501.26   5
  -8   0   2 1060.48 466.907   5
   8   0  -2 1898.31 616.498   1
  -8   0   1 6432.82 939.206   5
   8   0  -1 6579.46 1043.35   1
  -8   0   0 63.2844 267.963   5
   8   0   0-257.020 391.893   1
  -8   0  -1 7736.31 1060.63   5
   8   0   1 9031.12 1210.89   1
   8   0   2 534.051 408.549   1
   8   0   3 19684.0 1776.18   1
   8   0   4 76.2266 303.120   1
   8   0   5 23133.0 1958.51   1
   8   0   6 3477.98 815.387   1
   8   0   7 8287.28 1209.40   1
   8   0   8 6854.22 1132.47   1
   8   0   9 4910.03 991.645   1
   8   1 -11 857.757 459.279   1
   8   1 -10 1734.12 571.782   1
   8   1  -9 1306.90 525.321   1
   8   1  -8 1592.18 601.995   1
   8   1  -7 122.649 198.349   1
  -8   1   7-641.556 351.302   5
   8   1  -6 2359.79 626.934   1
  -8   1   6 2574.95 609.764   5
   8   1  -5 4513.64 870.630   1
  -8   1   5 4897.77 848.517   5
   8   1  -4 7322.56 1055.24   1
  -8   1   4 8500.22 1096.99   5
  -8   1   3 21.4945 225.248   5
   8   1  -3-188.447 297.553   1
  -8   1   2 4340.30 802.040   5
   8   1  -2 5321.04 922.163   1
  -8   1   1 1573.78 532.896   5
   8   1  -1 108.138 329.124   1
  -8   1   0 3605.24 764.223   5
   8   1   0 4358.02 823.458   1
  -8   1  -1 1360.36 501.055   5
   8   1   1 1776.41 538.322   1
  -8   1  -2 5534.17 950.546   5
   8   1   2 4520.20 847.983   1
  -8   1  -3 778.737 438.704   5
   8   1   3 345.667 329.506   1
   8   1   4 15415.8 1531.31   1
   8   1   5 79.5178 281.152   1
   8   1   6 6817.56 1024.46   1
   8   1   7 3.50092 285.599   1
   8   1   8 5161.92 963.169   1
   8   1   9 2602.32 703.980   1
   8   1  10 5112.26 995.923   1
   8   2 -12 1154.93 549.192   1
   8   2 -11 2796.26 748.651   1
   8   2 -10 2462.63 679.990   1
   8   2  -9 1523.83 547.957   1
  -8   2   9 2173.75 619.035   5
   8   2  -8 1022.23 468.364   1
  -8   2   8 1966.59 553.231   5
   8   2  -7 2395.41 670.183   1
  -8   2   7 1829.05 536.964   5
   8   2  -6 2521.02 631.014   1
  -8   2   6 1459.54 546.448   5
   8   2  -5 3056.06 711.034   1
  -8   2   5 2557.87 642.944   5
   8   2  -4 3198.99 687.557   1
  -8   2   4 2628.26 690.968   5
  -8   2   3 3862.88 786.872   5
   8   2  -3 4239.86 773.859   1
  -8   2   2 310.134 296.963   5
   8   2  -2 122.964 266.108   1
  -8   2   1 1348.56 533.963   5
   8   2  -1 771.058 377.330   1
  -8   2   0 717.170 432.789   5
   8   2   0 1422.08 509.126   1
  -8   2  -1 2015.80 619.557   5
   8   2   1 2257.22 601.729   1
  -8   2  -2 936.283 457.387   5
   8   2   2 917.990 411.790   1
  -8   2  -3 2200.43 678.252   5
   8   2   3 2777.30 642.289   1
  -8   2  -4-118.592 259.022   5
   8   2   4 275.310 329.977   1
  -8   2  -5 5357.97 1002.62   5
   8   2   5 5120.69 873.023   1
   8   2   6 2634.15 640.727   1
   8   2   7 3649.35 749.469   1
   8   2   8 4400.80 850.067   1
   8   2   9 3146.59 775.728   1
   8   2  10 2711.04 715.960   1
  -8   3  10 1814.03 639.050   5
  -8   3   9 4220.55 872.410   5
  -8   3   8 1062.30 450.929   5
  -8   3   7 5700.69 1000.04   5
  -8   3   6 3342.90 778.028   5
  -8   3   5 9737.28 1299.24   5
  -8   3   4 8822.49 1237.37   5
  -8   3   3 3324.86 808.805   5
  -8   3   2 8199.27 1224.74   5
  -8   3   1 609.969 418.104   5
  -8   3   0 7992.45 1223.95   5
  -8   3  -1 445.888 417.169   5
  -8   3  -2 6668.39 1146.63   5
  -8   3  -3 1477.29 587.255   5
   9  -2  -4 1212.71 489.898   2
  -9   0   0 5771.59 957.120   5
  -9   0  -1 564.653 377.932   5
  -9   0  -2 1494.41 599.979   5
  -9   0  -3 1596.30 612.801   5
   9   1  -5-334.748 278.819   1
   9   1  -4 6697.31 1079.42   1
   9   1  -3 99.8197 373.969   1
  -9   1   3-352.316 309.553   5
  -9   1   2 2215.67 600.455   5
   9   1  -2 594.039 361.702   1
  -9   1   1 1217.09 528.248   5
   9   1  -1 2148.39 636.654   1
  -9   1   0 936.938 444.576   5
   9   1   0 30.1965 253.099   1
  -9   1  -1 2084.46 587.093   5
   9   1   1 2580.94 679.213   1
  -9   1  -2 466.474 361.928   5
   9   1   2-475.298 389.084   1
   9   1   3 2058.49 611.228   1
   9   1   4 2680.14 746.689   1
  -9   2   4 671.341 426.077   5
  -9   2   3 1480.50 564.367   5
  -9   2   2 470.145 355.650   5
   0   0   0    0.00    0.00   0
TITL QJMnSD_mO in P2(1)
REM P2(1) (#4 in standard setting)
CELL 0.71073   6.708335   7.241352  17.276838  90.0000  92.1531  90.0000
ZERR    3.00   0.000405   0.000455   0.001341   0.0000   0.0057   0.0000
LATT -1
SYMM -x, y+1/2,-z
SFAC C H O Cl Mn
UNIT 36.00 54.00 6.00 6.00 3.00
TREF
HKLF 4
END
;
_shelx_hkl_checksum     90733
_shelx_res_file
;
TITL QJMnSD_mO in P21 #4
    QJMnSD.res
    created by SHELXL-2018/3 at 15:37:21 on 13-Jun-2018
CELL 0.71073 6.708335 7.241352 17.276838 90 92.1531 90
ZERR 2       0.000405 0.000455  0.001341  0  0.0057  0
LATT -1
SYMM -X,0.5+Y,-Z
SFAC C H Cl Mn O N
UNIT 32 36 2 2 8 4
TEMP 22
SIZE 0.3 0.3 0.3
L.S. 10
PLAN 10
BOND $H
CONF
FMAP 2
EQIV $1 x, y-1, z
EQIV $2 x-1, y, z
EQIV $3 x-1, y-1, z
HTAB O3W O4W
HTAB O3W Cl_$1
HTAB O4W O2_$2
HTAB O4W Cl_$3
HTAB C8 O1_$2
ACTA
WGHT    0.026900    0.054900
FVAR       7.51932
MN    4    0.093622    0.527658    0.766130    11.00000    0.01907    0.03123 =
         0.03150   -0.00016    0.00186    0.00364
CL    3    0.214616    0.867871    0.781602    11.00000    0.03178    0.03025 =
         0.07216    0.00055   -0.00318   -0.00332
O1    5    0.262105    0.433908    0.844723    11.00000    0.02497    0.03829 =
         0.03082   -0.00041    0.00056    0.00715
O2    5    0.272463    0.468242    0.687030    11.00000    0.02489    0.03941 =
         0.03163    0.00053    0.00277    0.00518
O3W   5   -0.050219    0.235866    0.745971    11.00000    0.03260    0.03060 =
         0.07687    0.00037   -0.00350   -0.00124
H31W  2   -0.167006    0.207986    0.741155    11.00000   -1.50000
H32W  2    0.021570    0.150407    0.757475    11.00000   -1.50000
O4W   5   -0.462213    0.162406    0.723527    11.00000    0.03210    0.04316 =
         0.07193    0.00920    0.00839    0.00474
H41W  2   -0.541262    0.251082    0.718956    11.00000   -1.50000
H42W  2   -0.543980    0.086971    0.737057    11.00000   -1.50000
N1    6   -0.116467    0.578504    0.840810    11.00000    0.01793    0.02902 =
         0.04166   -0.00472    0.00221    0.00235
N2    6   -0.111117    0.623071    0.690790    11.00000    0.02346    0.03107 =
         0.03946    0.00138   -0.00230    0.00137
C1    1    0.260567    0.470574    0.919910    11.00000    0.02874    0.02300 =
         0.03124    0.00351    0.00270   -0.00423
C2    1    0.429885    0.426091    0.965968    11.00000    0.02943    0.03328 =
         0.03874    0.00763    0.00165    0.00012
AFIX  43
H21   2    0.539320    0.372846    0.943141    11.00000   -1.20000
AFIX   0
C3    1    0.437361    0.459794    1.044591    11.00000    0.04572    0.03956 =
         0.03854    0.01104   -0.00720   -0.00688
AFIX  43
H31   2    0.552417    0.431406    1.073893    11.00000   -1.20000
AFIX   0
C4    1    0.274534    0.535766    1.080380    11.00000    0.06687    0.04063 =
         0.03032   -0.00037    0.00068   -0.00231
AFIX  43
H41   2    0.280228    0.559014    1.133357    11.00000   -1.20000
AFIX   0
C5    1    0.105701    0.575988    1.036784    11.00000    0.05010    0.03342 =
         0.03853   -0.00112    0.01342   -0.00017
AFIX  43
H51   2   -0.004513    0.623686    1.061044    11.00000   -1.20000
AFIX   0
C6    1    0.094374    0.547150    0.956315    11.00000    0.03110    0.02829 =
         0.03561    0.00001    0.00528   -0.00055
C7    1   -0.088633    0.589011    0.914121    11.00000    0.02862    0.02553 =
         0.04375   -0.00275    0.01233   -0.00082
AFIX  43
H71   2   -0.195999    0.627022    0.942692    11.00000   -1.20000
AFIX   0
C8    1   -0.315022    0.609822    0.802819    11.00000    0.01999    0.04035 =
         0.05401   -0.00661    0.00472    0.00343
AFIX  23
H82   2   -0.396791    0.684398    0.835810    11.00000   -1.20000
H81   2   -0.382002    0.492807    0.793394    11.00000   -1.20000
AFIX   0
C9    1   -0.284802    0.707335    0.727851    11.00000    0.02378    0.03837 =
         0.06039   -0.00453   -0.00495    0.01011
AFIX  23
H91   2   -0.403077    0.695316    0.694177    11.00000   -1.20000
H92   2   -0.260526    0.837639    0.737189    11.00000   -1.20000
AFIX   0
C10   1   -0.094108    0.632131    0.617496    11.00000    0.03276    0.02967 =
         0.04884    0.00501   -0.00992   -0.00096
AFIX  43
H101  2   -0.202462    0.678747    0.588561    11.00000   -1.20000
AFIX   0
C11   1    0.078230    0.576527    0.575418    11.00000    0.04145    0.03147 =
         0.03520    0.00280   -0.00345   -0.00241
C12   1    0.073805    0.607564    0.495109    11.00000    0.06219    0.04130 =
         0.03945    0.00937   -0.01066   -0.00350
AFIX  43
H121  2   -0.040128    0.658706    0.471451    11.00000   -1.20000
AFIX   0
C13   1    0.231154    0.565103    0.450804    11.00000    0.08495    0.05142 =
         0.02814    0.00352    0.00320   -0.01276
AFIX  43
H131  2    0.225258    0.587309    0.397749    11.00000   -1.20000
AFIX   0
C14   1    0.400492    0.488039    0.486381    11.00000    0.06273    0.05023 =
         0.04163   -0.00709    0.01754   -0.01089
AFIX  43
H141  2    0.509161    0.459366    0.456736    11.00000   -1.20000
AFIX   0
C15   1    0.410350    0.453422    0.564535    11.00000    0.03734    0.04001 =
         0.03721   -0.00367    0.00632   -0.00494
AFIX  43
H151  2    0.524048    0.398346    0.586650    11.00000   -1.20000
AFIX   0
C16   1    0.251467    0.499779    0.611826    11.00000    0.03557    0.02817 =
         0.03105    0.00008    0.00335   -0.00635
HKLF 4
REM  QJMnSD_mO in P21 #4
REM wR2 = 0.0721, GooF = S = 1.063, Restrained GooF = 1.063 for all data
REM R1 = 0.0368 for 3647 Fo > 4sig(Fo) and 0.0447 for all 4080 data
REM 229 parameters refined using 1 restraints
END
WGHT      0.0261      0.0620
REM Highest difference peak  0.401,  deepest hole -0.233,  1-sigma level  0.055
Q1    1   0.2029  0.8719  0.7236  11.00000  0.05    0.40
Q2    1   0.1572  0.5425  0.5966  11.00000  0.05    0.26
Q3    1   0.0895  0.5267  0.7084  11.00000  0.05    0.26
Q4    1   0.0730  0.5264  0.9899  11.00000  0.05    0.25
Q5    1   0.0355  0.5709  0.9377  11.00000  0.05    0.24
Q6    1   0.1731  0.5055  0.9412  11.00000  0.05    0.23
Q7    1   0.1719  0.5175  0.8247  11.00000  0.05    0.23
Q8    1  -0.0652  0.5304  0.8014  11.00000  0.05    0.23
Q9    1   0.2247  0.3445  0.6520  11.00000  0.05    0.22
Q10   1  -0.5630  0.3543  0.7613  11.00000  0.05    0.21
;
_shelx_res_checksum     57189
data_global
_journal_date_recd_electronic     2018-10-01
_journal_date_accepted     2018-11-06
_journal_name_full     'Acta Crystallographica, Section E'
_journal_year     2018
_journal_volume     74
_journal_issue     12
_journal_page_first     1778
_journal_page_last     1782
_journal_paper_category     GM
_journal_paper_doi     10.1107/S2056989018015694
_journal_coeditor_code     VN2136
_publ_contact_author_name     "Sylvain Bernes"
_publ_contact_author_address
;
Instituto de F\'isica
Benem\'erita Universidad Aut\'onoma de Puebla
Av. San Claudio y 18 Sur
72570 Puebla, Pue.
Mexico
;
_publ_contact_author_email     lupita_qt@hotmail.com
_publ_contact_author_fax     .
_publ_contact_author_phone     (+52)(222)2295500
_publ_section_title
;\
Packing polymorphism in the structure of
<i>trans</i>-aqua[<i>N</i>,<i>N</i>'-bis(salicylidene)ethane-1,2-diamine-\
\k^4^<i>O</i>,<i>N</i>,<i>N</i>',<i>O</i>']chloridomanganese(III)
monohydrate
;
_publ_section_title_footnote     .
loop_
    _publ_author_name
    _publ_author_footnote
    _publ_author_address
    "Reyes Perea, Juan Alberto" .
;
Facultad de Ciencias F\'isico Matem\'aticas
Benem\'erita Universidad Aut\'onoma de Puebla
72570 Puebla, Pue.
Mexico
;
    "Bern\`es, Sylvain" .
;
Instituto de F\'isica
Benem\'erita Universidad Aut\'onoma de Puebla
72570 Puebla, Pue.
Mexico
;
    "Quintero T\'ellez, Ma Guadalupe" .
;
Facultad de Ciencias Qu\'imicas
Benem\'erita Universidad Aut\'onoma de Puebla
72570 Puebla, Pue.
Mexico
;
_publ_section_synopsis
;
The crystal structure of a second phase, which results from packing
polymorphism, is described for a previously reported Mn^III^ complex.
;
