# Supplementary material for: Packing polymorphism in the structure of trans-aqua­[N,N′-bis­(salicyl­idene)ethane-1,2-di­amine-κ4 O,N,N′,O′]chlorido­manganese(III) monohydrate
Source: Acta Crystallogr E Crystallogr Commun. 2018 Nov 13;74(Pt 12):1778–82. doi: 10.1107/S2056989018015694 (PMC6281092; doi:10.1107/S2056989018015694)
Supplement: Supplementary file 2 [file e-74-01778-Isup2.hkl]

data_I                                                                          
_shelx_title ' QJMnSD_mO in P21 No4' 
_shelx_refln_list_code          4                                               
_shelx_F_calc_maximum      131.54                                               
_exptl_crystal_F_000       404.00                                               
_reflns_d_resolution_high  0.7183                                               
                                                                                
loop_                                                                           
 _space_group_symop_operation_xyz                                               
 'x, y, z'                                                                      
 '-x, y+1/2, -z'                                                                
                                                                                
_cell_length_a     6.7083                                                       
_cell_length_b     7.2414                                                       
_cell_length_c    17.2768                                                       
_cell_angle_alpha  90.000                                                       
_cell_angle_beta   92.153                                                       
_cell_angle_gamma  90.000                                                       
                                                                                
_shelx_F_squared_multiplier     1.000                                           
                                                                                
loop_                                                                           
 _refln_index_h                                                                 
 _refln_index_k                                                                 
 _refln_index_l                                                                 
 _refln_F_squared_calc                                                          
 _refln_F_squared_meas                                                          
 _refln_F_squared_sigma                                                         
 _refln_observed_status                                                         
   1  -9   0         92.12        108.70        16.78 o                         
   2  -9   0         68.06         69.05        14.16 o                         
   3  -9   0         11.45         16.42         5.94 o                         
   0  -8   0         44.70         43.46         9.14 o                         
   1  -8   0         50.35         51.82         7.06 o                         
   2  -8   0         64.04         63.16        16.37 o                         
   3  -8   0         13.16          2.05         7.90 o                         
   4  -8   0         41.67         30.13         6.93 o                         
   5  -8   0         27.53         30.85         9.73 o                         
   1  -7   0         51.06         47.26         6.51 o                         
   2  -7   0        187.47        170.23        12.56 o                         
   3  -7   0        229.22        218.58        15.69 o                         
   4  -7   0        131.20        133.91        14.01 o                         
   5  -7   0         23.55         31.19         7.44 o                         
   6  -7   0         80.15         74.97        11.23 o                         
   0  -6   0        162.34        160.22         7.24 o                         
   1  -6   0        394.98        404.62        12.24 o                         
   2  -6   0         34.93         41.65         3.60 o                         
   3  -6   0         64.29         64.82         5.73 o                         
   4  -6   0         19.23         13.81         4.45 o                         
   5  -6   0          3.35         -3.30         3.30 o                         
   6  -6   0         19.62         21.88         6.60 o                         
   1  -5   0        657.36        694.08        12.15 o                         
   2  -5   0       1101.40       1146.20        18.93 o                         
   3  -5   0        802.98        806.32        13.47 o                         
   4  -5   0        700.75        741.18        20.85 o                         
   5  -5   0         80.93         75.01         9.87 o                         
   6  -5   0         19.18         12.62         4.58 o                         
   7  -5   0         75.77         79.90        11.62 o                         
   0  -4   0        114.67        127.80         5.55 o                         
   1  -4   0       2303.39       2450.80        25.52 o                         
   2  -4   0         68.25         67.49         3.28 o                         
   3  -4   0        313.17        319.31         8.11 o                         
   4  -4   0        527.39        502.91        15.79 o                         
   5  -4   0        406.05        419.79        12.45 o                         
   6  -4   0        164.14        171.95        16.67 o                         
   7  -4   0        172.27        162.57        15.82 o                         
   1  -3   0       6334.86       6543.96        53.63 o                         
   2  -3   0       1226.93       1243.99        14.52 o                         
   3  -3   0         47.38         45.48         2.38 o                         
   4  -3   0        249.53        240.59         8.34 o                         
   5  -3   0        216.09        196.97        10.85 o                         
   6  -3   0         72.09         84.61         6.26 o                         
   7  -3   0        361.18        344.25        22.15 o                         
   0  -2   0      17089.93      17037.09       245.91 o                         
   1  -2   0       4142.85       4418.89        39.23 o                         
   2  -2   0       1725.80       1774.30        17.69 o                         
   3  -2   0         39.57         36.81         2.16 o                         
   4  -2   0       1332.83       1376.04        21.03 o                         
   5  -2   0       2088.02       2103.88        37.29 o                         
   6  -2   0        937.79        914.58        33.00 o                         
   7  -2   0          3.60         -6.15         6.15 o                         
   8  -2   0         19.40         11.25         7.33 o                         
   1  -1   0       5817.68       5885.96       137.78 o                         
   2  -1   0        523.86        523.19         8.85 o                         
   3  -1   0        789.48        781.50        15.88 o                         
   4  -1   0        527.10        520.66        11.81 o                         
   5  -1   0        928.55        888.95        16.87 o                         
   6  -1   0        420.50        423.87        29.45 o                         
   7  -1   0        347.76        314.61        27.84 o                         
   8  -1   0         48.50         49.58         8.33 o                         
   1   0   0       4106.36       4194.55        80.36 o                         
   2   0   0         95.82        111.83         3.58 o                         
   3   0   0        373.05        369.57         7.64 o                         
   4   0   0         18.22         18.45         2.43 o                         
   5   0   0       1505.92       1530.09        31.48 o                         
   6   0   0       2356.76       2330.30        52.37 o                         
   7   0   0         79.10         74.00         9.07 o                         
   8   0   0          0.01         -1.18         3.91 o                         
   9   0   0         94.81        102.08        16.93 o                         
   1   1   0       5707.46       5904.12        64.89 o                         
   2   1   0        633.73        638.04        11.62 o                         
   3   1   0        803.23        740.88        21.04 o                         
   4   1   0        494.45        455.46        12.12 o                         
   5   1   0        923.89        915.17        25.72 o                         
   6   1   0        394.46        404.60        15.21 o                         
   7   1   0        323.27        313.22        18.82 o                         
   8   1   0         68.79         70.56         9.91 o                         
   9   1   0         13.00          6.35         8.02 o                         
   0   2   0      17301.96      17432.86       263.66 o                         
   1   2   0       4385.97       4672.42        75.21 o                         
   2   2   0       1825.40       1923.12        25.01 o                         
   3   2   0         39.17         35.20         2.50 o                         
   4   2   0       1407.54       1409.44        22.41 o                         
   5   2   0       2189.83       2201.80        36.77 o                         
   6   2   0        923.57        912.71        31.69 o                         
   7   2   0          6.14          2.44         2.94 o                         
   8   2   0         18.38         18.41         6.23 o                         
   1   3   0       6179.12       6372.03        74.91 o                         
   2   3   0       1264.31       1284.01        23.11 o                         
   3   3   0         26.75         25.35         3.82 o                         
   4   3   0        234.09        236.45         9.08 o                         
   5   3   0        208.14        205.59         9.15 o                         
   6   3   0         65.33         67.63         8.01 o                         
   7   3   0        339.22        336.66        19.57 o                         
   8   3   0        180.82        141.36        21.65 o                         
   0   4   0        129.55        131.32         6.49 o                         
   1   4   0       2438.45       2523.32        37.48 o                         
   2   4   0         73.19         85.32         6.88 o                         
   3   4   0        324.72        337.47        16.42 o                         
   4   4   0        581.31        552.46        16.99 o                         
   5   4   0        438.67        453.50        33.84 o                         
   6   4   0        155.43        146.74        15.74 o                         
   7   4   0        189.50        196.69        24.93 o                         
   1   5   0        621.60        673.38        17.16 o                         
   2   5   0       1136.59       1166.11        25.15 o                         
   3   5   0        826.27        810.44        29.21 o                         
   4   5   0        724.16        746.72        42.54 o                         
   5   5   0         74.64         67.31        13.65 o                         
   6   5   0         17.18         28.17         9.95 o                         
   7   5   0         69.40         87.55        17.85 o                         
   0   6   0        193.30        206.19        10.02 o                         
   1   6   0        444.56        454.53        15.63 o                         
   2   6   0         34.84         31.80         4.28 o                         
   3   6   0         65.29         62.49         7.56 o                         
   4   6   0         28.58         26.33         9.41 o                         
   5   6   0          8.30          1.09         4.42 o                         
   6   6   0         22.77         34.52        12.01 o                         
   1   7   0         61.02         51.25         7.42 o                         
   2   7   0        206.96        182.32        13.80 o                         
   3   7   0        242.11        256.37        16.34 o                         
   4   7   0        130.73        125.59        19.96 o                         
   5   7   0         23.71         25.24        10.14 o                         
   0   8   0         28.78         37.24        10.13 o                         
   1   8   0         40.41         24.47         5.54 o                         
   2   8   0         67.83         72.11         9.54 o                         
   3   8   0         13.47         23.23        10.17 o                         
   4   8   0         45.62         52.70        13.68 o                         
   1   9   0        101.10        111.26        12.63 o                         
   2   9   0         68.25         70.16        15.13 o                         
   1  10   0         13.63         16.06         8.63 o                         
  -3  -9   1          2.76          5.66        11.61 o                         
  -2  -9   1          7.07         -0.06         4.76 o                         
  -1  -9   1        124.08        123.03        17.99 o                         
   0  -9   1         69.25         74.14        12.33 o                         
   1  -9   1          6.09         -3.38         4.41 o                         
   2  -9   1         14.85         12.49         7.00 o                         
   3  -9   1         86.75         86.14        16.04 o                         
  -5  -8   1          5.62         -3.31         4.97 o                         
  -4  -8   1        124.05        118.49        12.24 o                         
  -3  -8   1        154.88        126.49        12.57 o                         
  -2  -8   1        106.33         78.95        15.82 o                         
  -1  -8   1         61.37         59.74         7.64 o                         
   0  -8   1         34.03         28.27         5.64 o                         
   1  -8   1         24.80         29.05         5.53 o                         
   2  -8   1        125.14        121.40        13.94 o                         
   3  -8   1        205.38        200.93        22.62 o                         
   4  -8   1         59.19         73.14        10.21 o                         
   5  -8   1         25.83         13.09        13.49 o                         
  -6  -7   1         22.13         22.63         9.10 o                         
  -5  -7   1         97.55         94.73        11.89 o                         
  -4  -7   1         26.48         28.20         8.54 o                         
  -3  -7   1         93.37         71.09         9.16 o                         
  -2  -7   1        388.94        373.49        20.40 o                         
  -1  -7   1        184.12        179.61         9.03 o                         
   0  -7   1         21.08         15.17         3.41 o                         
   1  -7   1        127.83        130.60        18.53 o                         
   2  -7   1         95.71         97.57         8.05 o                         
   3  -7   1         24.10         26.78         9.23 o                         
   4  -7   1        260.34        260.68        25.79 o                         
   5  -7   1         51.01         70.51        16.76 o                         
   6  -7   1         17.91         16.59         7.85 o                         
  -6  -6   1         20.51         13.07         9.92 o                         
  -5  -6   1          1.48         -1.76         3.38 o                         
  -4  -6   1         80.25         85.04        11.43 o                         
  -3  -6   1        263.74        247.30         7.87 o                         
  -2  -6   1        603.37        601.74        13.66 o                         
  -1  -6   1        112.92        115.46         6.29 o                         
   0  -6   1        120.89        111.96         4.87 o                         
   1  -6   1        534.91        523.02        13.33 o                         
   2  -6   1        767.63        741.42        16.10 o                         
   3  -6   1        185.29        193.71         7.97 o                         
   4  -6   1        174.41        181.80        14.30 o                         
   5  -6   1         32.53         40.19         7.53 o                         
   6  -6   1          8.29          4.97         4.67 o                         
  -7  -5   1         17.75         28.84         7.41 o                         
  -6  -5   1         47.52         43.14         8.50 o                         
  -5  -5   1        289.11        264.50        18.12 o                         
  -4  -5   1        262.12        279.06        11.86 o                         
  -3  -5   1          3.55          5.52         1.80 o                         
  -2  -5   1        503.56        510.44        11.25 o                         
  -1  -5   1         96.85        100.84         4.75 o                         
   0  -5   1        226.44        227.13         5.55 o                         
   1  -5   1         97.66        100.36         4.38 o                         
   2  -5   1        959.42        926.74        17.04 o                         
   3  -5   1         82.31         72.79         4.58 o                         
   4  -5   1        424.70        422.04        16.12 o                         
   5  -5   1        102.60        125.21        12.27 o                         
   6  -5   1         60.77         64.39         9.79 o                         
   7  -5   1         31.56         38.24        12.29 o                         
  -7  -4   1         93.70        108.55        14.55 o                         
  -6  -4   1        286.78        306.88        20.20 o                         
  -5  -4   1        100.67        105.50         5.96 o                         
  -4  -4   1        693.26        660.24        13.98 o                         
  -3  -4   1       1235.84       1247.14        26.40 o                         
  -2  -4   1        149.18        150.98         4.48 o                         
  -1  -4   1        105.42        118.33         4.15 o                         
   0  -4   1         34.59         36.45         2.00 o                         
   1  -4   1        487.13        530.30         9.57 o                         
   2  -4   1        730.11        748.52        14.84 o                         
   3  -4   1       1061.52       1097.19        22.12 o                         
   4  -4   1        362.78        372.55        10.11 o                         
   5  -4   1         85.87         83.35         5.71 o                         
   6  -4   1        393.34        419.96        23.32 o                         
   7  -4   1        132.29        131.55        14.09 o                         
  -8  -3   1         13.13         20.91        10.30 o                         
  -7  -3   1        231.01        224.57        21.95 o                         
  -6  -3   1        358.61        347.15        12.52 o                         
  -5  -3   1        233.10        226.35         8.93 o                         
  -4  -3   1        444.14        435.86        10.32 o                         
  -3  -3   1        311.06        323.70         6.29 o                         
  -2  -3   1        405.70        415.71        12.29 o                         
  -1  -3   1       1629.76       1633.09        18.62 o                         
   0  -3   1       4827.41       4897.42        38.20 o                         
   1  -3   1       2889.67       3015.81        30.69 o                         
   2  -3   1        379.49        429.80         9.74 o                         
   3  -3   1        280.96        287.30         6.88 o                         
   4  -3   1        376.51        372.39         8.32 o                         
   5  -3   1        115.13        112.51         6.51 o                         
   6  -3   1        267.36        269.07        11.26 o                         
   7  -3   1        240.53        278.71        20.03 o                         
  -8  -2   1         28.99         24.95         9.57 o                         
  -7  -2   1        162.75        155.49        14.57 o                         
  -6  -2   1         28.24         40.63         7.45 o                         
  -5  -2   1        868.21        839.05        18.78 o                         
  -4  -2   1       1130.48       1130.91        18.69 o                         
  -3  -2   1        808.82        781.49        13.82 o                         
  -2  -2   1        556.68        553.71         9.55 o                         
  -1  -2   1       5712.82       6003.82        57.34 o                         
   0  -2   1        741.22        772.45         9.51 o                         
   1  -2   1       7157.63       7432.98        63.54 o                         
   2  -2   1        854.85        833.80        12.39 o                         
   3  -2   1        733.53        697.06        11.36 o                         
   4  -2   1        562.62        575.32        12.49 o                         
   5  -2   1        275.42        290.60        10.44 o                         
   6  -2   1        162.44        163.24        10.00 o                         
   7  -2   1         93.33        101.89        16.77 o                         
   8  -2   1         53.96         68.91        15.08 o                         
  -8  -1   1         14.14          4.26         9.07 o                         
  -7  -1   1         33.95         31.75         6.29 o                         
  -6  -1   1       1120.67       1118.74        49.97 o                         
  -5  -1   1       1633.27       1686.66        29.00 o                         
  -4  -1   1        732.08        780.94        16.60 o                         
  -3  -1   1        198.35        197.34         6.54 o                         
  -2  -1   1        893.63        929.03        20.44 o                         
  -1  -1   1       2588.97       2756.43        32.44 o                         
   0  -1   1       8480.83       8265.99        74.36 o                         
   1  -1   1       3721.68       3705.06        60.36 o                         
   2  -1   1       1295.80       1335.64        25.07 o                         
   3  -1   1         90.20         97.23         3.85 o                         
   4  -1   1        971.11       1000.98        17.49 o                         
   5  -1   1       1946.49       1998.85        27.93 o                         
   6  -1   1        302.99        309.61        25.01 o                         
   7  -1   1         12.03          0.37         4.36 o                         
   8  -1   1         25.52         25.51         9.27 o                         
  -8   0   1        120.78        114.95        12.35 o                         
  -7   0   1        373.38        372.74        20.21 o                         
  -6   0   1        136.71        140.37         8.96 o                         
  -5   0   1        467.58        483.88        15.63 o                         
  -4   0   1          3.29          0.79         1.39 o                         
  -3   0   1        179.13        208.35         5.59 o                         
  -2   0   1       1103.50       1074.97        16.75 o                         
  -1   0   1        806.21        910.56        12.89 o                         
   1   0   1       1125.50       1230.56        16.55 o                         
   2   0   1        377.86        382.97         7.19 o                         
   3   0   1        644.53        715.29        11.46 o                         
   4   0   1          0.44          0.53         0.94 o                         
   5   0   1         51.04         51.79         7.09 o                         
   6   0   1         23.41         21.02         6.88 o                         
   7   0   1        225.88        219.27        22.59 o                         
   8   0   1        133.66        147.65        14.11 o                         
   9   0   1          7.13          9.99         6.68 o                         
  -9   1   1         39.15         29.48         8.24 o                         
  -8   1   1         14.58         11.81        12.96 o                         
  -7   1   1         45.66         42.30         7.19 o                         
  -6   1   1       1113.34       1105.30        26.30 o                         
  -5   1   1       1662.34       1673.71        31.21 o                         
  -4   1   1        765.62        783.12        15.78 o                         
  -3   1   1        204.89        209.99         5.72 o                         
  -2   1   1        805.56        826.42        10.90 o                         
  -1   1   1       2624.64       2789.16        40.12 o                         
   0   1   1       8464.00       8193.18       151.41 o                         
   1   1   1       3782.25       3714.62        34.29 o                         
   2   1   1       1215.70       1269.73        23.76 o                         
   3   1   1        102.44        113.98         5.51 o                         
   4   1   1       1010.38        986.25        18.56 o                         
   5   1   1       1938.62       1944.78        41.83 o                         
   6   1   1        308.22        303.36        15.71 o                         
   7   1   1         17.60         16.34        10.39 o                         
   8   1   1         25.21         27.78         6.49 o                         
   9   1   1         49.71         41.09         7.86 o                         
  -8   2   1         21.54         17.87         5.45 o                         
  -7   2   1        153.51        140.84        12.61 o                         
  -6   2   1         26.46         31.98         4.16 o                         
  -5   2   1        859.68        826.98        28.35 o                         
  -4   2   1       1141.67       1113.05        20.93 o                         
  -3   2   1        813.77        791.03        12.07 o                         
  -2   2   1        510.49        484.44        12.61 o                         
  -1   2   1       5566.59       5942.88        67.30 o                         
   0   2   1        732.49        765.82        10.52 o                         
   1   2   1       6963.63       7153.62        62.18 o                         
   2   2   1        799.98        793.99        13.40 o                         
   3   2   1        793.51        746.92        14.83 o                         
   4   2   1        528.13        545.93        17.24 o                         
   5   2   1        273.55        263.55        12.33 o                         
   6   2   1        140.10        129.16         8.37 o                         
   7   2   1         81.31         81.47         9.79 o                         
   8   2   1         38.12         37.97         7.63 o                         
  -8   3   1         14.65         10.79         7.39 o                         
  -7   3   1        249.70        239.86        16.44 o                         
  -6   3   1        341.96        349.74        18.02 o                         
  -5   3   1        272.69        282.96         9.86 o                         
  -4   3   1        494.34        494.66        10.98 o                         
  -3   3   1        309.87        333.12        10.14 o                         
  -2   3   1        432.60        473.58        12.11 o                         
  -1   3   1       1718.21       1748.10        26.53 o                         
   0   3   1       4845.08       5060.83        46.11 o                         
   1   3   1       3037.32       3195.79        42.69 o                         
   2   3   1        388.99        410.79         9.23 o                         
   3   3   1        285.58        290.90         7.41 o                         
   4   3   1        428.02        426.07        18.40 o                         
   5   3   1        107.88        112.86         6.43 o                         
   6   3   1        264.59        261.34        17.37 o                         
   7   3   1        248.05        250.30        19.87 o                         
   8   3   1         11.60          7.89         7.38 o                         
  -7   4   1         77.18         51.49        12.71 o                         
  -6   4   1        274.50        294.89        16.02 o                         
  -5   4   1        105.30         94.22         8.03 o                         
  -4   4   1        694.02        689.76        28.47 o                         
  -3   4   1       1249.04       1295.94        66.19 o                         
  -2   4   1        154.62        159.12         7.54 o                         
  -1   4   1         97.26         93.77         5.43 o                         
   0   4   1         35.71         35.71         2.46 o                         
   1   4   1        457.16        495.87        13.39 o                         
   2   4   1        723.84        720.26        21.23 o                         
   3   4   1       1076.67       1086.05        31.19 o                         
   4   4   1        322.73        328.93        10.26 o                         
   5   4   1         87.32         77.58         4.61 o                         
   6   4   1        372.81        378.58        18.31 o                         
   7   4   1        115.56        101.56        18.10 o                         
  -7   5   1         15.36         10.13         7.51 o                         
  -6   5   1         38.85         45.07        11.98 o                         
  -5   5   1        319.68        322.82        29.27 o                         
  -4   5   1        298.42        289.83        26.03 o                         
  -3   5   1          4.30         13.92         7.41 o                         
  -2   5   1        527.21        522.68        15.59 o                         
  -1   5   1         75.36         71.99         5.26 o                         
   0   5   1        172.77        170.92         6.08 o                         
   1   5   1        110.71        109.68         6.66 o                         
   2   5   1        997.34        995.64        28.79 o                         
   3   5   1         86.18         89.80         8.45 o                         
   4   5   1        450.00        449.13        32.46 o                         
   5   5   1        117.49        115.34        17.95 o                         
   6   5   1         51.22         66.55        14.45 o                         
   7   5   1         29.94         32.76        11.67 o                         
  -6   6   1         19.91          9.97         7.01 o                         
  -5   6   1          2.39          1.29         4.38 o                         
  -4   6   1         77.78         86.45        15.23 o                         
  -3   6   1        278.52        282.31        15.30 o                         
  -2   6   1        586.90        587.98        17.98 o                         
  -1   6   1         98.26        105.81         6.97 o                         
   0   6   1        126.36        122.50         6.60 o                         
   1   6   1        525.11        509.30        16.06 o                         
   2   6   1        767.86        766.22        21.47 o                         
   3   6   1        189.84        183.92        17.99 o                         
   4   6   1        153.50        189.74        22.24 o                         
   5   6   1         28.90         16.46         6.92 o                         
   6   6   1         11.03          8.21         7.49 o                         
  -5   7   1         85.78         92.37        17.77 o                         
  -4   7   1         25.63         20.91         8.60 o                         
  -3   7   1         96.85         93.18        12.42 o                         
  -2   7   1        382.61        405.03        20.28 o                         
  -1   7   1        187.13        190.62        13.85 o                         
   0   7   1         35.34         39.90         6.48 o                         
   1   7   1        117.82        136.26        12.12 o                         
   2   7   1        101.24         95.12        10.15 o                         
   3   7   1         24.30         30.55         6.12 o                         
   4   7   1        251.58        265.39        28.55 o                         
   5   7   1         48.58         82.65        17.36 o                         
  -4   8   1        138.44        158.04        23.81 o                         
  -3   8   1        172.04        167.56        23.22 o                         
  -2   8   1        103.47        111.26        11.65 o                         
  -1   8   1         56.50         64.39         9.08 o                         
   0   8   1         35.53         23.25         5.99 o                         
   1   8   1         22.13         23.20         6.18 o                         
   2   8   1        131.50        141.61        13.22 o                         
   3   8   1        218.65        264.12        28.84 o                         
   4   8   1         63.89         87.92        18.08 o                         
  -2   9   1          7.39         13.17         7.77 o                         
  -1   9   1        133.52        142.23        21.14 o                         
   0   9   1         67.75         79.29        10.91 o                         
   1   9   1          4.31          2.95         6.39 o                         
   2   9   1         13.63         16.63         8.48 o                         
   3   9   1         85.54         98.77        18.32 o                         
  -2  -9   2         79.50         99.69        17.08 o                         
  -1  -9   2        124.10        118.40        18.15 o                         
   0  -9   2         10.48          5.73         4.56 o                         
   1  -9   2         82.91         83.12        14.21 o                         
   2  -9   2         73.14         71.70        10.40 o                         
   3  -9   2         41.87         49.34        13.80 o                         
  -5  -8   2         34.30         43.10        11.63 o                         
  -4  -8   2         24.08         38.95         6.26 o                         
  -3  -8   2         30.28         17.21         5.96 o                         
  -2  -8   2        179.79        181.78        15.27 o                         
  -1  -8   2        121.94        143.92        11.35 o                         
   0  -8   2        221.72        229.72        14.80 o                         
   1  -8   2         24.64         26.60         5.32 o                         
   2  -8   2         68.54         61.13        10.49 o                         
   3  -8   2        228.75        213.41        16.13 o                         
   4  -8   2        104.22         98.37        11.93 o                         
   5  -8   2         39.85         45.70         8.84 o                         
  -6  -7   2        122.23        133.05        20.80 o                         
  -5  -7   2          2.38         -4.59         4.59 o                         
  -4  -7   2        116.24        115.58        14.44 o                         
  -3  -7   2        357.33        352.32        16.85 o                         
  -2  -7   2         20.92         17.50         3.73 o                         
  -1  -7   2         13.01         10.87         1.92 o                         
   0  -7   2         92.70         90.19         4.26 o                         
   1  -7   2         50.25         42.03         5.89 o                         
   2  -7   2        190.58        171.08        11.02 o                         
   3  -7   2        383.94        362.31        20.14 o                         
   4  -7   2         19.37         13.31         4.40 o                         
   5  -7   2          2.90         10.76         4.37 o                         
   6  -7   2         87.51        108.34        19.05 o                         
  -6  -6   2        115.71        133.94        17.51 o                         
  -5  -6   2         79.58         74.30        11.61 o                         
  -4  -6   2         28.57         28.52         6.32 o                         
  -3  -6   2         56.95         66.91         4.89 o                         
  -2  -6   2        196.68        195.57         7.41 o                         
  -1  -6   2        209.04        201.62         6.91 o                         
   0  -6   2        839.16        842.16        15.37 o                         
   1  -6   2         66.67         63.08         5.43 o                         
   2  -6   2         22.16         16.55         2.89 o                         
   3  -6   2        336.19        332.13        11.87 o                         
   4  -6   2         55.18         53.21         7.77 o                         
   5  -6   2         19.85         12.66         4.50 o                         
   6  -6   2        162.08        162.19        26.89 o                         
  -7  -5   2         14.63         18.96         6.00 o                         
  -6  -5   2          6.85          5.47         4.88 o                         
  -5  -5   2         21.83         19.51         7.01 o                         
  -4  -5   2        645.34        640.89        16.01 o                         
  -3  -5   2       1193.43       1211.54        21.14 o                         
  -2  -5   2        272.08        277.11         6.56 o                         
  -1  -5   2        286.90        287.64         5.09 o                         
   0  -5   2         19.38         22.05         1.78 o                         
   1  -5   2        500.83        516.74        11.31 o                         
   2  -5   2       1190.24       1185.12        23.85 o                         
   3  -5   2        772.19        785.33        21.76 o                         
   4  -5   2          8.34         10.30         3.61 o                         
   5  -5   2         72.85         75.37        12.00 o                         
   6  -5   2         50.77         46.07         8.66 o                         
   7  -5   2         50.59         61.69        10.07 o                         
  -7  -4   2          1.39         -2.40         4.96 o                         
  -6  -4   2        134.04        153.76        14.53 o                         
  -5  -4   2        562.91        598.10        14.43 o                         
  -4  -4   2        315.74        309.01         8.22 o                         
  -3  -4   2        329.60        330.14         8.23 o                         
  -2  -4   2        637.28        613.87         8.61 o                         
  -1  -4   2        513.21        545.18         7.98 o                         
   0  -4   2         28.30         26.23         2.00 o                         
   1  -4   2       1681.01       1646.29        21.81 o                         
   2  -4   2        595.66        615.30        13.26 o                         
   3  -4   2         41.86         40.46         4.60 o                         
   4  -4   2        454.14        461.65        12.29 o                         
   5  -4   2        240.71        235.05         9.06 o                         
   6  -4   2        131.69        143.13        13.64 o                         
   7  -4   2         14.84         16.35         6.01 o                         
  -8  -3   2        131.47        174.14        24.70 o                         
  -7  -3   2         19.08         30.95         7.12 o                         
  -6  -3   2         10.40         12.05         3.03 o                         
  -5  -3   2         20.64         21.78         3.45 o                         
  -4  -3   2        730.72        744.45        14.89 o                         
  -3  -3   2         79.62         69.77         2.81 o                         
  -2  -3   2       1351.86       1372.08        18.16 o                         
  -1  -3   2         16.63         17.35         1.97 o                         
   0  -3   2        129.11        123.70         3.98 o                         
   1  -3   2       1993.78       1957.40        22.96 o                         
   2  -3   2       1438.50       1481.69        19.62 o                         
   3  -3   2         50.17         56.95         6.21 o                         
   4  -3   2        554.38        548.44        10.77 o                         
   5  -3   2          8.77          8.69         2.15 o                         
   6  -3   2         21.53         16.33         4.64 o                         
   7  -3   2        204.78        209.37        22.09 o                         
  -8  -2   2          0.67         -8.18         8.18 o                         
  -7  -2   2        169.66        168.54        10.99 o                         
  -6  -2   2         14.74         27.01         6.09 o                         
  -5  -2   2        743.51        767.63        21.31 o                         
  -4  -2   2        499.01        493.70        17.59 o                         
  -3  -2   2        222.43        219.62         6.51 o                         
  -2  -2   2       1032.40       1063.98        14.56 o                         
  -1  -2   2       3141.23       3222.22        40.65 o                         
   0  -2   2        933.76        995.76        12.12 o                         
   1  -2   2       2360.19       2426.06        32.06 o                         
   2  -2   2       1431.99       1457.42        23.03 o                         
   3  -2   2         99.08         83.74         3.56 o                         
   4  -2   2        457.91        442.27         8.94 o                         
   5  -2   2        469.90        499.55        14.05 o                         
   6  -2   2         71.33         74.89         6.81 o                         
   7  -2   2        142.43        151.07        20.03 o                         
   8  -2   2         21.76         18.93         9.13 o                         
  -8  -1   2         71.83         83.17        10.37 o                         
  -7  -1   2         75.62         82.60         9.21 o                         
  -6  -1   2        137.90        139.04         9.28 o                         
  -5  -1   2        127.30        111.42         6.73 o                         
  -4  -1   2       1296.84       1228.24        23.05 o                         
  -3  -1   2        340.80        311.40         7.60 o                         
  -2  -1   2        471.00        448.52         9.17 o                         
  -1  -1   2       1994.36       2082.71        32.05 o                         
   0  -1   2         44.01         43.16         2.64 o                         
   1  -1   2        842.97        879.32        13.78 o                         
   2  -1   2        915.21        859.46        15.07 o                         
   3  -1   2        131.60        111.58         4.00 o                         
   4  -1   2        549.05        541.32         9.88 o                         
   5  -1   2        269.42        269.70         9.69 o                         
   6  -1   2        266.29        248.11        13.39 o                         
   7  -1   2         46.71         47.11        11.51 o                         
   8  -1   2         67.19         68.18        14.18 o                         
  -8   0   2         23.79         25.24         7.41 o                         
  -7   0   2        190.92        198.85        19.50 o                         
  -6   0   2         30.09         34.17         4.63 o                         
  -5   0   2        279.51        290.29        10.14 o                         
  -4   0   2          9.26          5.71         1.13 o                         
  -3   0   2        198.33        193.56         5.46 o                         
  -2   0   2         39.62         68.39         3.78 o                         
  -1   0   2       2273.18       2298.89        23.90 o                         
   1   0   2       1275.76       1210.15        58.03 o                         
   2   0   2       1414.76       1469.09        19.55 o                         
   3   0   2          7.21          5.22         1.02 o                         
   4   0   2         85.42         94.96         4.30 o                         
   5   0   2        746.85        722.10        17.26 o                         
   6   0   2        139.83        138.40        16.20 o                         
   7   0   2         67.65         75.19        13.32 o                         
   8   0   2         24.58          9.45         7.23 o                         
   9   0   2         44.82         26.43        10.61 o                         
  -9   1   2         25.07         22.71        14.34 o                         
  -8   1   2         77.25         85.11        10.70 o                         
  -7   1   2         58.80         62.04         8.37 o                         
  -6   1   2        130.69        131.38         8.47 o                         
  -5   1   2        136.22        133.23         7.61 o                         
  -4   1   2       1220.74       1172.94        24.80 o                         
  -3   1   2        407.17        397.14         8.15 o                         
  -2   1   2        466.78        445.44        13.23 o                         
  -1   1   2       2057.05       2061.13        41.78 o                         
   0   1   2         50.63         53.89         3.08 o                         
   1   1   2        867.24        890.98        12.23 o                         
   2   1   2        918.40        866.62        15.20 o                         
   3   1   2        145.12        117.67         3.75 o                         
   4   1   2        507.16        492.10        21.13 o                         
   5   1   2        267.18        240.29        20.08 o                         
   6   1   2        233.78        238.16        15.92 o                         
   7   1   2         39.78         47.63        10.67 o                         
   8   1   2         82.58         88.80        11.19 o                         
   9   1   2          1.70          0.22         8.33 o                         
  -9   2   2         14.86          8.32         6.29 o                         
  -8   2   2          0.45          3.74         3.51 o                         
  -7   2   2        143.22        149.49        14.08 o                         
  -6   2   2         15.99         17.54         4.69 o                         
  -5   2   2        765.08        767.82        18.24 o                         
  -4   2   2        521.64        508.60        10.42 o                         
  -3   2   2        227.32        218.00         5.93 o                         
  -2   2   2       1127.26       1145.23        23.04 o                         
  -1   2   2       2882.20       3069.75        37.67 o                         
   0   2   2        961.80       1027.72        19.00 o                         
   1   2   2       2239.87       2303.61        23.71 o                         
   2   2   2       1483.76       1517.13        20.32 o                         
   3   2   2        113.14         98.15         5.03 o                         
   4   2   2        475.86        474.23        12.07 o                         
   5   2   2        485.83        511.93        18.03 o                         
   6   2   2         55.81         64.09         5.88 o                         
   7   2   2        130.49        122.14        11.91 o                         
   8   2   2         20.06         16.39         5.41 o                         
  -8   3   2        122.18        145.02        21.66 o                         
  -7   3   2         17.98         21.24         7.16 o                         
  -6   3   2         10.91          7.54         6.86 o                         
  -5   3   2         21.31         19.03         2.47 o                         
  -4   3   2        672.25        662.28        21.98 o                         
  -3   3   2         92.78         88.99         4.68 o                         
  -2   3   2       1224.45       1199.17        20.96 o                         
  -1   3   2         10.92         12.24         4.10 o                         
   0   3   2        134.33        132.33         8.91 o                         
   1   3   2       1885.42       1850.01        22.74 o                         
   2   3   2       1314.37       1330.49        15.96 o                         
   3   3   2         49.26         54.21         3.62 o                         
   4   3   2        507.05        495.72        13.18 o                         
   5   3   2         10.42          9.85         4.09 o                         
   6   3   2         15.90          9.02         6.95 o                         
   7   3   2        196.79        216.93        15.95 o                         
   8   3   2        113.52        117.94        20.28 o                         
  -7   4   2          0.26         -0.26         6.10 o                         
  -6   4   2        112.45        121.00        10.42 o                         
  -5   4   2        516.97        510.11        20.75 o                         
  -4   4   2        342.23        343.21        13.56 o                         
  -3   4   2        328.73        330.92        19.01 o                         
  -2   4   2        613.01        594.62        14.95 o                         
  -1   4   2        428.84        455.56        12.37 o                         
   0   4   2         18.78         15.37         1.87 o                         
   1   4   2       1625.73       1651.55        32.47 o                         
   2   4   2        610.38        603.01        16.48 o                         
   3   4   2         49.25         50.62         2.84 o                         
   4   4   2        434.62        439.84        11.55 o                         
   5   4   2        197.24        199.58         8.31 o                         
   6   4   2        137.06        143.60        11.06 o                         
   7   4   2         14.79         15.22         9.01 o                         
  -7   5   2         21.15         34.52        11.58 o                         
  -6   5   2          5.75         14.13         6.85 o                         
  -5   5   2         23.77         34.07        10.33 o                         
  -4   5   2        655.51        637.20        39.03 o                         
  -3   5   2       1199.53       1133.46        50.91 o                         
  -2   5   2        227.12        234.90        10.00 o                         
  -1   5   2        263.28        263.43        10.13 o                         
   0   5   2         22.59         22.98         2.82 o                         
   1   5   2        470.91        487.54        14.75 o                         
   2   5   2       1140.51       1174.38        26.08 o                         
   3   5   2        784.05        760.27        26.41 o                         
   4   5   2          3.83         21.52         8.27 o                         
   5   5   2         73.16         65.10        13.19 o                         
   6   5   2         55.38         59.14        14.09 o                         
  -6   6   2        107.04        120.17        20.23 o                         
  -5   6   2         61.53         78.45        16.00 o                         
  -4   6   2         32.67         28.94        10.26 o                         
  -3   6   2         59.62         65.81         7.23 o                         
  -2   6   2        181.00        171.11         9.31 o                         
  -1   6   2        210.28        206.42         9.65 o                         
   0   6   2        830.09        864.81        20.28 o                         
   1   6   2         66.97         67.02         5.85 o                         
   2   6   2         22.53         29.38         4.24 o                         
   3   6   2        316.00        315.96        17.62 o                         
   4   6   2         42.06         45.52        11.47 o                         
   5   6   2         10.92         19.93         9.17 o                         
   6   6   2        166.97        170.16        24.35 o                         
  -5   7   2          3.69          6.46         7.59 o                         
  -4   7   2        112.84        150.18        21.79 o                         
  -3   7   2        356.18        357.28        18.23 o                         
  -2   7   2         31.96         44.69         6.66 o                         
  -1   7   2         10.69          8.84         4.71 o                         
   0   7   2         97.41        102.60        10.14 o                         
   1   7   2         61.13         62.88         8.51 o                         
   2   7   2        182.99        169.15        13.60 o                         
   3   7   2        368.03        377.56        21.89 o                         
   4   7   2         13.53         32.60        11.03 o                         
   5   7   2          3.32         16.74         9.32 o                         
  -4   8   2         23.59         33.54        12.24 o                         
  -3   8   2         28.96         22.07         9.84 o                         
  -2   8   2        172.78        152.42        21.64 o                         
  -1   8   2        112.07        126.83        27.14 o                         
   0   8   2        199.36        197.62        16.37 o                         
   1   8   2         18.86         26.20         6.18 o                         
   2   8   2         71.69         84.49        10.62 o                         
   3   8   2        221.76        214.08        16.77 o                         
   4   8   2        103.99        145.80        22.71 o                         
  -2   9   2         81.85        119.08        20.47 o                         
  -1   9   2        123.17        110.20        18.51 o                         
   0   9   2         12.25          0.97         3.37 o                         
   1   9   2         88.47         90.17        11.42 o                         
   2   9   2         67.09         81.80        16.50 o                         
   3   9   2         35.23         37.95        12.28 o                         
  -2  -9   3         30.95         20.88         8.87 o                         
  -1  -9   3        180.96        165.51        21.60 o                         
   0  -9   3        105.64         92.32        15.44 o                         
   1  -9   3          2.35         12.12         6.36 o                         
   2  -9   3         70.45         64.34        14.98 o                         
   3  -9   3         28.19         10.66         5.86 o                         
  -5  -8   3          9.50         17.03         8.42 o                         
  -4  -8   3         67.87         80.83         9.19 o                         
  -3  -8   3         17.50         19.50         5.41 o                         
  -2  -8   3         45.69         55.80         7.55 o                         
  -1  -8   3         52.73         50.81         8.76 o                         
   0  -8   3          7.62         15.68         5.85 o                         
   1  -8   3         50.81         51.14        10.12 o                         
   2  -8   3         27.97         39.22         6.47 o                         
   3  -8   3         33.67         38.53         7.39 o                         
   4  -8   3         90.21         93.05        12.26 o                         
   5  -8   3         25.58         21.99         6.27 o                         
  -5  -7   3        194.44        187.88        14.06 o                         
  -4  -7   3         45.27         41.08         8.86 o                         
  -3  -7   3        357.82        338.06        16.51 o                         
  -2  -7   3        309.88        308.26        11.64 o                         
  -1  -7   3        165.80        162.12         8.61 o                         
   0  -7   3        132.57        135.75         7.44 o                         
   1  -7   3        205.83        218.83        18.43 o                         
   2  -7   3        106.65        108.88        12.28 o                         
   3  -7   3        115.71        111.41         9.38 o                         
   4  -7   3        239.95        225.84        16.87 o                         
   5  -7   3         93.13         91.95        11.47 o                         
   6  -7   3         26.50         44.25        12.85 o                         
  -6  -6   3         23.63         20.44         6.47 o                         
  -5  -6   3          5.29          7.93         4.16 o                         
  -4  -6   3        105.95        100.19        11.06 o                         
  -3  -6   3        154.38        152.51         6.64 o                         
  -2  -6   3        154.39        160.42         5.18 o                         
  -1  -6   3        180.65        186.89         5.17 o                         
   0  -6   3        118.23        108.67         5.13 o                         
   1  -6   3        487.00        487.55        17.81 o                         
   2  -6   3        197.84        213.52        17.75 o                         
   3  -6   3        124.79        121.82         7.92 o                         
   4  -6   3         10.22          7.24         2.19 o                         
   5  -6   3         45.94         48.61         8.34 o                         
   6  -6   3         10.59         12.36         4.84 o                         
   7  -6   3         78.44         75.60        16.02 o                         
  -7  -5   3         69.05         69.69        11.10 o                         
  -6  -5   3        184.44        188.80        17.80 o                         
  -5  -5   3        225.89        263.23        18.39 o                         
  -4  -5   3        132.86        130.08         5.50 o                         
  -3  -5   3          5.10         10.70         1.90 o                         
  -2  -5   3         50.19         52.29         2.54 o                         
  -1  -5   3        281.27        288.67         6.64 o                         
   0  -5   3        488.65        490.91         8.93 o                         
   1  -5   3        115.64        125.60         8.36 o                         
   2  -5   3        213.24        229.73         8.76 o                         
   3  -5   3         83.53         86.29         7.21 o                         
   4  -5   3        106.71         96.43         5.95 o                         
   5  -5   3        199.94        187.43         9.59 o                         
   6  -5   3         96.41        106.35        12.23 o                         
   7  -5   3         35.35         35.20        11.29 o                         
  -7  -4   3         69.09         72.09        10.93 o                         
  -6  -4   3        118.06        128.61        13.48 o                         
  -5  -4   3        139.33        140.92         7.64 o                         
  -4  -4   3        663.98        662.71        11.13 o                         
  -3  -4   3        789.68        768.04        11.87 o                         
  -2  -4   3        367.17        341.67         5.27 o                         
  -1  -4   3        723.75        744.50        10.18 o                         
   0  -4   3        314.73        307.85         7.29 o                         
   1  -4   3        705.42        724.62        13.31 o                         
   2  -4   3        514.09        513.08        10.50 o                         
   3  -4   3        419.21        419.06        11.65 o                         
   4  -4   3         11.96         10.83         2.77 o                         
   5  -4   3        119.63        125.45         6.94 o                         
   6  -4   3        245.81        279.51        18.82 o                         
   7  -4   3         35.89         39.33         8.09 o                         
  -7  -3   3        107.90        110.96        15.45 o                         
  -6  -3   3         31.55         37.64         3.93 o                         
  -5  -3   3        124.18        115.61         6.04 o                         
  -4  -3   3        169.79        170.63         6.36 o                         
  -3  -3   3        192.50        197.47         6.54 o                         
  -2  -3   3        102.45        103.52         3.67 o                         
  -1  -3   3        593.41        545.93        11.86 o                         
   0  -3   3       3550.92       3530.28        34.88 o                         
   1  -3   3        271.73        270.21         7.78 o                         
   2  -3   3        384.54        408.22        10.88 o                         
   3  -3   3        308.17        314.16         9.28 o                         
   4  -3   3         51.86         48.30         3.28 o                         
   5  -3   3         91.71         90.83         5.25 o                         
   6  -3   3        358.58        338.28        20.14 o                         
   7  -3   3        167.61        231.02        25.45 o                         
  -8  -2   3         98.10        104.30        18.43 o                         
  -7  -2   3        182.88        177.88        16.21 o                         
  -6  -2   3        102.03         93.81         7.30 o                         
  -5  -2   3        127.53        119.41         8.53 o                         
  -4  -2   3       1272.12       1234.83        22.72 o                         
  -3  -2   3        977.07        896.28        16.20 o                         
  -2  -2   3        630.79        635.56        16.02 o                         
  -1  -2   3        365.04        368.08         7.01 o                         
   0  -2   3        375.19        375.22         8.85 o                         
   1  -2   3        917.68        920.58        18.23 o                         
   2  -2   3       1587.08       1554.28        21.84 o                         
   3  -2   3       1588.31       1539.54        20.68 o                         
   4  -2   3        212.19        214.46         6.23 o                         
   5  -2   3         66.48         59.46         3.87 o                         
   6  -2   3        116.05        123.38        17.25 o                         
   7  -2   3         62.84         78.99        14.82 o                         
   8  -2   3         44.47         68.67        15.03 o                         
  -8  -1   3          0.54         -0.86         3.03 o                         
  -7  -1   3         33.16         29.76         7.92 o                         
  -6  -1   3         14.91         11.42         3.05 o                         
  -5  -1   3        678.05        679.59        12.94 o                         
  -4  -1   3        139.87        143.06         5.01 o                         
  -3  -1   3        367.41        363.66         8.82 o                         
  -2  -1   3       1198.52       1269.44        15.14 o                         
  -1  -1   3         85.74         85.86         3.30 o                         
   0  -1   3         96.21        116.95         7.52 o                         
   1  -1   3       1364.20       1353.12        19.44 o                         
   2  -1   3       2677.92       2680.60        34.66 o                         
   3  -1   3         24.11         21.18         2.50 o                         
   4  -1   3        968.34        999.03        15.39 o                         
   5  -1   3        502.57        485.63        15.22 o                         
   6  -1   3         76.30         66.31         6.98 o                         
   7  -1   3         29.57          6.15         5.15 o                         
   8  -1   3         12.36         28.44        10.26 o                         
  -8   0   3        314.52        320.21        20.21 o                         
  -7   0   3         27.26         26.31         5.68 o                         
  -6   0   3         15.55         12.90         3.04 o                         
  -5   0   3         50.73         48.70         4.86 o                         
  -4   0   3         70.48         58.25         3.50 o                         
  -3   0   3         60.41         52.50         4.26 o                         
  -2   0   3       5364.16       5251.38        63.87 o                         
  -1   0   3        154.26        157.46         4.62 o                         
   0   0   3        346.11        342.82         8.77 o                         
   1   0   3       2066.21       2099.53        34.21 o                         
   2   0   3       1167.10       1132.28        19.35 o                         
   3   0   3        185.19        173.89         8.24 o                         
   4   0   3          2.09          0.91         0.89 o                         
   5   0   3          5.10          6.46         1.89 o                         
   6   0   3          0.47          1.75         1.58 o                         
   7   0   3        455.37        418.68        31.65 o                         
   8   0   3        311.54        348.14        31.41 o                         
   9   0   3         42.49         28.23        10.84 o                         
  -9   1   3          3.03         -2.61         4.22 o                         
  -8   1   3          0.77         -1.22         3.18 o                         
  -7   1   3         33.44         31.95         8.01 o                         
  -6   1   3          5.98          5.20         2.25 o                         
  -5   1   3        644.11        637.44        15.11 o                         
  -4   1   3        133.61        146.91         5.16 o                         
  -3   1   3        374.89        361.49         9.36 o                         
  -2   1   3       1083.48       1132.92        14.14 o                         
  -1   1   3         96.59         95.61         4.14 o                         
   0   1   3        144.78        156.13         6.05 o                         
   1   1   3       1274.93       1252.91        18.81 o                         
   2   1   3       2615.96       2672.72        31.17 o                         
   3   1   3         22.83         16.40         2.17 o                         
   4   1   3        933.55        937.60        14.49 o                         
   5   1   3        490.52        481.95        12.14 o                         
   6   1   3         87.02         72.43        10.86 o                         
   7   1   3         29.94         31.21         8.00 o                         
   8   1   3         15.22          9.40         4.66 o                         
   9   1   3         36.68         36.41        10.81 o                         
  -9   2   3         52.26         26.19         9.98 o                         
  -8   2   3         82.07         71.87         9.76 o                         
  -7   2   3        208.60        222.80        16.05 o                         
  -6   2   3        100.80        107.63         6.99 o                         
  -5   2   3        124.28        124.21         5.92 o                         
  -4   2   3       1279.92       1256.28        15.58 o                         
  -3   2   3        942.64        931.09        22.36 o                         
  -2   2   3        617.74        590.64        21.73 o                         
  -1   2   3        372.26        365.36         9.50 o                         
   0   2   3        362.53        345.99         7.14 o                         
   1   2   3        880.60        884.72        16.43 o                         
   2   2   3       1616.86       1573.18        23.68 o                         
   3   2   3       1634.72       1548.51        23.00 o                         
   4   2   3        212.18        234.82         8.46 o                         
   5   2   3         71.45         57.57         6.11 o                         
   6   2   3        113.41        121.37         9.95 o                         
   7   2   3         71.43         70.92        11.20 o                         
   8   2   3         44.10         44.88         8.25 o                         
  -8   3   3         53.85         58.81        14.31 o                         
  -7   3   3         99.42        113.61        11.37 o                         
  -6   3   3         25.20         32.08         5.62 o                         
  -5   3   3         94.96         89.53         6.77 o                         
  -4   3   3        163.22        153.50         8.03 o                         
  -3   3   3        187.32        189.77         7.11 o                         
  -2   3   3         84.13         87.46         4.20 o                         
  -1   3   3        591.22        532.67        11.96 o                         
   0   3   3       3595.24       3657.72        40.39 o                         
   1   3   3        267.72        286.36         5.82 o                         
   2   3   3        395.38        429.83         7.54 o                         
   3   3   3        302.80        316.37         9.07 o                         
   4   3   3         33.98         29.54         3.44 o                         
   5   3   3         86.22         82.02         6.01 o                         
   6   3   3        362.75        364.77        18.75 o                         
   7   3   3        164.51        193.43        23.25 o                         
   8   3   3          8.31         26.13        10.39 o                         
  -7   4   3         78.25         86.55        16.27 o                         
  -6   4   3        117.57        134.19        11.09 o                         
  -5   4   3        159.25        170.04        20.10 o                         
  -4   4   3        635.80        632.02        24.54 o                         
  -3   4   3        772.66        787.92        25.12 o                         
  -2   4   3        424.46        405.71        11.62 o                         
  -1   4   3        740.57        735.98        14.56 o                         
   0   4   3        330.37        319.89         8.58 o                         
   1   4   3        773.86        768.69        14.68 o                         
   2   4   3        500.60        480.22        10.39 o                         
   3   4   3        399.99        381.84         9.18 o                         
   4   4   3         19.97         20.00         2.73 o                         
   5   4   3        113.84        117.62         6.70 o                         
   6   4   3        241.49        272.51        15.65 o                         
   7   4   3         44.10         69.21        15.69 o                         
  -7   5   3         52.45         70.02        16.10 o                         
  -6   5   3        182.32        206.94        25.02 o                         
  -5   5   3        211.32        190.24        22.55 o                         
  -4   5   3        126.86        133.25        17.71 o                         
  -3   5   3          3.54         10.40         4.40 o                         
  -2   5   3         33.17         32.36         3.32 o                         
  -1   5   3        225.72        222.43         8.22 o                         
   0   5   3        469.51        484.40        11.76 o                         
   1   5   3        106.30        112.20         5.99 o                         
   2   5   3        208.32        205.20        10.27 o                         
   3   5   3         73.95         73.47         8.30 o                         
   4   5   3        103.86        104.87        11.45 o                         
   5   5   3        216.80        203.36        23.75 o                         
   6   5   3         91.08        100.75        17.65 o                         
  -6   6   3         24.43         36.25        11.14 o                         
  -5   6   3          8.65          8.71         6.29 o                         
  -4   6   3         87.30         80.08        14.86 o                         
  -3   6   3        141.75        155.97        11.80 o                         
  -2   6   3        170.64        177.50         9.31 o                         
  -1   6   3        182.09        185.78         9.18 o                         
   0   6   3        129.59        128.19         6.86 o                         
   1   6   3        510.88        514.93        21.91 o                         
   2   6   3        175.74        196.09        15.93 o                         
   3   6   3        100.07         88.79        10.31 o                         
   4   6   3          6.58          8.53         6.89 o                         
   5   6   3         46.34         39.38        11.66 o                         
   6   6   3         14.69         16.09         8.99 o                         
  -5   7   3        182.76        173.59        24.65 o                         
  -4   7   3         38.13         26.39        10.90 o                         
  -3   7   3        350.26        286.39        29.09 o                         
  -2   7   3        279.37        268.46        15.82 o                         
  -1   7   3        169.33        152.49        12.18 o                         
   0   7   3        142.78        152.87        16.90 o                         
   1   7   3        199.85        207.60        14.90 o                         
   2   7   3        106.41        108.25        11.05 o                         
   3   7   3        101.99         88.56        10.47 o                         
   4   7   3        220.71        233.29        26.46 o                         
   5   7   3         99.24         93.44        18.15 o                         
  -4   8   3         74.60         69.14        16.23 o                         
  -3   8   3         14.01         33.02        10.91 o                         
  -2   8   3         48.40         72.67        15.36 o                         
  -1   8   3         50.94         41.31         7.20 o                         
   0   8   3          5.61          2.65         2.96 o                         
   1   8   3         51.16         66.40         9.22 o                         
   2   8   3         24.25         22.88         5.94 o                         
   3   8   3         31.71         47.18        12.78 o                         
   4   8   3         94.04        104.12        19.55 o                         
  -2   9   3         26.53         43.92        13.09 o                         
  -1   9   3        186.50        180.27        24.49 o                         
   0   9   3        106.33        102.40        12.19 o                         
   1   9   3          4.37         11.11         5.53 o                         
   2   9   3         68.37         85.36        14.93 o                         
   3   9   3         23.64         20.93         9.97 o                         
   0  10   3          2.57          2.45         5.00 o                         
  -2  -9   4        160.53        197.03        24.30 o                         
  -1  -9   4         25.67         31.17         9.77 o                         
   0  -9   4         44.42         52.28        11.65 o                         
   1  -9   4         71.55         86.26        14.61 o                         
   2  -9   4          0.61         -1.69         5.85 o                         
   3  -9   4         32.69         27.90        10.52 o                         
  -5  -8   4         59.51         75.79        15.80 o                         
  -4  -8   4         16.22          6.76         3.66 o                         
  -3  -8   4         32.70         31.48         5.58 o                         
  -2  -8   4         45.33         58.65         7.92 o                         
  -1  -8   4        130.75        142.25        18.78 o                         
   0  -8   4         62.33         58.21         7.69 o                         
   1  -8   4          8.96         12.25         6.26 o                         
   2  -8   4         63.91         65.39         6.60 o                         
   3  -8   4          0.70          4.10         5.20 o                         
   4  -8   4        105.61        119.72        13.00 o                         
   5  -8   4         51.78         57.49         9.70 o                         
  -5  -7   4         36.90         32.95         6.03 o                         
  -4  -7   4         61.25         69.14         8.07 o                         
  -3  -7   4         46.73         59.82         7.19 o                         
  -2  -7   4         74.70         56.36         7.59 o                         
  -1  -7   4          6.69          5.36         2.18 o                         
   0  -7   4         40.39         38.65         4.13 o                         
   1  -7   4         80.90         81.02         7.70 o                         
   2  -7   4         29.44         37.03         4.97 o                         
   3  -7   4         98.92        116.27         9.73 o                         
   4  -7   4         49.52         46.79        14.72 o                         
   5  -7   4         47.49         49.90         8.35 o                         
   6  -7   4         83.01        115.96        19.80 o                         
  -6  -6   4         84.00         99.62        10.33 o                         
  -5  -6   4         44.63         44.40         6.75 o                         
  -4  -6   4         68.65         62.14         7.14 o                         
  -3  -6   4        195.76        192.53         9.38 o                         
  -2  -6   4          4.13          2.68         1.73 o                         
  -1  -6   4        826.98        812.96        15.10 o                         
   0  -6   4        596.34        625.43        16.56 o                         
   1  -6   4         15.76         23.82        11.15 o                         
   2  -6   4         63.21         54.91         7.79 o                         
   3  -6   4         58.57         58.35         5.96 o                         
   4  -6   4         31.47         26.53         4.11 o                         
   5  -6   4        148.29        170.16        14.75 o                         
   6  -6   4        113.06        116.95        13.43 o                         
   7  -6   4         35.87         26.97         9.85 o                         
  -7  -5   4        104.52        123.79        21.49 o                         
  -6  -5   4         60.29         57.50         9.73 o                         
  -5  -5   4         93.64         74.84        10.11 o                         
  -4  -5   4        610.05        581.93        12.79 o                         
  -3  -5   4        347.70        314.51        13.12 o                         
  -2  -5   4        173.72        176.05         3.75 o                         
  -1  -5   4         44.07         40.10         4.63 o                         
   0  -5   4         32.62         33.22         2.65 o                         
   1  -5   4        304.44        303.57         9.99 o                         
   2  -5   4        459.72        477.03        13.21 o                         
   3  -5   4        265.69        249.34         9.70 o                         
   4  -5   4         99.82         94.58         9.70 o                         
   5  -5   4        176.56        164.69         9.52 o                         
   6  -5   4         53.94         60.95         9.64 o                         
   7  -5   4         39.10         28.22        10.98 o                         
  -7  -4   4         74.84         83.24        11.69 o                         
  -6  -4   4        233.60        215.32        17.22 o                         
  -5  -4   4        417.84        396.43        15.07 o                         
  -4  -4   4        146.53        141.70         8.94 o                         
  -3  -4   4        214.18        192.40         8.13 o                         
  -2  -4   4        289.09        272.46         9.30 o                         
  -1  -4   4        533.24        540.70        10.25 o                         
   0  -4   4        245.35        238.42         6.64 o                         
   1  -4   4       1094.80       1107.76        31.53 o                         
   2  -4   4       1063.49       1107.35        18.87 o                         
   3  -4   4         46.58         38.76         3.66 o                         
   4  -4   4        839.31        846.57        18.85 o                         
   5  -4   4        258.88        261.51        12.13 o                         
   6  -4   4         84.55         82.99        10.35 o                         
   7  -4   4         13.55         16.61         5.84 o                         
  -7  -3   4        120.98        121.17        13.86 o                         
  -6  -3   4         81.66         84.91         8.01 o                         
  -5  -3   4         43.33         45.51         2.91 o                         
  -4  -3   4        244.71        231.55         7.69 o                         
  -3  -3   4        614.21        583.71        15.19 o                         
  -2  -3   4       1682.37       1645.00        26.88 o                         
  -1  -3   4        461.95        488.71        11.52 o                         
   0  -3   4        632.60        614.37        11.65 o                         
   1  -3   4       1869.26       1826.54        25.71 o                         
   2  -3   4        625.28        677.74        12.75 o                         
   3  -3   4         79.55         82.87         4.55 o                         
   4  -3   4         85.88         86.54         4.97 o                         
   5  -3   4          8.80          6.98         2.26 o                         
   6  -3   4         65.80         65.17        11.94 o                         
   7  -3   4        271.15        289.12        29.27 o                         
  -9  -2   4          8.45         21.45         8.66 o                         
  -8  -2   4         42.17         60.38        14.62 o                         
  -7  -2   4        107.57        118.55         8.99 o                         
  -6  -2   4        184.92        184.05        10.11 o                         
  -5  -2   4        278.37        274.13         9.00 o                         
  -4  -2   4        760.04        785.89        14.07 o                         
  -3  -2   4        994.04        949.65        19.79 o                         
  -2  -2   4       1711.25       1761.51        27.70 o                         
  -1  -2   4        146.93        139.73         5.25 o                         
   0  -2   4         68.44         66.49        12.05 o                         
   1  -2   4        457.56        442.67        11.93 o                         
   2  -2   4        214.72        239.03         8.84 o                         
   3  -2   4        989.99        992.28        18.40 o                         
   4  -2   4       1148.09       1169.47        17.65 o                         
   5  -2   4        304.39        295.71         8.83 o                         
   6  -2   4        172.93        160.36        20.24 o                         
   7  -2   4         54.15         57.41        13.64 o                         
   8  -2   4          4.93         -0.69         7.29 o                         
  -8  -1   4        135.43        123.17        20.25 o                         
  -7  -1   4        135.01        140.44        17.94 o                         
  -6  -1   4         95.13         95.54         9.85 o                         
  -5  -1   4        153.59        150.44         8.96 o                         
  -4  -1   4       1048.52       1033.36        17.18 o                         
  -3  -1   4       5126.40       5192.82        55.75 o                         
  -2  -1   4       1258.35       1249.97        14.07 o                         
  -1  -1   4        942.58        931.26        11.75 o                         
   0  -1   4        557.69        525.30        13.35 o                         
   1  -1   4        498.78        502.03        13.29 o                         
   2  -1   4       4694.71       4600.57        56.77 o                         
   3  -1   4       5568.53       5779.93        74.25 o                         
   4  -1   4         63.35         68.50         4.83 o                         
   5  -1   4        286.45        272.90         9.94 o                         
   6  -1   4        215.49        216.99        12.75 o                         
   7  -1   4        109.21         87.49        14.88 o                         
   8  -1   4        222.01        302.12        30.57 o                         
  -8   0   4        284.85        324.64        15.73 o                         
  -7   0   4        284.28        304.44        17.88 o                         
  -6   0   4        107.42        106.71         6.10 o                         
  -5   0   4          5.00          2.28         1.51 o                         
  -4   0   4        271.27        263.32         7.15 o                         
  -3   0   4        137.10        160.95         4.97 o                         
  -2   0   4       4375.01       4283.39        36.76 o                         
  -1   0   4       2188.34       2194.07        30.56 o                         
   0   0   4       7479.36       6961.02       100.59 o                         
   1   0   4         29.84         16.91         3.10 o                         
   2   0   4         54.72         72.00         4.26 o                         
   3   0   4        970.73       1042.12        29.90 o                         
   4   0   4         92.05         94.92         5.66 o                         
   5   0   4        313.87        290.24        10.83 o                         
   6   0   4        236.08        225.02        11.54 o                         
   7   0   4         29.03         40.96        10.51 o                         
   8   0   4          2.58          1.35         5.36 o                         
  -9   1   4        114.87        118.45        19.09 o                         
  -8   1   4        142.04        140.30        13.45 o                         
  -7   1   4        131.65        135.80         9.19 o                         
  -6   1   4         97.33         99.41         6.03 o                         
  -5   1   4        168.68        166.17         6.13 o                         
  -4   1   4       1032.30       1023.23        15.17 o                         
  -3   1   4       5176.05       5356.11        51.17 o                         
  -2   1   4       1340.47       1353.56        18.52 o                         
  -1   1   4        952.53        930.24        13.84 o                         
   0   1   4        580.30        569.12        14.82 o                         
   1   1   4        580.63        624.45        11.86 o                         
   2   1   4       4808.34       4683.12        50.05 o                         
   3   1   4       5615.04       5732.28        66.38 o                         
   4   1   4         76.70         78.77         5.02 o                         
   5   1   4        275.02        276.85         8.99 o                         
   6   1   4        196.09        194.59        18.95 o                         
   7   1   4        121.65        131.81        17.38 o                         
   8   1   4        236.73        272.65        27.08 o                         
   9   1   4         49.45         47.40        13.21 o                         
  -9   2   4          7.34         11.87         7.54 o                         
  -8   2   4         40.45         52.05         8.62 o                         
  -7   2   4        102.49        108.51        14.11 o                         
  -6   2   4        210.03        222.59         8.65 o                         
  -5   2   4        299.37        300.38         9.55 o                         
  -4   2   4        730.05        760.52        10.77 o                         
  -3   2   4       1015.20        915.24        15.29 o                         
  -2   2   4       1733.56       1662.20        27.51 o                         
  -1   2   4        102.21         97.13         3.16 o                         
   0   2   4         94.38         87.04         4.49 o                         
   1   2   4        467.35        435.75         9.91 o                         
   2   2   4        202.90        223.79         6.68 o                         
   3   2   4        995.27        971.41        19.39 o                         
   4   2   4       1125.67       1125.27        31.42 o                         
   5   2   4        345.08        342.47        15.48 o                         
   6   2   4        150.21        137.30        16.76 o                         
   7   2   4         51.19         64.77        12.20 o                         
   8   2   4          4.15          0.97         3.60 o                         
  -8   3   4        118.26        156.04        21.88 o                         
  -7   3   4        132.76        125.95        11.88 o                         
  -6   3   4         77.89         80.77         8.70 o                         
  -5   3   4         58.18         52.99         5.38 o                         
  -4   3   4        246.31        231.40        12.44 o                         
  -3   3   4        572.96        552.73        13.15 o                         
  -2   3   4       1770.96       1727.42        37.35 o                         
  -1   3   4        486.67        495.52        11.48 o                         
   0   3   4        646.37        657.25        11.19 o                         
   1   3   4       1936.82       1912.79        20.67 o                         
   2   3   4        659.05        711.08        11.60 o                         
   3   3   4         79.21         81.23         3.85 o                         
   4   3   4        100.30        103.31         7.07 o                         
   5   3   4          9.08         11.42         5.68 o                         
   6   3   4         70.74         67.60         8.13 o                         
   7   3   4        287.23        319.81        19.55 o                         
  -7   4   4         89.22        101.57        17.77 o                         
  -6   4   4        224.77        226.61        14.92 o                         
  -5   4   4        397.19        426.05        16.09 o                         
  -4   4   4        132.66        136.53        11.44 o                         
  -3   4   4        209.45        209.38        10.61 o                         
  -2   4   4        269.84        282.16         9.04 o                         
  -1   4   4        560.50        571.20        12.58 o                         
   0   4   4        234.78        230.55         8.88 o                         
   1   4   4       1087.40       1107.82        14.86 o                         
   2   4   4       1058.09       1062.19        13.40 o                         
   3   4   4         44.81         35.19         2.50 o                         
   4   4   4        821.98        820.10        18.57 o                         
   5   4   4        260.51        276.58        12.48 o                         
   6   4   4         89.24        103.10        11.99 o                         
   7   4   4         13.48         18.06         9.11 o                         
  -7   5   4        116.77        123.43        21.13 o                         
  -6   5   4         62.51         69.74        15.30 o                         
  -5   5   4        109.84        111.57        17.62 o                         
  -4   5   4        648.20        610.99        26.51 o                         
  -3   5   4        324.85        328.82        18.14 o                         
  -2   5   4        200.36        208.68         8.05 o                         
  -1   5   4         39.78         40.00         3.57 o                         
   0   5   4         27.75         24.37         3.04 o                         
   1   5   4        327.21        307.11         8.46 o                         
   2   5   4        474.37        472.22        13.32 o                         
   3   5   4        295.41        283.06        11.73 o                         
   4   5   4        111.75        112.13         5.21 o                         
   5   5   4        182.17        174.60        21.92 o                         
   6   5   4         62.88         74.73        15.31 o                         
  -6   6   4         85.65        124.30        21.43 o                         
  -5   6   4         39.95         32.35        10.69 o                         
  -4   6   4         58.88         50.78        12.63 o                         
  -3   6   4        190.72        185.89        21.72 o                         
  -2   6   4          0.79         -1.03         2.18 o                         
  -1   6   4        866.71        815.26        18.32 o                         
   0   6   4        611.73        636.79        14.99 o                         
   1   6   4         19.46         30.83         6.42 o                         
   2   6   4         65.73         59.21         6.19 o                         
   3   6   4         46.56         53.10         7.86 o                         
   4   6   4         36.68         38.32        10.42 o                         
   5   6   4        155.30        171.97        23.06 o                         
   6   6   4        121.41        132.00        21.61 o                         
  -5   7   4         39.68         39.75        12.70 o                         
  -4   7   4         52.06         82.79        16.74 o                         
  -3   7   4         49.02         47.02        12.51 o                         
  -2   7   4         87.62         90.24        10.49 o                         
  -1   7   4          7.36         13.13         4.00 o                         
   0   7   4         46.13         42.06         6.82 o                         
   1   7   4         98.35        100.40        14.81 o                         
   2   7   4         25.46         30.31         6.52 o                         
   3   7   4         88.46         85.13        10.42 o                         
   4   7   4         47.44         57.13        14.36 o                         
   5   7   4         47.57         64.21        16.38 o                         
  -3   8   4         34.61         26.89        10.36 o                         
  -2   8   4         40.46         49.12        13.17 o                         
  -1   8   4        120.09        130.68        29.74 o                         
   0   8   4         55.32         60.47         8.88 o                         
   1   8   4          8.63         11.05         5.11 o                         
   2   8   4         63.22         59.04         9.15 o                         
   3   8   4          2.30         11.68         7.94 o                         
   4   8   4        114.38        114.40        19.93 o                         
  -2   9   4        156.40        172.07        25.02 o                         
  -1   9   4         26.46         23.50        11.03 o                         
   0   9   4         47.44         29.84        10.10 o                         
   1   9   4         74.38         90.99        11.59 o                         
   2   9   4          0.05         -0.68         6.33 o                         
   3   9   4         27.71         25.93        11.32 o                         
  -2  -9   5         15.94         25.39         9.57 o                         
  -1  -9   5        103.37        122.75        18.79 o                         
   0  -9   5         57.41         34.23        11.48 o                         
   2  -9   5          3.63         14.64         7.92 o                         
  -5  -8   5         38.23         49.53        12.70 o                         
  -4  -8   5         95.77        112.85        17.34 o                         
  -3  -8   5        111.10        112.77        10.28 o                         
  -2  -8   5        122.93         90.69        16.06 o                         
  -1  -8   5         18.15         28.79         9.41 o                         
   0  -8   5         44.75         52.95        11.14 o                         
   1  -8   5        109.05        107.68        14.94 o                         
   2  -8   5         96.30        109.37         8.70 o                         
   3  -8   5        142.84        150.72        14.94 o                         
   4  -8   5         29.23         26.46        14.31 o                         
   5  -8   5         21.81         34.44        10.90 o                         
  -5  -7   5        148.39        137.85        12.20 o                         
  -4  -7   5          1.44         -0.63         2.78 o                         
  -3  -7   5          8.64         15.02         4.12 o                         
  -2  -7   5         90.30         85.72         9.07 o                         
  -1  -7   5        208.40        206.30        12.84 o                         
   0  -7   5        135.96        135.31        21.38 o                         
   1  -7   5        240.26        230.20        13.32 o                         
   2  -7   5         28.88         28.11         4.24 o                         
   3  -7   5         10.38          9.15         2.97 o                         
   4  -7   5        266.13        249.17        27.46 o                         
   5  -7   5        119.34        121.47        21.79 o                         
   6  -7   5          9.19         17.59         8.39 o                         
  -6  -6   5         66.30         52.60         9.63 o                         
  -5  -6   5         33.31         39.13         6.43 o                         
  -4  -6   5         71.59         78.39         8.12 o                         
  -3  -6   5        234.10        214.74        10.15 o                         
  -2  -6   5        415.04        400.87         7.71 o                         
  -1  -6   5         16.02         14.95         2.24 o                         
   0  -6   5        277.83        266.90        10.68 o                         
   1  -6   5        610.56        616.54        21.59 o                         
   2  -6   5        169.26        173.16        10.46 o                         
   3  -6   5          1.77         -0.34         1.67 o                         
   4  -6   5         50.94         47.86         5.59 o                         
   5  -6   5          8.41         11.56         5.42 o                         
   6  -6   5         48.80         26.43         6.77 o                         
   7  -6   5        141.81        153.99        22.20 o                         
  -7  -5   5         28.95         34.51        11.05 o                         
  -6  -5   5        197.28        206.49        14.32 o                         
  -5  -5   5        253.27        243.52        17.02 o                         
  -4  -5   5         21.62         20.15         3.29 o                         
  -3  -5   5        139.79        146.15         6.47 o                         
  -2  -5   5        201.97        197.76         4.83 o                         
  -1  -5   5        529.20        517.73        11.79 o                         
   0  -5   5        331.94        329.69        11.42 o                         
   1  -5   5        121.69        121.76         6.50 o                         
   2  -5   5        150.05        150.69         7.43 o                         
   3  -5   5        145.67        132.58         8.28 o                         
   4  -5   5        413.27        418.61        15.50 o                         
   5  -5   5        364.61        340.70        14.48 o                         
   6  -5   5         65.25         70.18        15.76 o                         
   7  -5   5         20.06         28.75        10.36 o                         
  -7  -4   5         37.74         37.73         6.75 o                         
  -6  -4   5         17.00         13.17         5.04 o                         
  -5  -4   5        208.08        201.85         6.86 o                         
  -4  -4   5        523.38        518.04        16.74 o                         
  -3  -4   5        458.49        450.70        13.54 o                         
  -2  -4   5        494.20        489.29        12.80 o                         
  -1  -4   5        317.09        335.76         8.89 o                         
   0  -4   5        324.05        314.72         9.35 o                         
   1  -4   5        465.36        477.70        12.36 o                         
   2  -4   5       1103.37       1080.14        18.32 o                         
   3  -4   5        208.93        206.49         8.55 o                         
   4  -4   5        144.44        133.75         8.29 o                         
   5  -4   5        162.89        154.54         9.53 o                         
   6  -4   5        184.75        192.23        11.34 o                         
   7  -4   5         69.55         55.95        13.47 o                         
  -8  -3   5        176.67        202.09        24.13 o                         
  -7  -3   5        318.56        341.52        24.65 o                         
  -6  -3   5         79.19         65.06         9.39 o                         
  -5  -3   5         20.42         19.62         1.92 o                         
  -4  -3   5        248.66        244.50         9.60 o                         
  -3  -3   5         19.77         20.94         2.42 o                         
  -2  -3   5       1801.98       1753.53        22.79 o                         
  -1  -3   5       2305.18       2262.24        33.14 o                         
   0  -3   5       1309.31       1324.10        30.63 o                         
   1  -3   5        270.22        302.59         9.02 o                         
   2  -3   5        310.97        319.78         8.57 o                         
   3  -3   5        398.53        410.43        10.63 o                         
   4  -3   5        106.44        111.98         7.02 o                         
   5  -3   5        270.51        254.11        12.01 o                         
   6  -3   5        320.24        314.98        16.22 o                         
   7  -3   5         91.57        116.98        18.90 o                         
  -8  -2   5         51.01         56.51         9.34 o                         
  -7  -2   5        130.88        126.50        13.50 o                         
  -6  -2   5         94.81         89.66         4.55 o                         
  -5  -2   5        190.78        192.69         6.26 o                         
  -4  -2   5       1430.83       1412.36        21.97 o                         
  -3  -2   5       2227.26       2258.45        28.24 o                         
  -2  -2   5        425.54        444.95         7.81 o                         
  -1  -2   5         34.14         38.28         3.00 o                         
   0  -2   5        698.18        669.90        27.25 o                         
   1  -2   5        568.54        573.45        10.91 o                         
   2  -2   5       2610.08       2617.30        33.12 o                         
   3  -2   5       1855.06       1906.15        28.32 o                         
   4  -2   5        119.66        115.80         5.76 o                         
   5  -2   5        225.03        225.10        10.77 o                         
   6  -2   5        133.09        115.53        16.02 o                         
   7  -2   5        103.61         94.50        16.71 o                         
   8  -2   5         85.22         89.92        17.54 o                         
  -8  -1   5         95.78         99.85        11.79 o                         
  -7  -1   5        281.04        286.90        13.65 o                         
  -6  -1   5        278.98        283.58         9.77 o                         
  -5  -1   5        302.98        306.13         8.76 o                         
  -4  -1   5        270.41        300.74         7.79 o                         
  -3  -1   5       1436.20       1485.94        17.07 o                         
  -2  -1   5       3654.41       3784.34        33.19 o                         
  -1  -1   5        286.09        280.52         6.18 o                         
   0  -1   5        203.39        212.63         8.68 o                         
   1  -1   5       1891.45       1737.97        92.59 o                         
   2  -1   5       1680.27       1787.31        35.67 o                         
   3  -1   5        964.64        869.20        34.88 o                         
   4  -1   5       1233.12       1160.45        22.39 o                         
   5  -1   5        165.78        146.21        11.23 o                         
   6  -1   5         64.76         57.23         6.58 o                         
   7  -1   5          7.35          7.11         6.51 o                         
   8  -1   5          8.66         10.54         6.92 o                         
  -8   0   5        129.49        154.82        13.96 o                         
  -7   0   5          8.00         12.14         3.56 o                         
  -6   0   5         15.61         14.88         2.16 o                         
  -5   0   5        110.22        105.17         5.19 o                         
  -4   0   5        311.46        319.61         7.35 o                         
  -3   0   5       2991.38       3186.78        31.54 o                         
  -2   0   5       2459.08       2412.11        28.27 o                         
  -1   0   5        291.81        287.50         4.97 o                         
   0   0   5        172.53        160.34         7.21 o                         
   1   0   5        806.15        763.16        26.99 o                         
   2   0   5       1274.91       1340.13        69.60 o                         
   3   0   5        889.85        980.85        17.90 o                         
   4   0   5          4.52          3.96         1.50 o                         
   5   0   5         11.10         17.06         2.80 o                         
   6   0   5         48.08         49.35         5.48 o                         
   7   0   5        627.61        578.17        38.21 o                         
   8   0   5        347.56        409.15        34.64 o                         
  -9   1   5          4.45         -4.93         4.93 o                         
  -8   1   5         94.32         83.45        10.75 o                         
  -7   1   5        294.18        295.35        13.49 o                         
  -6   1   5        267.33        264.77         8.65 o                         
  -5   1   5        295.79        296.70         8.47 o                         
  -4   1   5        259.77        281.42         7.41 o                         
  -3   1   5       1432.84       1498.64        19.83 o                         
  -2   1   5       3570.59       3680.31        38.69 o                         
  -1   1   5        344.60        342.13         7.89 o                         
   0   1   5        174.66        181.50        12.18 o                         
   1   1   5       1846.13       1826.49        25.83 o                         
   2   1   5       1683.58       1766.41        27.57 o                         
   3   1   5        925.81        935.42        17.43 o                         
   4   1   5       1194.54       1213.24        20.27 o                         
   5   1   5        164.41        182.79         8.61 o                         
   6   1   5         72.89         73.82        12.18 o                         
   7   1   5          7.21          7.87         5.61 o                         
   8   1   5         12.30          1.41         4.97 o                         
  -8   2   5         51.38         49.59         8.43 o                         
  -7   2   5        143.60        159.76        13.62 o                         
  -6   2   5         90.91         84.40         5.41 o                         
  -5   2   5        194.90        182.37         8.28 o                         
  -4   2   5       1477.03       1462.57        18.73 o                         
  -3   2   5       2160.94       2155.00        28.28 o                         
  -2   2   5        463.08        494.14        15.11 o                         
  -1   2   5         32.13         33.68         2.83 o                         
   0   2   5        650.33        625.07        13.66 o                         
   1   2   5        558.26        577.90        14.12 o                         
   2   2   5       2586.03       2618.54        45.52 o                         
   3   2   5       1885.72       1928.15        27.75 o                         
   4   2   5        127.21        123.60         7.20 o                         
   5   2   5        236.74        219.26        12.76 o                         
   6   2   5        140.13        125.83        15.22 o                         
   7   2   5        108.31         95.32        14.80 o                         
   8   2   5         84.11         92.42        11.64 o                         
  -8   3   5        180.54        172.22        22.98 o                         
  -7   3   5        342.74        365.61        20.64 o                         
  -6   3   5         78.15         87.18         7.55 o                         
  -5   3   5         20.26         20.36         3.57 o                         
  -4   3   5        231.75        225.17        13.95 o                         
  -3   3   5         22.55         27.11         3.86 o                         
  -2   3   5       1821.54       1849.22        39.74 o                         
  -1   3   5       2341.00       2317.19        35.48 o                         
   0   3   5       1298.69       1300.44        16.24 o                         
   1   3   5        268.61        285.59         9.32 o                         
   2   3   5        327.44        319.20         9.85 o                         
   3   3   5        374.57        372.33        11.91 o                         
   4   3   5         85.39         90.40         4.38 o                         
   5   3   5        269.12        264.23        13.32 o                         
   6   3   5        324.22        311.26        22.84 o                         
   7   3   5         91.61         86.24        14.37 o                         
  -7   4   5         38.79         43.95        12.03 o                         
  -6   4   5         16.97         19.82         4.84 o                         
  -5   4   5        223.48        221.25        11.75 o                         
  -4   4   5        518.74        517.00        22.72 o                         
  -3   4   5        449.01        466.08        16.32 o                         
  -2   4   5        540.68        559.99        11.73 o                         
  -1   4   5        322.41        330.37         9.33 o                         
   0   4   5        350.79        341.92         9.54 o                         
   1   4   5        500.11        511.09        10.56 o                         
   2   4   5       1075.45       1034.02        13.34 o                         
   3   4   5        217.09        212.63         6.99 o                         
   4   4   5        156.77        141.75         7.44 o                         
   5   4   5        157.86        146.32         9.27 o                         
   6   4   5        191.01        190.88        13.51 o                         
   7   4   5         71.36        108.50        19.14 o                         
  -7   5   5         32.34         39.66        13.26 o                         
  -6   5   5        211.22        189.71        24.01 o                         
  -5   5   5        249.86        252.43        18.84 o                         
  -4   5   5         17.50         24.37        11.17 o                         
  -3   5   5        155.37        147.58        27.15 o                         
  -2   5   5        229.03        238.09         8.40 o                         
  -1   5   5        502.46        502.15        12.94 o                         
   0   5   5        317.67        318.89         9.83 o                         
   1   5   5        110.78        106.01         5.22 o                         
   2   5   5        148.75        152.23         4.07 o                         
   3   5   5        158.66        148.51         5.40 o                         
   4   5   5        423.79        432.87        12.28 o                         
   5   5   5        376.02        422.09        34.73 o                         
   6   5   5         58.11         45.32        12.39 o                         
  -6   6   5         66.19         48.55        13.99 o                         
  -5   6   5         30.20         28.57        10.65 o                         
  -4   6   5         59.99         76.27        10.30 o                         
  -3   6   5        252.42        273.30        18.20 o                         
  -2   6   5        403.80        407.36        12.49 o                         
  -1   6   5         17.57         17.74         2.87 o                         
   0   6   5        293.11        303.99        10.23 o                         
   1   6   5        597.39        583.75        14.38 o                         
   2   6   5        161.61        153.19        10.44 o                         
   3   6   5          2.30          3.94         3.60 o                         
   4   6   5         47.63         40.35        10.58 o                         
   5   6   5          9.43         15.31         8.36 o                         
  -5   7   5        140.77        133.82        21.98 o                         
  -4   7   5          2.21          2.94         5.55 o                         
  -3   7   5          9.25         23.61         9.35 o                         
  -2   7   5         95.34         92.25        11.84 o                         
  -1   7   5        221.35        217.96        14.39 o                         
   0   7   5        144.05        151.88        12.67 o                         
   1   7   5        228.51        202.16        14.97 o                         
   2   7   5         31.25         34.25         6.66 o                         
   3   7   5         12.47         10.27         4.51 o                         
   4   7   5        271.91        295.65        29.99 o                         
   5   7   5        127.45        126.79        21.36 o                         
  -3   8   5        124.53         98.28        18.76 o                         
  -2   8   5        114.65        108.77        19.53 o                         
  -1   8   5         17.37         18.57         8.46 o                         
   0   8   5         44.04         52.27         8.35 o                         
   1   8   5        104.65        105.87        18.19 o                         
   2   8   5        110.69        122.94        13.21 o                         
   3   8   5        154.70        147.90        14.77 o                         
   4   8   5         28.16         21.44         9.48 o                         
  -1   9   5        108.72        129.89        22.03 o                         
   0   9   5         59.55         48.06        13.64 o                         
   1   9   5          5.33          7.16         3.87 o                         
   2   9   5          2.63         -2.46         6.62 o                         
   3   9   5          9.61          8.59         4.90 o                         
  -2  -9   6         30.06         27.92         9.93 o                         
  -1  -9   6          0.12         -0.37         5.48 o                         
   0  -9   6        143.60        129.43        18.72 o                         
  -5  -8   6         32.84         22.04         8.52 o                         
  -4  -8   6          8.38         -3.32         5.05 o                         
  -3  -8   6         58.45         56.17         7.62 o                         
  -2  -8   6         20.93         30.41        10.23 o                         
  -1  -8   6        110.52        114.13        17.95 o                         
   0  -8   6         39.30         41.60        10.49 o                         
   1  -8   6          9.48         10.85         5.69 o                         
   2  -8   6         32.69         34.54         5.09 o                         
   3  -8   6        103.43        107.47        11.40 o                         
   4  -8   6         82.16         68.46        13.75 o                         
  -5  -7   6        171.06        156.70        29.94 o                         
  -4  -7   6        147.04        151.93        12.22 o                         
  -3  -7   6        105.23        104.38         9.64 o                         
  -2  -7   6         18.60         14.94         4.33 o                         
  -1  -7   6          0.63          3.39         2.38 o                         
   0  -7   6         75.85         60.82        13.17 o                         
   1  -7   6         60.43         70.16        11.13 o                         
   2  -7   6        195.73        197.52        12.18 o                         
   3  -7   6         34.08         36.67         5.13 o                         
   4  -7   6          0.03         12.22         4.77 o                         
   5  -7   6         48.30         46.00         8.03 o                         
  -6  -6   6         59.26         56.99        12.41 o                         
  -5  -6   6         14.83          7.16         3.55 o                         
  -4  -6   6          5.57          4.03         2.70 o                         
  -3  -6   6          9.03          6.86         1.55 o                         
  -2  -6   6         29.77         27.17         1.87 o                         
  -1  -6   6       1007.56        995.06        18.78 o                         
   0  -6   6        558.08        561.28        16.60 o                         
   1  -6   6         73.40         69.87         9.39 o                         
   2  -6   6        135.28        138.91        13.31 o                         
   3  -6   6         18.18         23.30         5.47 o                         
   4  -6   6         18.20         20.66         3.90 o                         
   5  -6   6        246.61        246.11        17.81 o                         
   6  -6   6         62.27         43.24         8.13 o                         
  -6  -5   6         61.44         78.17         9.17 o                         
  -5  -5   6        227.91        239.71        14.59 o                         
  -4  -5   6        447.61        455.46        19.11 o                         
  -3  -5   6        248.60        244.30         9.24 o                         
  -2  -5   6        175.07        185.95         6.14 o                         
  -1  -5   6         36.21         37.91         3.29 o                         
   0  -5   6        181.46        182.85         8.77 o                         
   1  -5   6        707.60        719.92        19.29 o                         
   2  -5   6        447.52        437.09        14.75 o                         
   3  -5   6        205.44        203.73        10.38 o                         
   4  -5   6         37.77         36.44         5.59 o                         
   5  -5   6         64.22         63.05         6.54 o                         
   6  -5   6         80.10         81.62        10.72 o                         
   7  -5   6         97.05        123.26        19.07 o                         
  -7  -4   6        163.90        178.45        13.71 o                         
  -6  -4   6        287.86        301.12        16.57 o                         
  -5  -4   6        252.11        256.33        11.48 o                         
  -4  -4   6        110.61        100.19         9.13 o                         
  -3  -4   6        220.68        212.81         8.68 o                         
  -2  -4   6        230.48        219.11         6.72 o                         
  -1  -4   6        877.54        871.14        16.30 o                         
   0  -4   6        661.21        672.52        14.91 o                         
   1  -4   6        470.42        456.34        12.52 o                         
   2  -4   6        224.72        214.68         7.60 o                         
   3  -4   6         97.02         96.22         5.98 o                         
   4  -4   6        663.93        664.09        19.65 o                         
   5  -4   6        234.60        249.84        12.40 o                         
   6  -4   6         82.45         86.39         7.93 o                         
   7  -4   6         14.15         23.62        10.20 o                         
  -8  -3   6         90.75        103.48        17.77 o                         
  -7  -3   6          7.49          5.04         5.46 o                         
  -6  -3   6         87.34         81.06         8.18 o                         
  -5  -3   6         48.51         47.25         5.30 o                         
  -4  -3   6        233.35        242.52         8.79 o                         
  -3  -3   6        213.87        200.94         6.74 o                         
  -2  -3   6       1665.77       1681.84        23.20 o                         
  -1  -3   6        448.01        461.43        12.46 o                         
   0  -3   6       1119.55       1102.70        21.51 o                         
   1  -3   6       2200.24       2269.66        37.49 o                         
   2  -3   6        198.73        206.08         6.95 o                         
   3  -3   6         34.32         39.56         3.72 o                         
   4  -3   6        115.59        103.15         7.22 o                         
   5  -3   6         14.74         13.78         3.41 o                         
   6  -3   6        241.22        229.69        31.15 o                         
   7  -3   6        383.54        414.91        36.05 o                         
  -8  -2   6         55.52         68.85        10.39 o                         
  -7  -2   6        251.11        252.24        17.59 o                         
  -6  -2   6        399.39        393.12        10.06 o                         
  -5  -2   6        210.82        209.86         7.32 o                         
  -4  -2   6        120.85        117.10         3.99 o                         
  -3  -2   6        351.25        359.28         8.79 o                         
  -2  -2   6        851.67        850.34        11.53 o                         
  -1  -2   6        439.12        425.18        12.24 o                         
   0  -2   6        276.34        278.41        11.31 o                         
   1  -2   6        224.79        222.90         6.29 o                         
   2  -2   6        293.91        297.58         8.66 o                         
   3  -2   6        539.70        502.60        20.31 o                         
   4  -2   6        446.92        471.39        16.24 o                         
   5  -2   6        166.86        186.72        10.07 o                         
   6  -2   6        142.73        127.04        11.48 o                         
   7  -2   6         13.55         15.50         8.03 o                         
  -8  -1   6         48.00         48.98         9.42 o                         
  -7  -1   6         63.74         64.29         6.47 o                         
  -6  -1   6          8.25         12.77         2.13 o                         
  -5  -1   6        200.60        198.16         7.09 o                         
  -4  -1   6        743.59        739.81        15.90 o                         
  -3  -1   6        866.89        888.61        12.25 o                         
  -2  -1   6        365.35        380.97         6.19 o                         
  -1  -1   6        396.08        405.60        13.02 o                         
   0  -1   6        984.67        956.60        22.29 o                         
   1  -1   6        826.90        874.73        26.98 o                         
   2  -1   6       2024.18       2058.20        40.80 o                         
   3  -1   6        852.30        789.93        25.20 o                         
   4  -1   6         76.76         78.88         5.24 o                         
   5  -1   6        310.11        304.86        35.92 o                         
   6  -1   6        201.40        228.52        11.42 o                         
   7  -1   6        206.17        171.40        21.03 o                         
   8  -1   6        112.53        133.36        21.14 o                         
  -8   0   6        272.01        277.07        28.82 o                         
  -7   0   6        408.39        418.94        13.37 o                         
  -6   0   6        172.82        169.47         7.85 o                         
  -5   0   6          4.21          5.57         1.61 o                         
  -4   0   6         41.79         31.37         2.61 o                         
  -3   0   6          7.66          8.03         1.21 o                         
  -2   0   6       2127.59       2122.60        20.22 o                         
  -1   0   6       3924.12       3642.33        35.19 o                         
   0   0   6       3353.70       3202.90        51.73 o                         
   1   0   6         27.57         28.38         5.46 o                         
   2   0   6        266.42        270.09        11.94 o                         
   3   0   6        210.01        214.99         7.21 o                         
   4   0   6         12.61         15.46         3.60 o                         
   5   0   6        360.83        380.40        18.49 o                         
   6   0   6        311.43        307.75        25.76 o                         
   7   0   6         18.02          9.77         6.20 o                         
   8   0   6         50.27         61.51        14.42 o                         
  -8   1   6         46.85         43.78         7.73 o                         
  -7   1   6         55.20         63.07         5.34 o                         
  -6   1   6         10.22         10.17         1.97 o                         
  -5   1   6        203.39        206.51         8.18 o                         
  -4   1   6        699.80        693.33        12.56 o                         
  -3   1   6        906.74        911.55        16.49 o                         
  -2   1   6        388.19        405.43         8.89 o                         
  -1   1   6        390.55        407.19         9.67 o                         
   0   1   6       1031.41       1011.93        23.23 o                         
   1   1   6        869.25        874.49        17.42 o                         
   2   1   6       2022.92       1960.15        26.72 o                         
   3   1   6        850.00        822.24        18.30 o                         
   4   1   6         81.32         78.32         5.33 o                         
   5   1   6        294.27        263.22        20.83 o                         
   6   1   6        198.91        182.89        19.43 o                         
   7   1   6        217.28        232.70        23.26 o                         
   8   1   6        118.76        120.58        18.12 o                         
  -8   2   6         53.74         35.87         9.39 o                         
  -7   2   6        253.52        251.31        13.31 o                         
  -6   2   6        437.50        426.46        12.43 o                         
  -5   2   6        209.91        208.94         6.51 o                         
  -4   2   6        114.26        124.08         5.92 o                         
  -3   2   6        371.56        368.06         9.16 o                         
  -2   2   6        824.49        833.45        19.55 o                         
  -1   2   6        418.01        425.08        11.31 o                         
   0   2   6        308.71        295.88         9.50 o                         
   1   2   6        223.65        203.90         8.48 o                         
   2   2   6        294.63        313.07         8.67 o                         
   3   2   6        535.31        495.35        12.36 o                         
   4   2   6        417.97        414.36        13.85 o                         
   5   2   6        185.45        171.41        11.56 o                         
   6   2   6        134.22        146.86        16.73 o                         
   7   2   6         13.49          6.54         5.17 o                         
   8   2   6         59.71         46.59        11.33 o                         
  -8   3   6         84.84         59.12        13.76 o                         
  -7   3   6          9.09          2.76         6.73 o                         
  -6   3   6         80.41         86.47         7.66 o                         
  -5   3   6         47.43         44.57         5.16 o                         
  -4   3   6        198.24        180.84         9.45 o                         
  -3   3   6        172.00        150.28         8.64 o                         
  -2   3   6       1675.67       1674.18        26.96 o                         
  -1   3   6        447.78        465.81         9.88 o                         
   0   3   6       1163.58       1129.68        21.57 o                         
   1   3   6       2206.17       2301.89        38.21 o                         
   2   3   6        152.86        142.38         7.27 o                         
   3   3   6         21.99         25.17         4.13 o                         
   4   3   6        120.96        109.04         5.57 o                         
   5   3   6         17.41         19.37         4.27 o                         
   6   3   6        259.66        253.66        20.68 o                         
   7   3   6        389.53        427.62        23.08 o                         
  -7   4   6        178.34        156.73        21.97 o                         
  -6   4   6        284.31        292.24        14.27 o                         
  -5   4   6        239.11        228.33        15.97 o                         
  -4   4   6        116.40        118.85        15.98 o                         
  -3   4   6        212.36        226.66        14.28 o                         
  -2   4   6        223.44        211.18         5.99 o                         
  -1   4   6        884.03        885.93        16.74 o                         
   0   4   6        648.70        642.84        14.10 o                         
   1   4   6        450.80        440.08        10.20 o                         
   2   4   6        225.17        213.24         5.74 o                         
   3   4   6         85.76         87.08         5.08 o                         
   4   4   6        625.68        651.45        13.76 o                         
   5   4   6        235.42        233.29        11.02 o                         
   6   4   6         87.69         97.76         9.77 o                         
   7   4   6         13.62         12.39         7.65 o                         
  -7   5   6         48.59         48.93        13.46 o                         
  -6   5   6         61.41         60.58        13.96 o                         
  -5   5   6        225.03        240.45        17.66 o                         
  -4   5   6        464.91        498.88        24.66 o                         
  -3   5   6        227.74        236.22        15.80 o                         
  -2   5   6        176.99        203.23         7.49 o                         
  -1   5   6         35.56         33.64         3.66 o                         
   0   5   6        172.64        172.73         7.42 o                         
   1   5   6        697.84        687.67        15.19 o                         
   2   5   6        453.76        447.71         8.87 o                         
   3   5   6        228.20        227.86         6.35 o                         
   4   5   6         41.13         41.20         3.99 o                         
   5   5   6         76.25         78.42        15.28 o                         
   6   5   6         85.63        105.39        18.66 o                         
  -6   6   6         59.42         66.58        15.89 o                         
  -5   6   6         14.10         17.49         8.42 o                         
  -4   6   6          7.67          6.46         6.32 o                         
  -3   6   6          9.99         11.10         5.12 o                         
  -2   6   6         40.96         39.43         3.89 o                         
  -1   6   6       1036.44       1034.10        21.28 o                         
   0   6   6        566.71        558.25        14.71 o                         
   1   6   6         72.00         76.52         4.81 o                         
   2   6   6        130.67        128.10         8.83 o                         
   3   6   6         12.76         13.15         6.72 o                         
   4   6   6         18.33         16.55         7.99 o                         
   5   6   6        250.55        278.44        29.60 o                         
  -4   7   6        145.83        149.29        22.41 o                         
  -3   7   6        120.24        123.36        13.40 o                         
  -2   7   6         24.34         32.99         6.92 o                         
  -1   7   6          0.52          0.89         2.31 o                         
   0   7   6         74.43         72.85         7.24 o                         
   1   7   6         59.90         51.77         6.15 o                         
   2   7   6        201.53        191.25        15.33 o                         
   3   7   6         36.46         45.12         8.80 o                         
   4   7   6          0.01          5.37         6.81 o                         
   5   7   6         44.64         57.86        14.76 o                         
  -3   8   6         62.71         67.98        16.19 o                         
  -2   8   6         21.28         29.71        10.93 o                         
  -1   8   6         98.93        119.01        19.33 o                         
   0   8   6         36.26         26.00        11.47 o                         
   1   8   6         12.39          6.09         4.77 o                         
   2   8   6         30.14         31.94         7.07 o                         
   3   8   6        107.17        131.55        14.12 o                         
   4   8   6         94.26         96.12        18.37 o                         
  -1   9   6          0.11         -7.64         7.64 o                         
   0   9   6        142.57        117.77        20.53 o                         
   1   9   6         66.73         53.70        14.28 o                         
   2   9   6         25.27         20.52         6.84 o                         
  -1  -9   7         66.31         56.91        13.24 o                         
   0  -9   7          5.81          1.93         4.58 o                         
  -5  -8   7         33.27         36.70        11.32 o                         
  -4  -8   7        108.82        136.13        18.99 o                         
  -3  -8   7          4.88          5.64         3.28 o                         
  -2  -8   7         16.08         41.13        11.62 o                         
  -1  -8   7         24.15         16.09         7.57 o                         
   0  -8   7        157.50        152.66        19.48 o                         
   1  -8   7         74.18         57.05        12.44 o                         
   2  -8   7         82.26         73.06        11.72 o                         
   3  -8   7         16.66         13.17         6.56 o                         
   4  -8   7          3.92          4.83         5.32 o                         
  -5  -7   7         44.90         50.17        13.00 o                         
  -4  -7   7         38.90         31.49         6.11 o                         
  -3  -7   7        127.96        125.11        10.67 o                         
  -2  -7   7         18.98         15.48         5.19 o                         
  -1  -7   7         89.57         75.18        13.67 o                         
   0  -7   7         80.86         77.06         7.84 o                         
   1  -7   7         35.76         37.58         5.82 o                         
   2  -7   7         15.80         11.78         4.15 o                         
   3  -7   7         57.45         47.88         5.74 o                         
   4  -7   7        167.00        180.38        14.77 o                         
   5  -7   7         32.29         30.57        10.54 o                         
  -6  -6   7        101.71        110.07        18.87 o                         
  -5  -6   7         52.22         41.52         6.75 o                         
  -4  -6   7         24.71         20.76         7.34 o                         
  -3  -6   7        137.97        138.33         7.97 o                         
  -2  -6   7        152.47        147.69         8.95 o                         
  -1  -6   7          6.09          4.83         1.73 o                         
   0  -6   7        321.42        306.67        12.45 o                         
   1  -6   7        230.36        228.36        13.57 o                         
   2  -6   7         14.33         10.18         4.78 o                         
   3  -6   7         23.05         25.31         4.12 o                         
   4  -6   7          4.33          5.27         2.51 o                         
   5  -6   7         23.26         22.69         5.66 o                         
   6  -6   7         43.38         41.13        10.90 o                         
  -6  -5   7        238.06        259.29        16.34 o                         
  -5  -5   7         53.27         57.22         8.09 o                         
  -4  -5   7         13.52         14.58         6.92 o                         
  -3  -5   7         97.16         97.74         6.27 o                         
  -2  -5   7         13.52         12.81         1.90 o                         
  -1  -5   7        367.52        369.22        10.81 o                         
   0  -5   7        259.46        254.55        14.91 o                         
   1  -5   7        209.80        214.16        10.47 o                         
   2  -5   7         55.89         55.36         5.32 o                         
   3  -5   7        171.46        182.74         9.97 o                         
   4  -5   7        173.07        184.09        14.61 o                         
   5  -5   7        126.36        133.94         9.38 o                         
   6  -5   7         62.06         61.72        15.04 o                         
  -7  -4   7         69.54         77.50         9.37 o                         
  -6  -4   7         24.37         21.09         4.69 o                         
  -5  -4   7        323.32        320.09        12.92 o                         
  -4  -4   7        133.91        117.80         7.10 o                         
  -3  -4   7        167.88        154.06         7.75 o                         
  -2  -4   7        190.66        183.58         6.61 o                         
  -1  -4   7        287.83        304.84        10.97 o                         
   0  -4   7        441.17        419.61        13.48 o                         
   1  -4   7        341.88        373.55         9.84 o                         
   2  -4   7        351.52        322.32        11.75 o                         
   3  -4   7        147.46        141.05         8.26 o                         
   4  -4   7        115.52        109.40         7.86 o                         
   5  -4   7         77.92         80.91         7.24 o                         
   6  -4   7        157.22        157.58        13.12 o                         
  -8  -3   7        108.17        131.87        19.39 o                         
  -7  -3   7        188.24        205.97        14.30 o                         
  -6  -3   7        142.43        155.29        11.66 o                         
  -5  -3   7          3.03          3.73         2.41 o                         
  -4  -3   7         69.70         67.56         4.70 o                         
  -3  -3   7          5.52          4.71         1.43 o                         
  -2  -3   7        792.93        767.26        13.48 o                         
  -1  -3   7       1845.06       1796.89        50.31 o                         
   0  -3   7       1118.98       1153.08        23.11 o                         
   1  -3   7        149.05        142.83         5.28 o                         
   2  -3   7         98.73         94.83         4.72 o                         
   3  -3   7        179.86        179.85         9.22 o                         
   4  -3   7         42.89         46.87         5.09 o                         
   5  -3   7        170.59        142.85        15.34 o                         
   6  -3   7        165.94        162.84        13.41 o                         
   7  -3   7          4.53         -0.13         5.19 o                         
  -8  -2   7         40.61         45.33        11.04 o                         
  -7  -2   7         68.27         70.03        12.26 o                         
  -6  -2   7         55.54         49.37         3.60 o                         
  -5  -2   7        376.77        363.34        10.41 o                         
  -4  -2   7        495.68        491.96        11.59 o                         
  -3  -2   7        683.73        660.48        12.61 o                         
  -2  -2   7        207.87        225.36         5.67 o                         
  -1  -2   7        119.18        126.97         4.85 o                         
   0  -2   7        839.98        845.18        22.51 o                         
   1  -2   7       1084.48       1098.27        16.67 o                         
   2  -2   7       1175.70       1127.79        21.36 o                         
   3  -2   7        893.34        874.59        23.01 o                         
   4  -2   7         29.82         31.34         5.65 o                         
   5  -2   7        208.44        202.73        20.03 o                         
   6  -2   7        147.93        123.20        11.88 o                         
   7  -2   7         63.05         55.43        14.17 o                         
  -8  -1   7         11.26         14.39         7.02 o                         
  -7  -1   7        365.13        371.67        17.62 o                         
  -6  -1   7        392.32        398.45        11.96 o                         
  -5  -1   7        197.63        204.03         8.52 o                         
  -4  -1   7         11.67         14.66         1.81 o                         
  -3  -1   7        514.50        494.69         8.86 o                         
  -2  -1   7       1205.24       1239.63        14.19 o                         
  -1  -1   7        847.46        808.70        14.79 o                         
   0  -1   7        210.92        200.45         9.70 o                         
   1  -1   7       1032.16        999.42        36.10 o                         
   2  -1   7        379.60        369.94        15.36 o                         
   3  -1   7        984.57        947.75        31.45 o                         
   4  -1   7        761.62        720.86        25.06 o                         
   5  -1   7         39.27         39.36         6.57 o                         
   6  -1   7         51.76         62.35         6.27 o                         
   7  -1   7         17.39         34.31        10.65 o                         
   8  -1   7          9.69         17.56         9.26 o                         
  -8   0   7         63.65         57.56        13.88 o                         
  -7   0   7         12.63         14.94         3.15 o                         
  -6   0   7         35.93         41.03         4.05 o                         
  -5   0   7         16.14         11.00         2.00 o                         
  -4   0   7        148.29        143.43         5.58 o                         
  -3   0   7        513.10        469.56         8.64 o                         
  -2   0   7        986.97        992.55        12.42 o                         
  -1   0   7        208.95        202.61         5.53 o                         
   0   0   7        791.43        759.67        19.96 o                         
   1   0   7       1897.66       1805.79        52.63 o                         
   2   0   7        342.28        363.97        17.22 o                         
   3   0   7        227.83        208.54         9.49 o                         
   4   0   7         14.48         17.08         2.45 o                         
   5   0   7         65.28         68.98         8.26 o                         
   6   0   7        153.14        145.77        12.69 o                         
   7   0   7        486.89        497.81        36.13 o                         
   8   0   7        193.56        146.57        21.39 o                         
  -8   1   7         10.53         -2.71         6.76 o                         
  -7   1   7        373.02        396.00        16.27 o                         
  -6   1   7        394.00        395.30        11.15 o                         
  -5   1   7        192.49        190.96         8.05 o                         
  -4   1   7         13.00         10.49         1.84 o                         
  -3   1   7        485.53        476.02        12.54 o                         
  -2   1   7       1164.65       1208.36        17.84 o                         
  -1   1   7        908.03        896.92        19.05 o                         
   0   1   7        205.74        188.61         7.49 o                         
   1   1   7       1005.89        948.90        25.58 o                         
   2   1   7        399.25        394.09         9.98 o                         
   3   1   7        947.60        879.75        19.94 o                         
   4   1   7        737.57        771.31        20.14 o                         
   5   1   7         46.51         40.54         7.44 o                         
   6   1   7         60.72         43.18        10.06 o                         
   7   1   7         19.13         12.60         7.17 o                         
   8   1   7         11.61          0.06         5.05 o                         
  -8   2   7         35.99         36.92         7.41 o                         
  -7   2   7         73.06         67.78         7.12 o                         
  -6   2   7         51.99         47.41         4.23 o                         
  -5   2   7        379.61        385.01        11.45 o                         
  -4   2   7        516.02        503.85        12.22 o                         
  -3   2   7        623.42        619.69        12.14 o                         
  -2   2   7        205.59        228.57         8.50 o                         
  -1   2   7        115.98        128.05         4.96 o                         
   0   2   7        810.61        745.61        17.07 o                         
   1   2   7       1144.82       1150.88        31.50 o                         
   2   2   7       1171.41       1111.53        18.80 o                         
   3   2   7        915.90        909.97        17.92 o                         
   4   2   7         29.88         33.50         3.52 o                         
   5   2   7        222.33        221.88        18.98 o                         
   6   2   7        161.63        188.43        18.88 o                         
   7   2   7         62.34         57.11        12.29 o                         
   8   2   7         57.12         64.54        13.26 o                         
  -8   3   7        107.21        100.83        17.69 o                         
  -7   3   7        201.44        209.45        12.81 o                         
  -6   3   7        155.13        158.56        10.49 o                         
  -5   3   7          5.30          2.68         2.53 o                         
  -4   3   7         67.29         61.98         7.48 o                         
  -3   3   7          8.91         10.73         1.58 o                         
  -2   3   7        808.22        752.76        16.69 o                         
  -1   3   7       1896.63       1819.30        26.85 o                         
   0   3   7       1147.22       1159.69        20.18 o                         
   1   3   7        149.26        154.86         6.75 o                         
   2   3   7        105.86        103.29         5.67 o                         
   3   3   7        169.06        180.95        10.11 o                         
   4   3   7         28.01         30.38         4.60 o                         
   5   3   7        164.89        176.41        11.63 o                         
   6   3   7        176.06        197.99        18.93 o                         
   7   3   7          5.13          0.68         3.41 o                         
  -7   4   7         68.08         69.65        14.68 o                         
  -6   4   7         22.82         17.25         5.22 o                         
  -5   4   7        327.74        332.24        19.60 o                         
  -4   4   7        129.37        130.53        11.72 o                         
  -3   4   7        158.98        166.60        12.45 o                         
  -2   4   7        210.32        206.89        10.45 o                         
  -1   4   7        280.73        264.96         8.64 o                         
   0   4   7        465.74        453.57        11.45 o                         
   1   4   7        387.73        392.37        11.25 o                         
   2   4   7        343.31        316.49         8.56 o                         
   3   4   7        151.10        158.24         7.36 o                         
   4   4   7        117.01        114.56         7.15 o                         
   5   4   7         72.49         77.91        10.14 o                         
   6   4   7        166.80        161.84        13.01 o                         
  -6   5   7        251.15        251.27        19.07 o                         
  -5   5   7         64.10         74.48        10.22 o                         
  -4   5   7         12.72         15.19         4.83 o                         
  -3   5   7        110.86        103.66        10.67 o                         
  -2   5   7          4.79          4.61         1.49 o                         
  -1   5   7        339.47        328.69        10.57 o                         
   0   5   7        252.61        253.53         9.31 o                         
   1   5   7        229.05        224.99         7.77 o                         
   2   5   7         53.60         57.11         3.36 o                         
   3   5   7        192.24        194.81         6.36 o                         
   4   5   7        175.21        200.78         9.61 o                         
   5   5   7        119.48        124.82        19.35 o                         
   6   5   7         53.87         37.43        12.47 o                         
  -5   6   7         43.44         45.50         8.61 o                         
  -4   6   7         24.95         25.92         6.17 o                         
  -3   6   7        139.32        124.93        12.65 o                         
  -2   6   7        151.23        143.62         7.83 o                         
  -1   6   7          5.41          5.32         2.17 o                         
   0   6   7        309.16        321.35        11.14 o                         
   1   6   7        219.87        226.65         8.83 o                         
   2   6   7         24.10         23.12         2.53 o                         
   3   6   7         16.43         13.21         3.23 o                         
   4   6   7          4.27          5.33         6.53 o                         
   5   6   7         26.03         19.02         8.96 o                         
  -4   7   7         41.13         36.16         7.76 o                         
  -3   7   7        125.83        126.95        13.66 o                         
  -2   7   7         16.07          7.67         4.65 o                         
  -1   7   7         95.12         94.15         7.88 o                         
   0   7   7         75.40         79.68         7.59 o                         
   1   7   7         36.29         40.57         7.00 o                         
   2   7   7         17.44         22.51         4.34 o                         
   3   7   7         51.14         42.86         8.05 o                         
   4   7   7        163.61        228.20        26.82 o                         
  -3   8   7          5.28         25.82        10.67 o                         
  -2   8   7         14.28          1.84         5.50 o                         
  -1   8   7         25.40         13.51         8.00 o                         
   0   8   7        143.00        119.28        13.33 o                         
   1   8   7         66.47         58.71         9.22 o                         
   2   8   7         97.20         89.50        12.25 o                         
   3   8   7         21.24         31.75         9.09 o                         
   0   9   7          3.33         14.93         8.70 o                         
   1   9   7          2.97         13.31         8.82 o                         
   2   9   7         36.37         20.79         7.19 o                         
  -1  -9   8          7.01          3.64         5.63 o                         
   0  -9   8         24.93         15.57         8.57 o                         
   1  -9   8        103.03         97.84        16.91 o                         
  -4  -8   8          3.27          2.14         4.58 o                         
  -3  -8   8         47.92         40.28         7.82 o                         
  -2  -8   8         58.28         91.78        16.89 o                         
  -1  -8   8         78.17         79.26        15.10 o                         
   0  -8   8        106.78        107.21        18.07 o                         
   1  -8   8         29.05         19.32         7.81 o                         
   2  -8   8         19.81         11.46         4.41 o                         
   3  -8   8         84.18         75.86        13.86 o                         
   4  -8   8         48.11         54.01        13.15 o                         
  -5  -7   8        107.96        112.87        18.69 o                         
  -4  -7   8         34.01         43.30         6.94 o                         
  -3  -7   8         13.43         14.70         4.56 o                         
  -2  -7   8         30.73         31.50         6.14 o                         
  -1  -7   8         27.35         23.66         6.10 o                         
   0  -7   8          5.71          6.06         3.29 o                         
   1  -7   8         65.90         65.06         7.96 o                         
   2  -7   8        110.73        105.32         8.26 o                         
   3  -7   8         21.11         33.94         5.02 o                         
   4  -7   8         41.67         22.72         7.12 o                         
   5  -7   8         32.24         10.07         5.87 o                         
  -6  -6   8         32.81         31.63        12.06 o                         
  -5  -6   8         22.01         23.28         5.55 o                         
  -4  -6   8         12.18         14.42         3.94 o                         
  -3  -6   8          4.52          4.90         2.02 o                         
  -2  -6   8         86.65         83.03         6.56 o                         
  -1  -6   8        295.76        311.54        12.44 o                         
   0  -6   8        241.62        251.61        13.99 o                         
   1  -6   8         84.03         84.37        14.40 o                         
   2  -6   8         63.33         71.77         8.83 o                         
   3  -6   8         33.43         33.77         5.72 o                         
   4  -6   8         43.14         38.53         5.38 o                         
   5  -6   8        150.96        173.91        14.88 o                         
  -6  -5   8         75.06         65.34         9.75 o                         
  -5  -5   8        138.41        153.15        15.71 o                         
  -4  -5   8        198.50        202.33        12.93 o                         
  -3  -5   8        261.01        237.09        10.22 o                         
  -2  -5   8         48.89         48.11         7.49 o                         
  -1  -5   8         58.56         60.36         4.47 o                         
   0  -5   8        221.94        241.95        17.29 o                         
   1  -5   8        230.82        238.93         9.29 o                         
   2  -5   8        258.01        259.09        13.44 o                         
   3  -5   8        127.96        127.56        10.49 o                         
   4  -5   8         36.25         36.08         5.07 o                         
   5  -5   8         16.19         16.50         4.43 o                         
   6  -5   8         31.86         46.41         8.42 o                         
  -7  -4   8         81.94         83.90         9.58 o                         
  -6  -4   8        140.79        131.52        11.45 o                         
  -5  -4   8         54.25         52.50         7.01 o                         
  -4  -4   8         39.95         42.76         4.55 o                         
  -3  -4   8        176.24        167.11         7.32 o                         
  -2  -4   8        250.07        246.17         8.28 o                         
  -1  -4   8         77.06         73.87         5.55 o                         
   0  -4   8        231.65        231.72        10.17 o                         
   1  -4   8        350.88        345.16        10.27 o                         
   2  -4   8         57.83         54.62         7.39 o                         
   3  -4   8        278.77        290.32        12.05 o                         
   4  -4   8        448.15        474.31        18.61 o                         
   5  -4   8         45.51         53.33         6.08 o                         
   6  -4   8         14.87         10.92         4.27 o                         
  -8  -3   8         27.84         24.03         9.66 o                         
  -7  -3   8          9.42          8.26         3.66 o                         
  -6  -3   8         74.46         63.18         7.73 o                         
  -5  -3   8          4.79         -0.76         5.61 o                         
  -4  -3   8        118.40        125.57         6.61 o                         
  -3  -3   8        335.46        329.17         7.88 o                         
  -2  -3   8        288.91        286.53         7.34 o                         
  -1  -3   8        614.85        652.59        16.62 o                         
   0  -3   8        602.82        615.69        20.41 o                         
   1  -3   8        340.27        334.61         8.25 o                         
   2  -3   8        119.15        122.04         5.43 o                         
   3  -3   8         26.25         32.09         3.94 o                         
   4  -3   8         25.82         19.01         4.77 o                         
   5  -3   8         19.69         16.22         4.46 o                         
   6  -3   8        169.07        173.73        14.19 o                         
   7  -3   8        160.19        201.73        16.28 o                         
  -8  -2   8         38.20         42.28        11.49 o                         
  -7  -2   8        143.49        168.90        12.53 o                         
  -6  -2   8        307.34        298.66        20.00 o                         
  -5  -2   8        111.01        105.03         6.75 o                         
  -4  -2   8         70.56         68.15         4.32 o                         
  -3  -2   8        407.18        406.64         8.59 o                         
  -2  -2   8        880.43        863.64        13.64 o                         
  -1  -2   8         66.06         59.93         3.44 o                         
   0  -2   8        136.32        162.49         9.63 o                         
   1  -2   8        278.56        305.70        11.46 o                         
   2  -2   8        225.04        228.56        10.43 o                         
   3  -2   8        907.33        924.61        32.54 o                         
   4  -2   8        371.98        350.76        30.08 o                         
   5  -2   8          3.74          1.84         2.91 o                         
   6  -2   8         61.05         71.44         9.04 o                         
   7  -2   8         11.74         13.21         4.97 o                         
  -8  -1   8         52.52         45.73        14.08 o                         
  -7  -1   8         26.28         30.83         6.51 o                         
  -6  -1   8          3.22          4.12         1.58 o                         
  -5  -1   8        172.59        178.23         8.23 o                         
  -4  -1   8        664.92        652.84        11.57 o                         
  -3  -1   8        795.03        799.94        12.14 o                         
  -2  -1   8         44.33         42.46         2.23 o                         
  -1  -1   8        252.73        271.96         6.85 o                         
   0  -1   8        410.92        449.57        13.13 o                         
   1  -1   8        162.58        148.23        13.39 o                         
   2  -1   8       2032.12       1903.73        42.92 o                         
   3  -1   8        442.19        435.42        13.34 o                         
   4  -1   8        123.71        120.27        10.09 o                         
   5  -1   8        413.01        403.37        21.53 o                         
   6  -1   8         15.96         21.33         5.43 o                         
   7  -1   8         52.36         90.41        16.43 o                         
  -8   0   8        148.03        139.55        21.96 o                         
  -7   0   8        173.33        178.08        10.93 o                         
  -6   0   8         73.36         77.25         5.59 o                         
  -5   0   8         14.66         11.78         3.61 o                         
  -4   0   8         94.05        111.25         5.47 o                         
  -3   0   8        225.61        217.78         5.87 o                         
  -2   0   8       2703.77       2620.95        28.20 o                         
  -1   0   8       2047.82       1882.37        22.56 o                         
   0   0   8          9.81         36.93         4.39 o                         
   1   0   8         38.38         51.06         7.94 o                         
   2   0   8        101.35         75.06        19.82 o                         
   3   0   8        255.04        268.46         9.57 o                         
   4   0   8         44.13         41.62         4.74 o                         
   5   0   8         92.44        100.61        10.06 o                         
   6   0   8         14.54         20.28         5.66 o                         
   7   0   8         14.69         -1.45         4.13 o                         
   8   0   8         95.69        121.23        20.03 o                         
  -8   1   8         47.83         28.16        10.65 o                         
  -7   1   8         22.33         17.47         5.01 o                         
  -6   1   8          5.26          6.23         2.25 o                         
  -5   1   8        164.34        165.31         7.64 o                         
  -4   1   8        650.75        670.57        17.51 o                         
  -3   1   8        838.85        822.06        14.97 o                         
  -2   1   8         54.64         51.23         3.26 o                         
  -1   1   8        238.08        267.21         8.94 o                         
   0   1   8        478.20        494.55        13.44 o                         
   1   1   8        167.86        139.97         6.98 o                         
   2   1   8       2044.47       2023.84        28.38 o                         
   3   1   8        444.11        420.68        11.98 o                         
   4   1   8        121.32        118.48         7.74 o                         
   5   1   8        393.45        351.19        32.09 o                         
   6   1   8         20.35         28.21         8.01 o                         
   7   1   8         60.34         61.11        12.82 o                         
   8   1   8         96.33         91.30        17.04 o                         
  -8   2   8         32.39         26.44         8.35 o                         
  -7   2   8        143.06        136.27        10.17 o                         
  -6   2   8        348.90        342.57        11.51 o                         
  -5   2   8        102.22         99.35         5.75 o                         
  -4   2   8         74.25         72.06         4.65 o                         
  -3   2   8        432.55        440.69        13.09 o                         
  -2   2   8        877.34        858.73        14.73 o                         
  -1   2   8         37.60         32.62         2.79 o                         
   0   2   8        166.00        180.40         8.26 o                         
   1   2   8        262.95        243.12        10.23 o                         
   2   2   8        207.40        161.25        14.56 o                         
   3   2   8        922.17        883.56        21.92 o                         
   4   2   8        357.09        364.39        13.51 o                         
   5   2   8          0.22         -0.98         3.69 o                         
   6   2   8         52.23         56.44        10.57 o                         
   7   2   8         14.01         18.68         7.73 o                         
   8   2   8         59.81         77.84        15.03 o                         
  -8   3   8         22.83         18.79         7.98 o                         
  -7   3   8         10.01          4.45         4.55 o                         
  -6   3   8         68.40         62.50         6.74 o                         
  -5   3   8          3.67          8.51         2.83 o                         
  -4   3   8        106.10        105.52         4.56 o                         
  -3   3   8        325.89        318.21        13.83 o                         
  -2   3   8        281.03        266.26         8.82 o                         
  -1   3   8        592.37        600.77        15.98 o                         
   0   3   8        630.54        599.15        18.94 o                         
   1   3   8        338.48        331.35        10.52 o                         
   2   3   8         89.41         94.40         7.01 o                         
   3   3   8         24.33         24.04         3.47 o                         
   4   3   8         27.36         29.36         4.79 o                         
   5   3   8         17.69         18.38         6.00 o                         
   6   3   8        186.93        208.21        19.62 o                         
   7   3   8        160.37        178.35        19.79 o                         
  -7   4   8         82.43         90.94        11.42 o                         
  -6   4   8        139.78        149.74        13.85 o                         
  -5   4   8         51.49         53.97         8.23 o                         
  -4   4   8         39.66         43.54         7.11 o                         
  -3   4   8        170.88        153.70        12.23 o                         
  -2   4   8        252.86        249.75        11.83 o                         
  -1   4   8         63.59         55.37         3.54 o                         
   0   4   8        216.19        211.85         6.75 o                         
   1   4   8        338.38        333.96        12.78 o                         
   2   4   8         66.61         63.17         4.09 o                         
   3   4   8        269.85        262.33        10.22 o                         
   4   4   8        415.35        415.83        32.89 o                         
   5   4   8         33.67         23.06         6.16 o                         
  -6   5   8         72.35         62.45         9.85 o                         
  -5   5   8        149.49        161.02        31.58 o                         
  -4   5   8        222.03        215.11        23.06 o                         
  -3   5   8        238.08        253.25        16.98 o                         
  -2   5   8         40.79         44.09         3.19 o                         
  -1   5   8         55.93         51.38         4.29 o                         
   0   5   8        194.79        197.84         8.49 o                         
   1   5   8        242.05        242.95         9.37 o                         
   2   5   8        258.98        271.20         8.48 o                         
   3   5   8        139.04        145.36         7.14 o                         
   4   5   8         34.09         41.34         4.17 o                         
   5   5   8         22.45         22.32         9.24 o                         
   6   5   8         32.36         40.10        12.39 o                         
  -6   6   8         29.55         29.33        10.34 o                         
  -5   6   8         27.02         38.02         8.18 o                         
  -4   6   8         10.84          9.65         4.67 o                         
  -3   6   8          4.80          7.53         4.75 o                         
  -2   6   8         89.28         82.91         5.60 o                         
  -1   6   8        287.73        284.03        10.66 o                         
   0   6   8        237.79        234.79         9.68 o                         
   1   6   8         82.43         81.26         7.43 o                         
   2   6   8         66.41         73.12         5.06 o                         
   3   6   8         24.50         22.14         4.08 o                         
   4   6   8         36.57         25.27         9.22 o                         
   5   6   8        139.79        113.07        19.31 o                         
  -4   7   8         34.39         38.36         8.07 o                         
  -3   7   8         14.78         15.15         5.26 o                         
  -2   7   8         33.45         37.05        13.91 o                         
  -1   7   8         30.07         24.95         4.25 o                         
   0   7   8          2.38          5.84         2.71 o                         
   1   7   8         63.36         67.62         8.02 o                         
   2   7   8        107.21        114.28         9.33 o                         
   3   7   8         16.85          8.67        12.62 o                         
   4   7   8         41.85         52.72        12.89 o                         
  -2   8   8         49.87         58.76        10.10 o                         
  -1   8   8         61.97         77.90        14.46 o                         
   0   8   8         99.66        106.63        24.48 o                         
   1   8   8         28.69         27.10         6.88 o                         
   2   8   8         19.60         18.82         6.92 o                         
   3   8   8         87.93         80.09        25.73 o                         
   1   9   8         92.99         88.10        18.48 o                         
   2   9   8          9.60          0.31         3.92 o                         
   0  -9   9         82.45         63.92        14.36 o                         
   1  -9   9          1.92          4.15         5.25 o                         
  -4  -8   9         59.96         55.50        12.58 o                         
  -3  -8   9         30.95         33.69         9.39 o                         
  -2  -8   9         19.53          7.73         7.52 o                         
  -1  -8   9          6.11          3.80         6.01 o                         
   0  -8   9         38.12         31.73         9.66 o                         
   1  -8   9        164.77        129.90        18.69 o                         
   2  -8   9         44.82         46.87         8.21 o                         
   3  -8   9         10.73         26.08         8.80 o                         
   4  -8   9          7.93          1.02         5.27 o                         
  -5  -7   9         62.07         62.20        14.80 o                         
  -4  -7   9         31.72         31.81         6.41 o                         
  -3  -7   9         94.22        112.47        10.44 o                         
  -2  -7   9         48.70         48.99         7.79 o                         
  -1  -7   9         73.34         69.98        13.66 o                         
   0  -7   9        337.58        332.50        19.31 o                         
   1  -7   9        172.67        180.99        10.65 o                         
   2  -7   9         24.48         30.31         6.08 o                         
   3  -7   9        100.02         94.59        10.51 o                         
   4  -7   9        123.41        126.92        19.01 o                         
  -5  -6   9         43.97         51.70         7.49 o                         
  -4  -6   9         84.97         90.12         9.54 o                         
  -3  -6   9        138.85        152.76        10.20 o                         
  -2  -6   9         69.78         60.49        10.97 o                         
  -1  -6   9        108.68        112.56         7.54 o                         
   0  -6   9        273.06        271.92        12.57 o                         
   1  -6   9        226.28        240.75        11.48 o                         
   2  -6   9         92.89         81.10         6.92 o                         
   3  -6   9         41.73         46.89         5.53 o                         
   4  -6   9          4.36         15.19         4.03 o                         
   5  -6   9         17.68          5.78         6.01 o                         
  -6  -5   9        163.02        181.43        14.98 o                         
  -5  -5   9         92.13         84.35         9.27 o                         
  -4  -5   9         17.94         13.46         4.16 o                         
  -3  -5   9         64.41         58.19         5.33 o                         
  -2  -5   9        171.76        169.68         8.79 o                         
  -1  -5   9        368.25        329.58        14.01 o                         
   0  -5   9        192.49        207.38        10.43 o                         
   1  -5   9         18.38         12.74         3.85 o                         
   2  -5   9         58.58         61.43         5.64 o                         
   3  -5   9        155.78        165.63         9.70 o                         
   4  -5   9        209.58        214.70        18.81 o                         
   5  -5   9        175.95        186.01        12.03 o                         
   6  -5   9         23.69         16.16         8.28 o                         
  -7  -4   9          5.10          3.06         6.57 o                         
  -6  -4   9         33.99         39.08         6.46 o                         
  -5  -4   9        220.62        232.47        14.34 o                         
  -4  -4   9        198.82        185.74         9.59 o                         
  -3  -4   9         51.73         50.04         3.74 o                         
  -2  -4   9         59.23         54.96         4.20 o                         
  -1  -4   9        200.33        200.01        12.44 o                         
   0  -4   9        285.94        284.56        14.00 o                         
   1  -4   9        127.69        132.29         6.04 o                         
   2  -4   9        767.65        804.70        19.55 o                         
   3  -4   9         34.64         43.06         6.62 o                         
   4  -4   9        224.35        234.08        11.81 o                         
   5  -4   9        233.90        224.81        23.81 o                         
   6  -4   9         79.68         72.35         9.56 o                         
  -8  -3   9        107.15         90.79        16.94 o                         
  -7  -3   9         53.21         57.69        12.19 o                         
  -6  -3   9          9.74         10.31         3.47 o                         
  -5  -3   9         66.43         45.01         7.49 o                         
  -4  -3   9         71.03         64.96         4.88 o                         
  -3  -3   9         65.79         63.25         3.60 o                         
  -2  -3   9        889.70        890.58        13.61 o                         
  -1  -3   9       1041.14       1015.62        17.77 o                         
   0  -3   9        101.08         96.51         4.05 o                         
   1  -3   9        198.38        200.25         5.70 o                         
   2  -3   9        116.51        109.02         6.02 o                         
   3  -3   9        130.66        134.68        10.90 o                         
   4  -3   9        124.84        130.92        11.60 o                         
   5  -3   9        201.89        199.99        14.82 o                         
   6  -3   9         38.04         37.03         6.58 o                         
   7  -3   9         15.70         10.77         9.91 o                         
  -8  -2   9         27.79         24.14         8.66 o                         
  -7  -2   9         32.23         35.02         6.13 o                         
  -6  -2   9         20.73         20.16         4.64 o                         
  -5  -2   9        197.54        202.08        12.03 o                         
  -4  -2   9        434.40        438.50        11.35 o                         
  -3  -2   9        296.77        295.53         7.62 o                         
  -2  -2   9         51.86         50.75         3.52 o                         
  -1  -2   9        245.47        268.10         7.57 o                         
   0  -2   9        499.19        527.97        21.11 o                         
   1  -2   9        337.82        305.35        12.02 o                         
   2  -2   9        665.46        696.90        21.80 o                         
   3  -2   9        240.85        249.23        14.56 o                         
   4  -2   9          6.15          8.72         3.94 o                         
   5  -2   9         94.03        107.09        10.86 o                         
   6  -2   9         43.59         57.36         8.74 o                         
   7  -2   9         41.69         75.06        14.30 o                         
  -7  -1   9        121.32        133.12        10.66 o                         
  -6  -1   9        122.43        129.86         6.55 o                         
  -5  -1   9        109.88        102.71         6.20 o                         
  -4  -1   9        118.61        118.32         5.23 o                         
  -3  -1   9        382.81        381.95         7.58 o                         
  -2  -1   9        592.06        573.19         9.61 o                         
  -1  -1   9        130.57        113.79         5.00 o                         
   0  -1   9        285.79        322.49        11.57 o                         
   1  -1   9        907.37        931.75        37.91 o                         
   2  -1   9        336.70        359.36        16.72 o                         
   3  -1   9        857.54        845.42        27.51 o                         
   4  -1   9        464.51        438.73        21.58 o                         
   5  -1   9          7.88          6.93         3.56 o                         
   6  -1   9          6.45          8.78         3.85 o                         
   7  -1   9         41.57         41.49        10.13 o                         
  -8   0   9         33.92         38.28        12.51 o                         
  -7   0   9         49.46         45.78         4.71 o                         
  -6   0   9          7.02          4.33         2.06 o                         
  -5   0   9         30.03         21.69         3.12 o                         
  -4   0   9        307.85        322.02         9.14 o                         
  -3   0   9        368.44        372.94         8.14 o                         
  -2   0   9        425.82        429.54         9.50 o                         
  -1   0   9        336.46        318.63         7.87 o                         
   0   0   9         12.26         38.38         4.84 o                         
   1   0   9        473.99        384.93        47.51 o                         
   2   0   9         10.23         13.13         4.83 o                         
   3   0   9         59.69         57.53         4.60 o                         
   4   0   9          3.31          3.11         1.78 o                         
   5   0   9          2.73          2.41         2.61 o                         
   6   0   9        116.56        131.17        12.95 o                         
   7   0   9        262.75        292.44        28.46 o                         
   8   0   9         82.73         86.84        17.54 o                         
  -8   1   9         17.68         23.11         9.29 o                         
  -7   1   9        123.56        141.61        10.01 o                         
  -6   1   9        110.56        130.51         7.48 o                         
  -5   1   9        103.89        105.64         9.93 o                         
  -4   1   9        122.02        115.44         9.35 o                         
  -3   1   9        346.73        338.98         8.69 o                         
  -2   1   9        580.01        579.24        10.97 o                         
  -1   1   9        155.06        133.97         5.03 o                         
   0   1   9        240.66        279.24        10.38 o                         
   1   1   9        891.57        837.00        50.68 o                         
   2   1   9        352.57        334.49        11.02 o                         
   3   1   9        817.18        791.30        17.46 o                         
   4   1   9        448.77        459.42        16.14 o                         
   5   1   9         16.73         20.50         7.43 o                         
   6   1   9          8.26         11.50         4.47 o                         
   7   1   9         45.72         47.40        11.69 o                         
   8   1   9         36.73         46.03        12.45 o                         
  -8   2   9         30.55         32.80         7.26 o                         
  -7   2   9         34.46         36.34         5.35 o                         
  -6   2   9         16.30         13.81         3.41 o                         
  -5   2   9        190.13        205.85         8.63 o                         
  -4   2   9        432.73        422.47        12.10 o                         
  -3   2   9        265.72        261.38        12.06 o                         
  -2   2   9         53.07         49.38         2.98 o                         
  -1   2   9        226.09        248.40        11.38 o                         
   0   2   9        435.84        402.90        13.40 o                         
   1   2   9        340.51        292.56        11.79 o                         
   2   2   9        640.44        655.75        23.12 o                         
   3   2   9        243.19        232.90         8.95 o                         
   4   2   9          8.22         10.28         2.77 o                         
   5   2   9         96.23        113.83        10.84 o                         
   6   2   9         45.50         59.09        11.69 o                         
   7   2   9         33.46         26.26         8.36 o                         
   8   2   9         55.41         55.65        13.72 o                         
  -8   3   9        103.02         74.65        15.43 o                         
  -7   3   9         54.49         65.67         7.54 o                         
  -6   3   9          9.55         18.45         3.99 o                         
  -5   3   9         56.59         44.80         7.09 o                         
  -4   3   9         69.48         65.59         4.53 o                         
  -3   3   9         62.22         46.33         5.58 o                         
  -2   3   9        889.73        865.96        19.96 o                         
  -1   3   9       1043.48       1012.93        19.94 o                         
   0   3   9         90.00         73.95         5.03 o                         
   1   3   9        204.15        230.66         9.39 o                         
   2   3   9        124.71        118.64        11.95 o                         
   3   3   9        116.07        117.76         7.91 o                         
   4   3   9        101.14        106.86         9.77 o                         
   5   3   9        196.25        212.63        19.16 o                         
   6   3   9         37.66         34.39         8.92 o                         
   7   3   9         19.29         23.15         8.20 o                         
  -7   4   9          5.08          9.41        13.44 o                         
  -6   4   9         32.60         27.04        22.39 o                         
  -5   4   9        217.24        240.13        17.57 o                         
  -4   4   9        178.69        191.69        15.29 o                         
  -3   4   9         52.79         45.28         7.03 o                         
  -2   4   9         65.79         75.30         5.67 o                         
  -1   4   9        185.49        192.99         6.84 o                         
   0   4   9        307.84        287.92        10.34 o                         
   1   4   9        132.14        130.68         6.90 o                         
   2   4   9        717.99        696.20        20.02 o                         
   3   4   9         31.65         36.33         4.86 o                         
   4   4   9        214.92        204.09        12.67 o                         
   5   4   9        217.45        211.96        18.30 o                         
  -7   5   9         31.45         21.72         8.05 o                         
  -6   5   9        173.77        188.21        16.98 o                         
  -5   5   9         84.16         72.42        10.34 o                         
  -4   5   9         20.00         17.43         5.64 o                         
  -3   5   9         71.14         79.85         9.89 o                         
  -2   5   9        139.99        133.17        12.10 o                         
  -1   5   9        339.06        355.44        11.49 o                         
   0   5   9        195.73        187.62         8.89 o                         
   1   5   9         15.59         16.49         2.82 o                         
   2   5   9         62.33         54.00         4.07 o                         
   3   5   9        168.63        179.16         9.09 o                         
   4   5   9        194.30        186.95         9.30 o                         
   5   5   9        171.88        177.00        23.15 o                         
   6   5   9         20.52          7.07         6.70 o                         
  -5   6   9         42.47         50.72         9.24 o                         
  -4   6   9         71.78         65.71        10.17 o                         
  -3   6   9        132.75        138.71        13.73 o                         
  -2   6   9         62.70         64.22         9.33 o                         
  -1   6   9        101.67         96.37         6.32 o                         
   0   6   9        279.48        308.22        19.48 o                         
   1   6   9        224.64        220.99        12.97 o                         
   2   6   9         78.42         75.00         7.97 o                         
   3   6   9         35.01         32.49        11.75 o                         
   4   6   9          4.60         10.03         6.08 o                         
   5   6   9         12.50          6.13         8.00 o                         
  -4   7   9         32.32         24.47         7.42 o                         
  -3   7   9         90.63         96.35        12.14 o                         
  -2   7   9         40.28         34.04         8.81 o                         
  -1   7   9         78.10         78.07        10.46 o                         
   0   7   9        344.26        372.94        16.70 o                         
   1   7   9        170.82        180.30        11.77 o                         
   2   7   9         27.63         30.38         5.30 o                         
   3   7   9         89.21         75.82        10.89 o                         
   4   7   9        117.66        127.87        20.29 o                         
  -2   8   9         17.81         20.37         6.08 o                         
  -1   8   9          4.65          4.48         5.18 o                         
   0   8   9         34.08         42.31         8.33 o                         
   1   8   9        166.55        171.28        12.18 o                         
   2   8   9         47.35         45.92        12.41 o                         
   3   8   9         11.53          9.31         3.99 o                         
   0  -9  10        101.54         83.36        15.93 o                         
   1  -9  10         40.51         46.92        11.74 o                         
  -4  -8  10          1.07          8.59         6.74 o                         
  -2  -8  10         43.42         39.19        11.62 o                         
  -1  -8  10         30.85         26.63        10.30 o                         
   0  -8  10        107.94         98.09        16.87 o                         
   1  -8  10          9.77         -3.42         5.01 o                         
   2  -8  10         18.38         16.81         7.71 o                         
   3  -8  10         33.97         28.51         9.30 o                         
   4  -8  10         12.54          9.72         7.33 o                         
  -5  -7  10        110.05        120.12        20.30 o                         
  -4  -7  10         56.96         54.09        13.06 o                         
  -3  -7  10          6.74         10.52         4.38 o                         
  -2  -7  10          4.93          7.93         7.17 o                         
  -1  -7  10         15.94          7.45         5.61 o                         
   0  -7  10         57.43         52.71         7.35 o                         
   1  -7  10         66.13         63.93         8.46 o                         
   2  -7  10        133.53        137.54        12.64 o                         
   3  -7  10         13.31         12.78         4.64 o                         
   4  -7  10         15.53         36.12        11.22 o                         
  -5  -6  10         60.12         59.07         8.32 o                         
  -4  -6  10         14.53         12.67         4.09 o                         
  -3  -6  10         14.25         14.98         3.16 o                         
  -2  -6  10        225.09        224.96        13.55 o                         
  -1  -6  10        534.61        576.24        28.48 o                         
   0  -6  10        144.69        128.22        11.02 o                         
   1  -6  10          3.24          5.63         2.24 o                         
   2  -6  10         46.86         53.22         5.45 o                         
   3  -6  10          2.68          0.72         3.51 o                         
   4  -6  10        101.12         98.57        10.95 o                         
   5  -6  10        174.80        183.20        23.86 o                         
  -6  -5  10         63.45         74.41         9.29 o                         
  -5  -5  10        192.08        220.56        14.81 o                         
  -4  -5  10        209.27        207.68        13.75 o                         
  -3  -5  10        173.15        187.23         8.42 o                         
  -2  -5  10         40.19         36.73         3.73 o                         
  -1  -5  10        253.51        250.11        12.65 o                         
   0  -5  10        178.78        180.19        11.61 o                         
   1  -5  10        276.68        294.37        11.30 o                         
   2  -5  10        265.63        284.90        11.68 o                         
   3  -5  10         66.10         69.52         6.29 o                         
   4  -5  10         10.83          8.74         4.58 o                         
   5  -5  10         89.03         78.71         9.99 o                         
  -7  -4  10        158.72        207.35        25.39 o                         
  -6  -4  10         94.78         89.86         9.61 o                         
  -5  -4  10        124.20        126.03        10.90 o                         
  -4  -4  10         26.76         25.39         5.56 o                         
  -3  -4  10        149.96        143.82         6.55 o                         
  -2  -4  10        410.54        387.41        10.33 o                         
  -1  -4  10        507.84        518.11        20.12 o                         
   0  -4  10        286.33        278.06        12.38 o                         
   1  -4  10        222.71        232.64         8.30 o                         
   2  -4  10        244.18        236.63         9.61 o                         
   3  -4  10        308.70        306.18        12.42 o                         
   4  -4  10        530.79        548.45        25.12 o                         
   5  -4  10         64.77         60.65         8.99 o                         
   6  -4  10          3.31         13.64         8.37 o                         
  -8  -3  10         25.39         42.15        12.01 o                         
  -7  -3  10         12.19         19.66         5.16 o                         
  -6  -3  10         66.93         58.38         7.71 o                         
  -5  -3  10         50.68         44.03         6.26 o                         
  -4  -3  10        201.08        217.43        11.10 o                         
  -3  -3  10        270.56        263.55         7.79 o                         
  -2  -3  10        280.20        280.06         8.34 o                         
  -1  -3  10        359.66        346.75        12.23 o                         
   0  -3  10        788.62        765.95        25.43 o                         
   1  -3  10        255.21        228.27        11.35 o                         
   2  -3  10         12.50         11.96         3.85 o                         
   3  -3  10        159.33        179.05        21.69 o                         
   4  -3  10        113.66        101.19        12.31 o                         
   5  -3  10        103.00        108.02        11.23 o                         
   6  -3  10        191.96        204.20        16.48 o                         
   7  -3  10        102.84        115.05        17.04 o                         
  -8  -2  10         36.15         57.19        12.63 o                         
  -7  -2  10        127.10        142.02        17.26 o                         
  -6  -2  10        179.79        213.43        15.98 o                         
  -5  -2  10         65.47         67.84         7.27 o                         
  -4  -2  10        178.34        179.75         9.12 o                         
  -3  -2  10        310.60        303.47         7.88 o                         
  -2  -2  10        504.00        511.16         9.94 o                         
  -1  -2  10        409.29        415.46         9.83 o                         
   0  -2  10        171.63        188.91         9.49 o                         
   1  -2  10         59.57         48.08         4.38 o                         
   2  -2  10        180.51        184.90        12.37 o                         
   3  -2  10       1337.47       1332.99        37.60 o                         
   4  -2  10        585.83        577.22        53.10 o                         
   5  -2  10         39.52         40.71         7.16 o                         
   6  -2  10         89.59         61.09         9.49 o                         
   7  -2  10         26.45         18.32         7.65 o                         
  -7  -1  10         36.76         45.99         8.05 o                         
  -6  -1  10         52.68         48.30         4.11 o                         
  -5  -1  10        280.12        297.44        10.80 o                         
  -4  -1  10        434.82        422.58        10.21 o                         
  -3  -1  10        463.67        468.18         8.81 o                         
  -2  -1  10         93.96         81.42         3.98 o                         
  -1  -1  10        135.78        147.87         5.99 o                         
   0  -1  10        671.19        658.36        18.00 o                         
   1  -1  10        560.30        598.17        17.77 o                         
   2  -1  10       1153.21       1088.11        22.85 o                         
   3  -1  10        298.33        250.31        38.73 o                         
   4  -1  10        273.94        241.61        41.34 o                         
   5  -1  10         99.87        111.43        11.15 o                         
   6  -1  10        142.92        144.34        13.52 o                         
   7  -1  10         55.76         52.99         8.77 o                         
  -8   0  10         94.84         91.21        17.81 o                         
  -7   0  10         64.73         65.02         8.73 o                         
  -6   0  10        148.48        153.62         8.18 o                         
  -5   0  10         15.84         12.04         2.70 o                         
  -4   0  10          0.32          1.12         1.18 o                         
  -3   0  10        440.66        448.80         9.18 o                         
  -2   0  10       1331.35       1305.94        19.20 o                         
  -1   0  10       2391.91       2364.51        28.37 o                         
   0   0  10        281.66        270.34        10.88 o                         
   1   0  10        670.74        692.94        23.34 o                         
   2   0  10         30.76         29.76         3.61 o                         
   3   0  10        771.48        745.90        19.96 o                         
   4   0  10        292.10        280.65        12.90 o                         
   5   0  10        242.30        266.83        17.44 o                         
   6   0  10         28.16         30.95         6.99 o                         
   7   0  10         55.76         64.12        14.11 o                         
  -8   1  10         33.14         30.67        10.11 o                         
  -7   1  10         37.14         37.62         5.78 o                         
  -6   1  10         49.22         62.76         5.38 o                         
  -5   1  10        261.82        263.82        10.40 o                         
  -4   1  10        438.43        460.70        15.17 o                         
  -3   1  10        486.38        481.59        13.17 o                         
  -2   1  10        100.26         99.66         4.48 o                         
  -1   1  10        145.33        149.03         5.12 o                         
   0   1  10        684.84        682.22        17.85 o                         
   1   1  10        568.83        543.91        38.11 o                         
   2   1  10       1173.95       1151.45        20.30 o                         
   3   1  10        297.41        286.39        11.49 o                         
   4   1  10        261.80        278.63        12.50 o                         
   5   1  10         91.64        112.11        11.13 o                         
   6   1  10        142.12        146.70        13.69 o                         
   7   1  10         65.22         39.51        10.91 o                         
   8   1  10         72.14         90.42        17.61 o                         
  -8   2  10         33.82         43.56        12.03 o                         
  -7   2  10        130.58        129.31        10.23 o                         
  -6   2  10        189.87        195.99        12.06 o                         
  -5   2  10         57.41         51.73         4.58 o                         
  -4   2  10        191.30        212.89        11.44 o                         
  -3   2  10        316.48        303.55         8.36 o                         
  -2   2  10        496.89        487.73        11.64 o                         
  -1   2  10        429.43        427.45        10.46 o                         
   0   2  10        156.54        153.66         7.12 o                         
   1   2  10         61.78         52.16         5.30 o                         
   2   2  10        199.74        196.78        27.38 o                         
   3   2  10       1346.04       1319.19        27.06 o                         
   4   2  10        604.00        628.40        19.26 o                         
   5   2  10         34.87         47.87         7.70 o                         
   6   2  10         86.24         57.50        11.94 o                         
   7   2  10         24.68         31.82         9.67 o                         
   8   2  10         48.76         47.95        12.66 o                         
  -8   3  10         29.31         32.08        11.30 o                         
  -7   3  10         12.42          8.82         5.17 o                         
  -6   3  10         59.47         55.40        16.39 o                         
  -5   3  10         41.82         52.34         7.64 o                         
  -4   3  10        193.76        199.77         8.83 o                         
  -3   3  10        259.78        236.19        10.10 o                         
  -2   3  10        287.77        283.95         8.39 o                         
  -1   3  10        354.90        352.91        10.40 o                         
   0   3  10        777.41        758.78        20.50 o                         
   1   3  10        272.24        243.77        13.90 o                         
   2   3  10          8.25         -0.46         3.94 o                         
   3   3  10        153.46        150.52        18.73 o                         
   4   3  10        110.52        117.02        10.55 o                         
   5   3  10        112.81        118.69        14.66 o                         
   6   3  10        195.97        205.16        21.15 o                         
   7   3  10        110.07        115.20        16.52 o                         
  -7   4  10        160.29        163.19        20.58 o                         
  -6   4  10         88.24         85.47        10.99 o                         
  -5   4  10        120.89        121.22        12.48 o                         
  -4   4  10         29.83         19.20         5.42 o                         
  -3   4  10        133.76        138.59         7.22 o                         
  -2   4  10        422.57        425.86        17.58 o                         
  -1   4  10        521.70        518.46        12.12 o                         
   0   4  10        273.90        270.21        14.13 o                         
   1   4  10        227.03        224.76        11.59 o                         
   2   4  10        274.69        278.13        12.79 o                         
   3   4  10        306.88        325.89        21.21 o                         
   4   4  10        536.77        567.77        19.86 o                         
   5   4  10         69.79         57.78        10.42 o                         
  -6   5  10         64.68         63.41        10.11 o                         
  -5   5  10        206.34        217.02        17.67 o                         
  -4   5  10        209.29        218.43        17.01 o                         
  -3   5  10        153.81        151.30        13.76 o                         
  -2   5  10         42.29         55.66         8.25 o                         
  -1   5  10        248.64        246.53        11.17 o                         
   0   5  10        161.32        163.07        10.12 o                         
   1   5  10        308.85        312.34        11.52 o                         
   2   5  10        268.93        265.28        10.71 o                         
   3   5  10         65.24         70.17         7.70 o                         
   4   5  10          8.39         13.08         4.13 o                         
   5   5  10         90.40         70.73        15.52 o                         
  -5   6  10         59.69         43.58         8.48 o                         
  -4   6  10         14.05          9.00         4.12 o                         
  -3   6  10         10.05         10.35         6.63 o                         
  -2   6  10        231.63        251.47        18.14 o                         
  -1   6  10        558.75        569.63        18.70 o                         
   0   6  10        159.69        162.67        10.39 o                         
   1   6  10          3.35          2.96         2.24 o                         
   2   6  10         56.16         62.11         7.24 o                         
   3   6  10          0.42          2.00         2.87 o                         
   4   6  10        104.89        112.90        19.05 o                         
   5   6  10        185.18        201.85        26.48 o                         
  -3   7  10          7.85          3.48         4.24 o                         
  -2   7  10          4.79          3.22         3.70 o                         
  -1   7  10         14.33         24.55         6.76 o                         
   0   7  10         62.72         58.54         6.96 o                         
   1   7  10         76.10         76.76         8.01 o                         
   2   7  10        128.48        153.11        11.50 o                         
   3   7  10         10.82          8.50         6.36 o                         
   4   7  10         14.07         18.08         9.10 o                         
  -2   8  10         34.76         26.73         9.98 o                         
  -1   8  10         32.19         22.52         9.23 o                         
   0   8  10        119.05        118.48        18.19 o                         
   1   8  10          9.31          9.14        17.20 o                         
   2   8  10         20.17         18.96         4.75 o                         
   3   8  10         41.21         58.25        14.70 o                         
  -1  -8  11         36.45         36.86        12.31 o                         
   0  -8  11         37.78         25.88        10.79 o                         
   1  -8  11         44.69         43.22        10.68 o                         
   2  -8  11         45.31         49.43        12.12 o                         
   3  -8  11         15.30         21.01         7.82 o                         
  -4  -7  11         25.77         26.07         8.84 o                         
  -3  -7  11         38.52         35.37         7.07 o                         
  -2  -7  11         73.05         56.59        13.80 o                         
  -1  -7  11         66.42         75.43        15.47 o                         
   0  -7  11         16.40         16.04         4.51 o                         
   1  -7  11         17.71         21.83         8.78 o                         
   2  -7  11         33.62         41.47         7.48 o                         
   3  -7  11         60.68         79.12        10.37 o                         
   4  -7  11         45.69         36.31        11.45 o                         
  -5  -6  11          4.28          2.97         4.92 o                         
  -4  -6  11         63.74         71.07         8.84 o                         
  -3  -6  11        135.52        122.66        10.04 o                         
  -2  -6  11         17.66         18.33         4.71 o                         
  -1  -6  11        312.40        290.41        38.40 o                         
   0  -6  11         79.94         85.99        10.62 o                         
   1  -6  11         19.54         23.65         5.54 o                         
   2  -6  11          8.44          0.70         2.90 o                         
   3  -6  11         61.97         58.77         8.54 o                         
   4  -6  11          9.69         10.98         4.51 o                         
  -5  -5  11         50.78         50.85         7.33 o                         
  -4  -5  11         15.32         17.99         4.35 o                         
  -3  -5  11        118.98        126.53        12.00 o                         
  -2  -5  11        277.94        292.49        14.80 o                         
  -1  -5  11         74.33         72.26         6.51 o                         
   0  -5  11         42.04         45.66         5.04 o                         
   1  -5  11        166.18        162.98         7.70 o                         
   2  -5  11         78.63         81.15         5.90 o                         
   3  -5  11        367.00        367.84        14.25 o                         
   4  -5  11        263.46        229.91        17.08 o                         
   5  -5  11          9.04          4.68         4.48 o                         
  -6  -4  11         78.31         81.38         9.51 o                         
  -5  -4  11        160.55        151.70        12.08 o                         
  -4  -4  11        157.45        151.11        17.56 o                         
  -3  -4  11        122.81        119.07         5.42 o                         
  -2  -4  11         67.89         68.10         4.62 o                         
  -1  -4  11        267.67        282.18         9.73 o                         
   0  -4  11        112.26        119.97         8.34 o                         
   1  -4  11         98.88        103.12         9.87 o                         
   2  -4  11        241.38        247.06        15.70 o                         
   3  -4  11         29.63         25.42         5.23 o                         
   4  -4  11        193.80        192.54        15.13 o                         
   5  -4  11        198.94        157.47        19.22 o                         
   6  -4  11         14.27         19.42         7.50 o                         
  -7  -3  11         69.51         83.82        11.80 o                         
  -6  -3  11         54.89         51.67         7.19 o                         
  -5  -3  11         43.82         41.07         6.09 o                         
  -4  -3  11         80.97         80.73         6.53 o                         
  -3  -3  11        447.83        464.42        11.56 o                         
  -2  -3  11       1579.88       1601.64        25.62 o                         
  -1  -3  11        837.32        851.72        16.97 o                         
   0  -3  11         67.69         70.63         9.43 o                         
   1  -3  11         93.17         83.95         8.98 o                         
   2  -3  11         43.70         42.53         6.58 o                         
   3  -3  11        321.27        288.82        17.13 o                         
   4  -3  11        363.23        360.33        20.23 o                         
   5  -3  11        184.96        163.74        14.54 o                         
   6  -3  11         24.54         28.65         6.74 o                         
   7  -3  11         28.89         30.87         9.38 o                         
  -8  -2  11         50.24         55.19        12.73 o                         
  -7  -2  11          4.94         11.66         4.43 o                         
  -6  -2  11        199.78        186.08        15.48 o                         
  -5  -2  11        404.89        388.32        17.49 o                         
  -4  -2  11        523.75        525.71        16.69 o                         
  -3  -2  11        262.63        260.24         8.74 o                         
  -2  -2  11         56.06         46.14         3.41 o                         
  -1  -2  11        147.29        147.58         8.50 o                         
   0  -2  11       1046.85       1070.46        25.53 o                         
   1  -2  11        903.07        865.47        23.24 o                         
   2  -2  11        668.23        676.64        40.67 o                         
   3  -2  11        151.92        123.67        11.05 o                         
   4  -2  11        147.16        157.15        13.11 o                         
   5  -2  11        180.46        179.11        14.79 o                         
   6  -2  11        100.51        115.86        12.80 o                         
   7  -2  11         16.33          9.08         6.16 o                         
  -7  -1  11        189.45        196.69        13.36 o                         
  -6  -1  11        349.20        336.97        21.83 o                         
  -5  -1  11          7.66          7.29         2.52 o                         
  -4  -1  11        130.36        126.19         5.59 o                         
  -3  -1  11        676.67        663.56        11.72 o                         
  -2  -1  11        732.06        734.29        25.37 o                         
  -1  -1  11        668.27        698.17        14.41 o                         
   0  -1  11        516.09        530.57        20.35 o                         
   1  -1  11        119.65        128.68         8.34 o                         
   2  -1  11        161.51        156.17        11.88 o                         
   3  -1  11       1221.50       1099.60        34.47 o                         
   4  -1  11        659.97        639.13        26.60 o                         
   5  -1  11         71.91         58.71         8.86 o                         
   6  -1  11          3.80         12.98         5.57 o                         
   7  -1  11         25.96         31.15         9.68 o                         
  -7   0  11          2.36         -0.11         2.53 o                         
  -6   0  11        109.60         94.97         6.67 o                         
  -5   0  11         84.82         82.45         6.06 o                         
  -4   0  11        655.13        673.76        21.98 o                         
  -3   0  11        714.42        704.90        14.05 o                         
  -2   0  11         22.74         26.63         2.42 o                         
  -1   0  11        427.29        416.60         9.97 o                         
   0   0  11       1444.66       1542.48        30.49 o                         
   1   0  11        944.35        917.78        32.65 o                         
   2   0  11        108.96         85.51        30.32 o                         
   3   0  11         44.45         49.81         5.14 o                         
   4   0  11         10.88          9.61         3.10 o                         
   5   0  11         77.62         90.75        10.54 o                         
   6   0  11        444.94        423.99        24.33 o                         
   7   0  11        163.69        157.78        15.52 o                         
  -8   1  11         25.89         15.17         8.12 o                         
  -7   1  11        189.71        169.42        11.43 o                         
  -6   1  11        340.40        348.13        12.91 o                         
  -5   1  11         10.28         18.63         3.76 o                         
  -4   1  11        134.10        148.34         9.40 o                         
  -3   1  11        656.73        643.22        14.60 o                         
  -2   1  11        764.44        753.03        13.90 o                         
  -1   1  11        667.52        696.14        11.84 o                         
   0   1  11        495.67        515.27        13.95 o                         
   1   1  11        120.01        122.73         7.99 o                         
   2   1  11        165.24        160.11         8.16 o                         
   3   1  11       1215.46       1241.54        26.73 o                         
   4   1  11        682.27        651.79        21.70 o                         
   5   1  11         72.84         82.06         9.78 o                         
   6   1  11          4.10          0.74         3.59 o                         
   7   1  11         28.88         19.19         7.69 o                         
  -8   2  11         57.24         49.46        13.24 o                         
  -7   2  11          5.50          5.98         3.06 o                         
  -6   2  11        194.70        188.17        12.11 o                         
  -5   2  11        408.15        399.91        14.70 o                         
  -4   2  11        554.38        557.65        20.26 o                         
  -3   2  11        264.68        250.67         8.38 o                         
  -2   2  11         54.24         48.65         4.12 o                         
  -1   2  11        167.53        173.22         7.52 o                         
   0   2  11        997.62       1019.67        18.61 o                         
   1   2  11        959.95        934.77        43.17 o                         
   2   2  11        696.80        678.30        36.26 o                         
   3   2  11        156.73        145.48        10.33 o                         
   4   2  11        156.07        152.93         9.24 o                         
   5   2  11        189.09        165.93        13.99 o                         
   6   2  11         97.23         87.74        14.56 o                         
   7   2  11         15.38         21.48         8.02 o                         
  -7   3  11         74.46         62.40         9.44 o                         
  -6   3  11         49.49         36.28         7.06 o                         
  -5   3  11         47.43         33.99         6.42 o                         
  -4   3  11         83.13         81.79         6.09 o                         
  -3   3  11        453.37        445.68        15.04 o                         
  -2   3  11       1649.59       1627.98        37.79 o                         
  -1   3  11        850.98        839.17        17.83 o                         
   0   3  11         64.78         58.68         5.77 o                         
   1   3  11         83.81         88.12         7.16 o                         
   2   3  11         47.67         47.66         9.69 o                         
   3   3  11        339.15        328.08        31.47 o                         
   4   3  11        390.04        374.63        19.86 o                         
   5   3  11        181.20        191.34        19.24 o                         
   6   3  11         26.11         22.67         7.81 o                         
  -7   4  11         32.11         35.70         7.77 o                         
  -6   4  11         78.16         68.39        10.03 o                         
  -5   4  11        164.46        143.83        15.45 o                         
  -4   4  11        178.45        162.66        22.03 o                         
  -3   4  11        133.26        131.77         7.72 o                         
  -2   4  11         70.13         64.01         4.43 o                         
  -1   4  11        282.33        296.90        10.33 o                         
   0   4  11        122.48        126.97         8.42 o                         
   1   4  11        116.96        116.69         8.68 o                         
   2   4  11        253.47        245.82        12.61 o                         
   3   4  11         32.14         30.86         5.48 o                         
   4   4  11        188.38        192.37        17.70 o                         
   5   4  11        200.74        196.62        18.79 o                         
  -6   5  11         63.46         54.87         9.66 o                         
  -5   5  11         52.70         54.36         9.42 o                         
  -4   5  11         19.85         22.12         5.73 o                         
  -3   5  11        131.72        155.96        14.35 o                         
  -2   5  11        290.96        315.83        19.69 o                         
  -1   5  11         83.55         86.91         6.75 o                         
   0   5  11         50.23         57.88         5.11 o                         
   1   5  11        161.60        167.05         8.75 o                         
   2   5  11         88.47         85.97         7.25 o                         
   3   5  11        401.92        423.04        18.04 o                         
  -5   6  11          5.36         -0.53         3.95 o                         
  -4   6  11         68.53         71.32        10.76 o                         
  -3   6  11        131.05        134.79        15.80 o                         
  -2   6  11         16.16         33.97         7.43 o                         
  -1   6  11        316.68        317.74        20.58 o                         
   0   6  11         81.21         83.65         7.70 o                         
   1   6  11         15.83         18.79         4.42 o                         
   2   6  11         10.43          7.34         4.73 o                         
   3   6  11         57.83         60.89         8.15 o                         
   4   6  11          9.83         16.90         8.19 o                         
  -3   7  11         41.98         45.62         8.97 o                         
  -2   7  11         78.72         67.35        21.85 o                         
  -1   7  11         82.52         62.82        16.80 o                         
   0   7  11         21.34         12.06         5.47 o                         
   1   7  11         18.91         30.93         9.02 o                         
   2   7  11         38.32         53.04        10.72 o                         
   3   7  11         63.79         66.46        14.48 o                         
   4   7  11         49.84         69.36        15.50 o                         
  -1   8  11         36.01         53.38        13.09 o                         
   0   8  11         33.93         43.72         8.75 o                         
   1   8  11         47.29         51.93         9.22 o                         
   2   8  11         49.51         56.36        12.50 o                         
   3   8  11         14.36         12.06         7.38 o                         
   0  -8  12          4.87         -5.47         5.47 o                         
   1  -8  12         10.66         19.79         7.60 o                         
   2  -8  12         57.26         59.68        13.81 o                         
   3  -8  12         79.69         49.68        12.14 o                         
  -4  -7  12         20.44         13.11         7.78 o                         
  -3  -7  12         13.95         16.70        10.34 o                         
  -2  -7  12         18.18         12.06         8.01 o                         
  -1  -7  12         17.71         16.26         7.67 o                         
   0  -7  12         41.27         47.42        13.79 o                         
   1  -7  12         59.58         59.28        10.09 o                         
   2  -7  12        120.90        119.70        12.55 o                         
   3  -7  12         17.90         24.01         6.72 o                         
   4  -7  12         61.90         57.31        12.99 o                         
  -5  -6  12         22.18         23.15         9.82 o                         
  -4  -6  12         12.49         16.86         8.07 o                         
  -3  -6  12        151.99        166.01        13.03 o                         
  -2  -6  12        254.56        251.60        21.97 o                         
  -1  -6  12         52.56         57.23         8.16 o                         
   0  -6  12          5.50          3.66         4.76 o                         
   1  -6  12        130.20        137.96        12.62 o                         
   2  -6  12         48.67         36.52         8.69 o                         
   3  -6  12         94.34         99.93        11.48 o                         
   4  -6  12         35.14         40.88         7.87 o                         
  -5  -5  12         59.05         63.49         8.53 o                         
  -4  -5  12         50.39         53.12         7.39 o                         
  -3  -5  12         49.01         48.33         6.95 o                         
  -2  -5  12        123.30        116.44        17.13 o                         
  -1  -5  12         49.79         44.57         7.14 o                         
   0  -5  12        106.01         97.50        10.28 o                         
   1  -5  12         75.81         69.43         8.73 o                         
   2  -5  12         71.80         71.96         9.14 o                         
   3  -5  12         18.28         10.36         6.40 o                         
   4  -5  12        172.85        183.27        21.06 o                         
   5  -5  12         14.20         12.57         4.85 o                         
  -6  -4  12         65.26         50.41         8.67 o                         
  -5  -4  12         30.94         18.95         6.30 o                         
  -4  -4  12        232.05        226.43        14.20 o                         
  -3  -4  12        164.82        167.05         9.12 o                         
  -2  -4  12        305.95        304.15        11.22 o                         
  -1  -4  12         89.95         90.00         4.84 o                         
   0  -4  12        148.91        150.61        12.68 o                         
   1  -4  12         14.16         14.38         4.30 o                         
   2  -4  12        329.70        342.83        19.39 o                         
   3  -4  12        291.12        307.76        18.90 o                         
   4  -4  12        148.61        140.94        16.40 o                         
   5  -4  12         10.21          9.32         4.90 o                         
   6  -4  12         28.32         24.26         9.07 o                         
  -7  -3  12         30.93         18.71         8.03 o                         
  -6  -3  12         47.09         41.66         6.82 o                         
  -5  -3  12        128.38        101.26         9.70 o                         
  -4  -3  12         90.73         83.19         9.29 o                         
  -3  -3  12        169.12        173.09         7.32 o                         
  -2  -3  12        196.48        188.93         7.75 o                         
  -1  -3  12        508.89        555.73        21.90 o                         
   0  -3  12        466.32        463.87        20.59 o                         
   1  -3  12        203.55        158.70        42.35 o                         
   2  -3  12        130.81        117.97        11.34 o                         
   3  -3  12          4.50         -1.81         8.68 o                         
   4  -3  12         81.09         74.99         9.88 o                         
   5  -3  12         95.37         82.08        10.46 o                         
   6  -3  12        158.41        173.05        16.09 o                         
   7  -3  12         30.90         45.87        11.88 o                         
  -7  -2  12         84.44         89.37         9.74 o                         
  -6  -2  12        124.13        127.36        10.94 o                         
  -5  -2  12          8.61         10.92         3.76 o                         
  -4  -2  12        162.09        168.91         9.13 o                         
  -3  -2  12         44.88         45.16         3.77 o                         
  -2  -2  12        209.97        226.58         8.43 o                         
  -1  -2  12        301.28        297.26        15.32 o                         
   0  -2  12         99.97        104.66         9.41 o                         
   1  -2  12        189.36        194.63        13.55 o                         
   2  -2  12        538.98        538.66        31.58 o                         
   3  -2  12        143.68        136.46        22.08 o                         
   4  -2  12        182.16        166.34        14.03 o                         
   5  -2  12        116.12        104.92        12.81 o                         
   6  -2  12          0.52          2.53         4.44 o                         
   7  -2  12         71.98         58.18        13.74 o                         
  -7  -1  12         28.70         18.52         4.57 o                         
  -6  -1  12        227.42        252.25        14.63 o                         
  -5  -1  12        610.04        616.91        16.73 o                         
  -4  -1  12        212.57        203.80         7.31 o                         
  -3  -1  12        256.08        249.33         7.52 o                         
  -2  -1  12         61.44         64.89         5.46 o                         
  -1  -1  12        206.07        212.17         8.64 o                         
   0  -1  12        710.83        725.13        20.63 o                         
   1  -1  12       1014.02       1063.08        46.67 o                         
   2  -1  12         29.55         24.39         5.37 o                         
   3  -1  12         94.48         90.47         9.77 o                         
   4  -1  12         14.42         14.73         7.06 o                         
   5  -1  12        264.63        272.52        18.88 o                         
   6  -1  12         89.45        111.86        12.77 o                         
   7  -1  12         22.64         12.47        14.66 o                         
  -7   0  12         37.30         34.20        11.54 o                         
  -6   0  12        122.75        129.42         7.89 o                         
  -5   0  12          3.57          2.23         1.99 o                         
  -4   0  12        101.46        100.39         5.62 o                         
  -3   0  12          0.72          1.88         1.43 o                         
  -2   0  12        425.18        417.61        10.59 o                         
  -1   0  12       1652.09       1625.50        25.87 o                         
   0   0  12         27.45         25.54         2.82 o                         
   1   0  12        141.36        155.97        11.78 o                         
   2   0  12         92.18         84.10         8.87 o                         
   3   0  12        263.48        239.06        11.37 o                         
   4   0  12        212.38        244.45        14.30 o                         
   5   0  12        401.12        391.25        22.16 o                         
   6   0  12          2.45          4.82         4.17 o                         
   7   0  12         21.08         20.63        10.31 o                         
  -7   1  12         31.29         23.27         6.17 o                         
  -6   1  12        229.36        247.97        11.17 o                         
  -5   1  12        597.84        578.80        19.18 o                         
  -4   1  12        238.74        230.63         9.74 o                         
  -3   1  12        284.66        281.22        10.80 o                         
  -2   1  12         62.86         66.49         5.33 o                         
  -1   1  12        213.08        216.99         8.87 o                         
   0   1  12        726.51        702.74        17.34 o                         
   1   1  12        999.44       1018.23        38.45 o                         
   2   1  12         43.80         46.86         5.59 o                         
   3   1  12         95.82         96.83         7.84 o                         
   4   1  12         10.08          5.41         4.51 o                         
   5   1  12        251.79        256.86        18.01 o                         
   6   1  12         93.86         80.17        10.83 o                         
   7   1  12         24.37         16.34         8.87 o                         
  -8   2  12         27.09         20.43         9.71 o                         
  -7   2  12         77.37         73.50         8.20 o                         
  -6   2  12        127.54        110.69        11.26 o                         
  -5   2  12          7.37          9.53         2.90 o                         
  -4   2  12        151.62        135.85        10.12 o                         
  -3   2  12         63.51         59.21         6.59 o                         
  -2   2  12        189.04        188.80         8.64 o                         
  -1   2  12        287.03        290.39        11.63 o                         
   0   2  12        103.56         97.76        10.65 o                         
   1   2  12        181.61        158.45        16.71 o                         
   2   2  12        490.79        483.89        31.22 o                         
   3   2  12        183.05        170.32        12.35 o                         
   4   2  12        176.25        175.23        10.04 o                         
   5   2  12        108.46         91.20        11.16 o                         
   6   2  12          0.51          1.38         3.26 o                         
   7   2  12         62.83         49.65        12.62 o                         
  -7   3  12         34.39         39.82         7.99 o                         
  -6   3  12         49.78         49.80        11.75 o                         
  -5   3  12        114.84        113.25        11.70 o                         
  -4   3  12        114.10        116.46         7.77 o                         
  -3   3  12        192.44        186.89        11.70 o                         
  -2   3  12        196.24        206.19         8.47 o                         
  -1   3  12        516.49        514.23        16.67 o                         
   0   3  12        472.18        448.22        20.43 o                         
   1   3  12        179.76        169.25        10.19 o                         
   2   3  12        139.37        116.54        15.45 o                         
   3   3  12          3.40          3.60         3.39 o                         
   4   3  12         89.43         83.00         9.65 o                         
   5   3  12         90.20        105.56        18.41 o                         
   6   3  12        161.13        154.98        19.44 o                         
  -7   4  12         87.51         79.09        11.45 o                         
  -6   4  12         56.24         89.73        11.71 o                         
  -5   4  12         32.88         31.08         7.25 o                         
  -4   4  12        214.91        208.43        23.98 o                         
  -3   4  12        173.81        165.68         9.35 o                         
  -2   4  12        314.42        310.73         7.12 o                         
  -1   4  12         77.95         90.55         6.51 o                         
   0   4  12        144.43        134.51        11.46 o                         
   1   4  12         12.03         15.83         3.62 o                         
   2   4  12        297.51        299.21        14.44 o                         
   3   4  12        305.15        294.32        32.79 o                         
   4   4  12        140.81        151.74        16.40 o                         
   5   4  12          9.24         11.69         5.44 o                         
  -6   5  12         44.65         41.65        13.22 o                         
  -5   5  12         58.32         78.08        11.17 o                         
  -4   5  12         59.23         72.79        10.37 o                         
  -3   5  12         44.66         46.19         8.39 o                         
  -2   5  12        124.69        138.47        25.06 o                         
  -1   5  12         51.54         48.82         4.44 o                         
   0   5  12         93.58         89.32         7.19 o                         
   1   5  12         68.72         73.16         9.53 o                         
   2   5  12         77.40         89.08        10.09 o                         
   3   5  12         17.75         27.41         5.05 o                         
  -4   6  12         10.01          7.68         4.31 o                         
  -3   6  12        157.50        163.68        15.98 o                         
  -2   6  12        264.61        272.15        23.06 o                         
  -1   6  12         59.40         74.44        13.62 o                         
   0   6  12          6.64          3.09         4.26 o                         
   1   6  12        126.50        128.83        10.13 o                         
   2   6  12         42.83         43.79         6.21 o                         
   3   6  12         96.75         97.06        17.29 o                         
   4   6  12         35.83         42.30        12.76 o                         
  -2   7  12         19.26         11.13         5.10 o                         
  -1   7  12         22.70         33.37         7.95 o                         
   0   7  12         38.92         50.44         8.94 o                         
   1   7  12         48.05         54.53         8.54 o                         
   2   7  12        115.33        125.52        10.69 o                         
   3   7  12         16.75         32.25        10.65 o                         
   4   7  12         61.98         43.47        13.11 o                         
   0   8  12          6.48         16.46         8.30 o                         
   1   8  12         10.41          8.82         6.36 o                         
   1  -8  13         35.65         39.73        11.43 o                         
   2  -8  13         35.94         26.31         9.88 o                         
  -4  -7  13         38.76         56.71        14.18 o                         
  -2  -7  13         79.98         99.20        18.28 o                         
  -1  -7  13         21.42          6.13         7.21 o                         
   0  -7  13         14.47         14.84        21.10 o                         
   1  -7  13          2.72         11.22         5.45 o                         
   2  -7  13         69.39         84.84        11.07 o                         
   3  -7  13        184.27        188.95        16.67 o                         
  -4  -6  13         59.14         66.25         9.12 o                         
  -3  -6  13         63.44         59.93        26.84 o                         
  -2  -6  13         19.95         23.98         8.07 o                         
  -1  -6  13         43.45         34.32         7.04 o                         
   0  -6  13        118.58        129.53        12.69 o                         
   1  -6  13         39.87         30.81         6.51 o                         
   2  -6  13         41.35         38.85        12.17 o                         
   3  -6  13         31.55         34.90         7.36 o                         
   4  -6  13          4.86          2.75         3.67 o                         
  -5  -5  13          7.86          8.99         5.19 o                         
  -4  -5  13         77.79         77.45         9.00 o                         
  -3  -5  13        199.02        214.04        17.92 o                         
  -2  -5  13        226.72        203.83        23.20 o                         
  -1  -5  13        164.98        164.46        13.72 o                         
   0  -5  13         14.34         14.29         4.79 o                         
   1  -5  13        158.90        159.59        13.74 o                         
   2  -5  13        167.62        159.39        13.87 o                         
   3  -5  13        271.34        292.37        19.76 o                         
   4  -5  13         68.03         63.89         9.71 o                         
   5  -5  13         56.43         60.60        12.88 o                         
  -6  -4  13         54.60         42.63         9.14 o                         
  -5  -4  13        132.61        129.46        12.09 o                         
  -4  -4  13         25.40         26.43         5.65 o                         
  -3  -4  13         70.32         82.82        10.61 o                         
  -2  -4  13        100.60        113.41         6.26 o                         
  -1  -4  13          7.16          6.28         4.70 o                         
   0  -4  13        178.04        184.24        22.33 o                         
   1  -4  13        119.87        133.28        15.34 o                         
   2  -4  13         70.10         72.22         9.43 o                         
   3  -4  13         14.75         20.35         5.25 o                         
   4  -4  13         36.13         45.68         8.42 o                         
   5  -4  13         45.57         52.77         9.40 o                         
   6  -4  13         17.69         12.91         7.73 o                         
  -7  -3  13         67.71         98.44        17.98 o                         
  -6  -3  13         29.63         33.61         7.26 o                         
  -5  -3  13         11.45         13.20         4.25 o                         
  -4  -3  13        202.44        214.68        13.44 o                         
  -3  -3  13         38.49         43.51         4.18 o                         
  -2  -3  13        276.97        288.96        13.96 o                         
  -1  -3  13        529.84        526.77        30.18 o                         
   0  -3  13          1.07          1.31         5.27 o                         
   1  -3  13        246.04        261.25        16.55 o                         
   2  -3  13        349.14        353.17        23.92 o                         
   3  -3  13          1.50          4.05         3.56 o                         
   4  -3  13        111.41        100.76        11.53 o                         
   5  -3  13        169.05        196.74        16.95 o                         
   6  -3  13         15.21         20.23         9.28 o                         
   7  -3  13        103.27        111.12        19.11 o                         
  -7  -2  13          3.54         10.70         5.69 o                         
  -6  -2  13        152.99        153.12        15.20 o                         
  -5  -2  13        371.02        356.15        17.53 o                         
  -4  -2  13         26.44         20.90         3.47 o                         
  -3  -2  13         11.48          8.06         2.15 o                         
  -2  -2  13        329.28        304.99        13.04 o                         
  -1  -2  13         95.31        102.48         9.32 o                         
   0  -2  13        651.76        697.64        37.99 o                         
   1  -2  13        402.02        343.13        85.25 o                         
   2  -2  13         98.65         98.20        10.33 o                         
   3  -2  13         91.37        100.25        10.78 o                         
   4  -2  13        285.03        276.39        18.53 o                         
   5  -2  13        107.61        109.28        12.39 o                         
   6  -2  13         91.74         93.10        12.27 o                         
   7  -2  13          8.47         23.21         9.74 o                         
  -7  -1  13         84.20        103.70        10.07 o                         
  -6  -1  13         70.68         63.12         9.10 o                         
  -5  -1  13         15.92         22.49         4.50 o                         
  -4  -1  13        396.48        408.99        13.26 o                         
  -3  -1  13        520.20        531.78        15.01 o                         
  -2  -1  13         20.51         17.14         2.92 o                         
  -1  -1  13        416.41        415.05        13.75 o                         
   0  -1  13        166.25        141.28        16.32 o                         
   1  -1  13         82.73         94.11        13.61 o                         
   2  -1  13        205.08        243.72        15.86 o                         
   3  -1  13        128.88        127.18        11.85 o                         
   4  -1  13         86.44         85.50        10.39 o                         
   5  -1  13         42.18         43.94         8.94 o                         
   6  -1  13          1.50          3.22         3.97 o                         
   7  -1  13         14.42         15.54         7.59 o                         
  -7   0  13         35.39         25.71        10.08 o                         
  -6   0  13         62.90         74.84        26.19 o                         
  -5   0  13        240.08        240.69        12.58 o                         
  -4   0  13          8.55          7.94         1.95 o                         
  -3   0  13          1.24          1.26         1.44 o                         
  -2   0  13        196.41        189.35         7.96 o                         
  -1   0  13        687.47        704.77        18.03 o                         
   0   0  13        758.82        768.02        18.46 o                         
   1   0  13        439.49        390.51        27.71 o                         
   2   0  13        434.08        321.98       114.13 o                         
   3   0  13         53.22         48.67         5.44 o                         
   4   0  13          6.29          4.18         2.20 o                         
   5   0  13        149.17        167.25        15.03 o                         
   6   0  13        369.46        398.75        29.99 o                         
   7   0  13         28.19         24.82         6.84 o                         
  -7   1  13         72.01         64.62         9.32 o                         
  -6   1  13         64.88         65.44         7.92 o                         
  -5   1  13         16.55         22.70         4.79 o                         
  -4   1  13        381.23        384.05        13.29 o                         
  -3   1  13        505.17        486.82        15.23 o                         
  -2   1  13         13.80         10.69         2.52 o                         
  -1   1  13        394.37        396.64        14.56 o                         
   0   1  13        160.97        162.46        11.50 o                         
   1   1  13         82.77         98.58         9.46 o                         
   2   1  13        167.38        192.82        13.35 o                         
   3   1  13        105.13         98.42         7.42 o                         
   4   1  13         79.80         96.34        10.60 o                         
   5   1  13         41.29         35.29         7.25 o                         
   6   1  13          1.05          0.20         4.10 o                         
   7   1  13         12.29         18.50         7.45 o                         
  -7   2  13          4.49          3.33         3.33 o                         
  -6   2  13        158.89        148.72        16.19 o                         
  -5   2  13        356.59        348.99        14.70 o                         
  -4   2  13         43.13         40.13         6.76 o                         
  -3   2  13         10.33         11.23         2.32 o                         
  -2   2  13        337.77        336.92        17.60 o                         
  -1   2  13         89.17        102.10         7.20 o                         
   0   2  13        627.68        647.69        19.90 o                         
   1   2  13        406.29        446.82        20.47 o                         
   2   2  13        123.87        116.86        15.94 o                         
   3   2  13         89.36         78.20         9.92 o                         
   4   2  13        315.94        301.52        18.86 o                         
   5   2  13        103.21        109.29        12.62 o                         
   6   2  13         85.48        103.37        12.39 o                         
   7   2  13          4.45         -4.05         5.06 o                         
  -7   3  13         52.84         46.64         8.74 o                         
  -6   3  13         23.70         16.81         5.04 o                         
  -5   3  13         12.63          3.13         3.06 o                         
  -4   3  13        184.46        176.68        10.10 o                         
  -3   3  13         36.43         40.52         5.78 o                         
  -2   3  13        237.36        243.90         9.90 o                         
  -1   3  13        498.76        499.49        16.32 o                         
   0   3  13          1.66          0.17         1.87 o                         
   1   3  13        227.73        208.87        14.96 o                         
   2   3  13        306.30        303.92        25.89 o                         
   3   3  13          1.61          5.21         3.42 o                         
   4   3  13         90.66         80.22         9.74 o                         
   5   3  13        162.30        171.69        15.03 o                         
   6   3  13         14.34          7.02         6.51 o                         
  -6   4  13         58.19         67.29        10.49 o                         
  -5   4  13        113.76        117.03        12.96 o                         
  -4   4  13         36.65         36.56        10.55 o                         
  -3   4  13         80.60         88.69         7.10 o                         
  -2   4  13        105.67         96.55         5.16 o                         
  -1   4  13         13.42         15.91         3.13 o                         
   0   4  13        177.21        165.85        13.34 o                         
   1   4  13         95.74        114.12        11.58 o                         
   2   4  13         73.47         88.55        14.77 o                         
   3   4  13         14.51          5.86         3.38 o                         
   4   4  13         43.80         33.26         6.60 o                         
   5   4  13         41.90         47.87        10.65 o                         
  -5   5  13          8.03         10.29         9.11 o                         
  -4   5  13         66.10         62.45         9.97 o                         
  -3   5  13        197.49        231.30        17.97 o                         
  -2   5  13        196.12        191.66        25.07 o                         
  -1   5  13        147.77        154.34         8.11 o                         
   0   5  13         17.36         22.35         3.41 o                         
   1   5  13        151.24        134.14        10.86 o                         
   2   5  13        153.31        164.07        14.04 o                         
   3   5  13        278.31        291.99        16.21 o                         
  -4   6  13         56.14         89.44        12.76 o                         
  -3   6  13         62.71         87.87        12.17 o                         
  -2   6  13         21.51         18.87         6.02 o                         
  -1   6  13         41.58         49.61         8.44 o                         
   0   6  13        106.07        105.67         8.90 o                         
   1   6  13         27.68         20.06         4.12 o                         
   2   6  13         38.89         30.42         7.48 o                         
   3   6  13         31.07         29.15         6.12 o                         
   4   6  13          6.86         22.17         8.00 o                         
  -2   7  13         79.55        106.24        14.96 o                         
  -1   7  13         19.28         28.08         7.42 o                         
   0   7  13         13.76         23.87         6.65 o                         
   1   7  13          2.95          9.70         5.30 o                         
   2   7  13         67.84         79.29         8.77 o                         
   3   7  13        178.87        195.24        24.74 o                         
   0   8  13         49.47         46.99        12.27 o                         
   1   8  13         37.14         68.35        14.61 o                         
  -1  -7  14          1.73          8.48         6.57 o                         
   0  -7  14         10.76          9.49         4.72 o                         
   1  -7  14         47.79         70.58        10.04 o                         
   2  -7  14         40.61         36.59         8.31 o                         
   3  -7  14         18.99         24.30         7.18 o                         
  -3  -6  14        159.11        196.86        18.46 o                         
  -2  -6  14        230.71        254.82        28.36 o                         
  -1  -6  14         60.69         55.91         8.56 o                         
   0  -6  14          3.53          2.23         3.34 o                         
   1  -6  14          9.05          2.54         5.03 o                         
   2  -6  14         75.70         66.82         9.65 o                         
   3  -6  14         48.48         43.33         8.22 o                         
   4  -6  14         36.73         26.39        10.64 o                         
  -5  -5  14         48.14         54.12        10.16 o                         
  -4  -5  14        103.16         82.26        11.90 o                         
  -3  -5  14          8.93         15.93         6.30 o                         
  -2  -5  14          1.29         -5.55         5.55 o                         
  -1  -5  14          3.02         -1.54         3.13 o                         
   0  -5  14         69.51         54.85         8.75 o                         
   1  -5  14        194.26        214.87        38.13 o                         
   2  -5  14        168.29        163.52        14.65 o                         
   3  -5  14          5.81         11.93         4.30 o                         
   4  -5  14         66.70         70.69        19.04 o                         
   5  -5  14          5.78          1.30         4.76 o                         
  -6  -4  14         29.64         10.66         8.05 o                         
  -5  -4  14         53.51         57.29         8.07 o                         
  -4  -4  14        124.63        142.61        11.91 o                         
  -3  -4  14        170.25        160.11        14.77 o                         
  -2  -4  14         92.67         94.41        11.06 o                         
  -1  -4  14        196.53        234.44        24.21 o                         
   0  -4  14         66.36         54.06        12.03 o                         
   1  -4  14         69.50         75.02         9.75 o                         
   2  -4  14        198.82        234.59        17.24 o                         
   3  -4  14        257.66        280.65        19.37 o                         
   4  -4  14         24.24         27.62         6.75 o                         
   5  -4  14          9.45         15.43         6.67 o                         
   6  -4  14          8.95         17.06         7.74 o                         
  -7  -3  14          0.18         -0.35         5.70 o                         
  -6  -3  14         21.56         26.68         8.03 o                         
  -5  -3  14         56.33         57.02         7.64 o                         
  -4  -3  14        186.82        185.77        12.77 o                         
  -3  -3  14         65.59         79.64         7.10 o                         
  -2  -3  14         73.45         72.24         6.77 o                         
  -1  -3  14        247.05        252.12        24.24 o                         
   0  -3  14        315.63        288.58        25.62 o                         
   1  -3  14         79.86         58.97         9.29 o                         
   2  -3  14         43.01         35.68         6.83 o                         
   3  -3  14         94.73         90.60        11.06 o                         
   4  -3  14         76.04         53.41         8.95 o                         
   5  -3  14        115.80        128.59        14.32 o                         
   6  -3  14        141.06        165.73        22.79 o                         
  -7  -2  14         63.04         69.05        14.65 o                         
  -6  -2  14         25.68         24.10         9.65 o                         
  -5  -2  14          2.81          1.90         2.81 o                         
  -4  -2  14         37.47         42.39         8.09 o                         
  -3  -2  14         62.75         62.26         6.22 o                         
  -2  -2  14        138.77        143.98        15.61 o                         
  -1  -2  14        129.55        134.00        10.98 o                         
   0  -2  14         43.31         50.06        10.56 o                         
   1  -2  14        299.73        227.51        16.53 o                         
   2  -2  14         61.13         82.05         9.84 o                         
   3  -2  14        214.73        231.11        16.80 o                         
   4  -2  14         31.87         40.11         7.63 o                         
   5  -2  14         62.54         74.49        10.52 o                         
   6  -2  14          3.25          8.22         4.60 o                         
  -7  -1  14          3.40          9.15         4.17 o                         
  -6  -1  14        233.18        236.94        17.39 o                         
  -5  -1  14        235.24        226.49        13.65 o                         
  -4  -1  14        183.46        180.05        10.16 o                         
  -3  -1  14         48.61         49.15         7.98 o                         
  -2  -1  14         77.59         70.13         7.70 o                         
  -1  -1  14        142.01        150.74        10.60 o                         
   0  -1  14        894.10        936.58        45.53 o                         
   1  -1  14        366.01        393.86        29.37 o                         
   2  -1  14        155.22        121.57        28.75 o                         
   3  -1  14         50.73         51.53         8.38 o                         
   4  -1  14        199.66        216.18        16.75 o                         
   5  -1  14        135.49        130.99        13.72 o                         
   6  -1  14        184.85        200.53        17.82 o                         
  -7   0  14          6.55          4.00         5.68 o                         
  -6   0  14         31.00         29.19         6.62 o                         
  -5   0  14          8.02          3.09         2.75 o                         
  -4   0  14          0.40          2.27         2.69 o                         
  -3   0  14         25.78         35.00         3.86 o                         
  -2   0  14         30.45         33.05         3.58 o                         
  -1   0  14        516.14        492.10        15.05 o                         
   0   0  14          0.20          3.20         1.94 o                         
   1   0  14        172.10        184.83        19.67 o                         
   2   0  14         52.99         52.21         7.94 o                         
   3   0  14         11.10         17.57         3.38 o                         
   4   0  14        113.86        133.81        17.50 o                         
   5   0  14        195.85        198.79        17.06 o                         
   6   0  14          1.15          1.89         4.67 o                         
  -7   1  14          5.69          1.23         2.99 o                         
  -6   1  14        232.81        230.73        16.04 o                         
  -5   1  14        232.22        242.72        15.12 o                         
  -4   1  14        203.08        216.32        13.98 o                         
  -3   1  14         53.14         46.20         4.81 o                         
  -2   1  14         83.92         80.31         6.50 o                         
  -1   1  14        162.21        159.16         9.45 o                         
   0   1  14        889.96        900.41        29.80 o                         
   1   1  14        372.11        372.08        27.90 o                         
   2   1  14        167.06        168.93        11.38 o                         
   3   1  14         52.71         66.39         5.72 o                         
   4   1  14        202.46        199.75        15.87 o                         
   5   1  14        140.14        141.83        14.06 o                         
   6   1  14        183.44        207.25        18.01 o                         
  -7   2  14         52.06         59.61        13.26 o                         
  -6   2  14         25.26         13.19         8.68 o                         
  -5   2  14          2.41          1.92         6.12 o                         
  -4   2  14         35.92         51.97         7.01 o                         
  -3   2  14         51.11         56.74         7.21 o                         
  -2   2  14        102.95        101.59         7.00 o                         
  -1   2  14        115.37        111.63         7.89 o                         
   0   2  14         44.17         49.24         5.63 o                         
   1   2  14        278.76        271.25        23.73 o                         
   2   2  14         64.28         89.59        14.35 o                         
   3   2  14        213.95        220.17        16.17 o                         
   4   2  14         33.25         24.88         6.45 o                         
   5   2  14         58.35         60.22         9.99 o                         
   6   2  14          2.30          9.53         5.09 o                         
   7   2  14         83.79         64.63        13.90 o                         
  -7   3  14          0.69         -3.56        11.64 o                         
  -6   3  14         19.82         29.06         6.55 o                         
  -5   3  14         56.75         66.14         9.35 o                         
  -4   3  14        203.74        208.18        14.35 o                         
  -3   3  14         68.18         58.41         7.44 o                         
  -2   3  14         80.80         80.58         6.92 o                         
  -1   3  14        276.48        272.46        12.34 o                         
   0   3  14        296.08        311.32        14.10 o                         
   1   3  14         94.47         91.67        10.35 o                         
   2   3  14         50.55         33.83         9.74 o                         
   3   3  14         94.33        104.39        11.04 o                         
   4   3  14         87.43         85.50        10.48 o                         
   5   3  14        132.33        121.69        13.87 o                         
   6   3  14        136.13        127.33        18.72 o                         
  -6   4  14         24.16         20.26         9.36 o                         
  -5   4  14         51.47         50.58        12.85 o                         
  -4   4  14        116.33        132.90        13.67 o                         
  -3   4  14        161.50        154.13         9.93 o                         
  -2   4  14         88.02         79.08         8.74 o                         
  -1   4  14        171.01        192.95        14.33 o                         
   0   4  14         64.65         68.58         8.31 o                         
   1   4  14         60.27         52.06        11.06 o                         
   2   4  14        196.40        240.10        24.43 o                         
   3   4  14        251.04        248.05        17.15 o                         
   4   4  14         27.12         36.09         6.98 o                         
  -5   5  14         55.06         59.19        15.00 o                         
  -4   5  14        106.44        123.73        14.02 o                         
  -3   5  14         10.63         11.32         9.12 o                         
  -2   5  14          2.11          0.10         2.10 o                         
  -1   5  14          6.42          3.42         2.42 o                         
   0   5  14         49.44         37.75         5.76 o                         
   1   5  14        214.10        221.97        13.58 o                         
   2   5  14        174.02        198.82        15.32 o                         
   3   5  14          6.56          8.90         3.09 o                         
  -3   6  14        155.36        186.61        17.51 o                         
  -2   6  14        239.68        256.83        33.08 o                         
  -1   6  14         51.32         42.67         8.59 o                         
   0   6  14          3.40          6.86         4.25 o                         
   1   6  14          6.07          7.99         3.82 o                         
   2   6  14         72.25         73.85         8.27 o                         
   3   6  14         47.39         40.94        11.09 o                         
   4   6  14         39.59         54.70        13.59 o                         
  -1   7  14          2.87         13.11         7.89 o                         
   0   7  14          5.11         10.87         6.59 o                         
   1   7  14         47.18         71.23        13.93 o                         
   2   7  14         42.79         48.64         8.35 o                         
   3   7  14         18.22         14.63         7.96 o                         
   1   8  14          1.69          8.89         6.23 o                         
   0  -7  15        101.82         94.14        15.22 o                         
   1  -7  15         19.93         10.12        10.48 o                         
   2  -7  15         78.76         60.33        10.76 o                         
   3  -7  15         38.71         37.49        12.64 o                         
  -3  -6  15         28.57         15.38         9.34 o                         
  -2  -6  15          8.23          5.40         3.26 o                         
  -1  -6  15         40.84         54.68        16.25 o                         
   0  -6  15         12.26         16.23         5.99 o                         
   1  -6  15         75.99         84.26        11.53 o                         
   2  -6  15          4.34          9.74         4.82 o                         
   3  -6  15          3.29          3.60         4.12 o                         
   4  -6  15          1.01         15.78         8.39 o                         
  -4  -5  15         99.02         91.89        12.39 o                         
  -3  -5  15         79.68         81.62        11.44 o                         
  -2  -5  15         69.69         71.54        10.45 o                         
  -1  -5  15          4.83          3.64         7.25 o                         
   0  -5  15          5.89         -0.50         3.67 o                         
   1  -5  15         17.25         27.88         7.05 o                         
   2  -5  15        261.27        281.83        19.95 o                         
   3  -5  15         59.06         59.13        16.63 o                         
   4  -5  15         13.73         10.38        10.79 o                         
   5  -5  15         15.14         16.48         8.71 o                         
  -5  -4  15        139.43        167.62        13.54 o                         
  -4  -4  15        101.24        102.34        12.46 o                         
  -3  -4  15         47.51         55.46         9.33 o                         
  -2  -4  15          3.43          2.82         3.34 o                         
  -1  -4  15        158.31        105.23        16.85 o                         
   0  -4  15         79.69         74.18        10.42 o                         
   1  -4  15        326.99        331.84        20.66 o                         
   2  -4  15         64.50         77.62        10.42 o                         
   3  -4  15         14.98         22.19         6.10 o                         
   4  -4  15         35.03         47.01        16.26 o                         
   5  -4  15         63.40         89.98        17.11 o                         
   6  -4  15         22.52         33.79        11.78 o                         
  -6  -3  15         13.26         21.00         8.83 o                         
  -5  -3  15         15.45         25.58         5.48 o                         
  -4  -3  15         91.24        108.78        12.41 o                         
  -3  -3  15        473.08        505.86        25.37 o                         
  -2  -3  15        220.58        223.79        31.59 o                         
  -1  -3  15         47.05         50.37        11.89 o                         
   0  -3  15          7.35          4.49         6.04 o                         
   1  -3  15         66.06         38.20         7.63 o                         
   2  -3  15        159.36        170.80        14.76 o                         
   3  -3  15         77.61        110.39        12.33 o                         
   4  -3  15         60.60         87.74        11.32 o                         
   5  -3  15         22.77         16.44        11.05 o                         
   6  -3  15         14.66         17.60         9.22 o                         
  -7  -2  15          6.34         -6.82         6.82 o                         
  -6  -2  15        151.71        170.78        13.18 o                         
  -5  -2  15        236.31        225.26        14.44 o                         
  -4  -2  15        218.47        197.48        15.47 o                         
  -3  -2  15         39.77         29.99        10.83 o                         
  -2  -2  15         63.36         54.24         7.57 o                         
  -1  -2  15        128.13        123.92        10.89 o                         
   0  -2  15        539.73        571.73        36.86 o                         
   1  -2  15        574.92        510.99        61.47 o                         
   2  -2  15        138.48        131.07        12.86 o                         
   3  -2  15         55.32         56.09         8.59 o                         
   4  -2  15        154.47        144.81        14.65 o                         
   5  -2  15        104.10        101.63        20.87 o                         
   6  -2  15         79.83         74.96        15.51 o                         
  -6  -1  15         23.43         29.50         5.78 o                         
  -5  -1  15         47.78         72.69         9.67 o                         
  -4  -1  15         94.23         94.86        10.03 o                         
  -3  -1  15        376.51        361.83        18.74 o                         
  -2  -1  15         85.80         87.27         8.71 o                         
  -1  -1  15        142.41        124.48         9.93 o                         
   0  -1  15         44.36         51.84        11.96 o                         
   1  -1  15        169.50        176.50        20.19 o                         
   2  -1  15        147.79        163.50        14.21 o                         
   3  -1  15        324.21        302.89        19.84 o                         
   4  -1  15        114.66        105.94        13.65 o                         
   5  -1  15         33.53         32.35         7.57 o                         
   6  -1  15          8.20         17.42         6.02 o                         
  -6   0  15        122.19        116.15        15.90 o                         
  -5   0  15        101.79        114.09         8.53 o                         
  -4   0  15        415.18        401.42        15.78 o                         
  -3   0  15        150.26        152.13         7.84 o                         
  -2   0  15        269.19        283.30        11.97 o                         
  -1   0  15        468.89        469.70        17.50 o                         
   0   0  15        743.41        659.18        35.69 o                         
   1   0  15        171.50        161.94        19.38 o                         
   2   0  15         39.78         32.14         6.48 o                         
   3   0  15          9.00          1.16         4.06 o                         
   4   0  15        114.96        124.50        12.96 o                         
   5   0  15        166.35        177.11        16.11 o                         
   6   0  15        305.98        334.96        23.65 o                         
  -7   1  15         46.46         50.24        12.03 o                         
  -6   1  15         21.87         14.65         7.33 o                         
  -5   1  15         46.26         64.23         8.06 o                         
  -4   1  15        100.33        122.42        10.97 o                         
  -3   1  15        362.75        345.18        18.38 o                         
  -2   1  15        100.60        100.85        10.64 o                         
  -1   1  15        135.70        130.45         8.96 o                         
   0   1  15         44.47         36.59         9.52 o                         
   1   1  15        172.35        181.56        20.26 o                         
   2   1  15        143.89        141.48         6.09 o                         
   3   1  15        314.55        342.70        43.80 o                         
   4   1  15        125.16        135.95        13.67 o                         
   5   1  15         33.86         35.81         7.48 o                         
   6   1  15          7.41         10.07         6.86 o                         
  -7   2  15          9.70          3.65         5.45 o                         
  -6   2  15        150.99        177.09        34.53 o                         
  -5   2  15        254.40        242.19        33.49 o                         
  -4   2  15        222.65        204.67        28.45 o                         
  -3   2  15         39.52         35.70        11.59 o                         
  -2   2  15         66.75         61.19         5.85 o                         
  -1   2  15        146.65        147.54        12.18 o                         
   0   2  15        528.31        543.88        19.46 o                         
   1   2  15        610.19        622.11        37.72 o                         
   2   2  15        138.99        131.30        17.82 o                         
   3   2  15         58.40         68.99        14.58 o                         
   4   2  15        169.42        164.20        21.93 o                         
   5   2  15        105.52        121.42        13.39 o                         
   6   2  15         79.38         67.22        15.50 o                         
  -6   3  15         11.10         14.40         5.36 o                         
  -5   3  15         14.46         13.94         5.70 o                         
  -4   3  15        104.03        103.76        11.96 o                         
  -3   3  15        466.46        488.99        22.18 o                         
  -2   3  15        237.64        238.33        16.41 o                         
  -1   3  15         41.67         36.99         4.83 o                         
   0   3  15          6.94         12.68         3.48 o                         
   1   3  15         62.65         68.08        12.73 o                         
   2   3  15        165.07        187.36        21.88 o                         
   3   3  15         73.27         49.00         8.74 o                         
   4   3  15         69.98         59.38         9.38 o                         
   5   3  15         23.74         18.89         8.06 o                         
   6   3  15         11.97          4.22         5.36 o                         
  -6   4  15         19.10         29.34        10.87 o                         
  -5   4  15        152.32        152.25        15.43 o                         
  -4   4  15        108.11         92.82        17.11 o                         
  -3   4  15         51.13         47.72         9.76 o                         
  -2   4  15          3.46          3.04         3.64 o                         
  -1   4  15        185.47        194.62        14.89 o                         
   0   4  15         88.44         66.11         8.96 o                         
   1   4  15        341.95        344.01        31.95 o                         
   2   4  15         66.63         62.58        13.34 o                         
   3   4  15         14.05         14.72         5.08 o                         
   4   4  15         35.63         35.94         7.24 o                         
  -4   5  15        105.44        121.35        24.01 o                         
  -3   5  15         81.10         81.23        11.36 o                         
  -2   5  15         70.41         75.30        10.79 o                         
  -1   5  15          2.43          7.65         4.46 o                         
   0   5  15          5.08          4.35         2.62 o                         
   1   5  15         18.73         20.42         4.56 o                         
   2   5  15        268.78        256.61        17.96 o                         
   3   5  15         63.49         65.59         8.48 o                         
  -2   6  15          6.84         12.20         5.42 o                         
  -1   6  15         47.83         45.93         8.73 o                         
   0   6  15         20.10         24.31         6.92 o                         
   1   6  15         76.30         77.97         8.47 o                         
   2   6  15          6.20          5.56         6.81 o                         
   3   6  15          3.19         -6.15         6.15 o                         
   0   7  15        100.91         98.54        17.45 o                         
   1   7  15         24.37         29.56         9.77 o                         
   2   7  15         76.30        102.22        16.65 o                         
   3   7  15         38.19         67.64        15.18 o                         
   0  -7  16        105.80        116.94        17.63 o                         
   1  -7  16         24.62         10.66         6.55 o                         
   2  -7  16          1.95          7.21         6.37 o                         
  -3  -6  16         45.13         70.93        17.21 o                         
  -2  -6  16         64.29         72.63        15.06 o                         
  -1  -6  16         24.85         21.97         6.17 o                         
   0  -6  16         47.18         35.04         7.71 o                         
   1  -6  16         88.69         77.38        10.85 o                         
   2  -6  16         24.99         19.99         6.15 o                         
   3  -6  16         28.56         36.84        12.03 o                         
  -4  -5  16         33.03         31.87        11.59 o                         
  -3  -5  16          0.53         -2.59         3.96 o                         
  -2  -5  16         64.95         81.09        11.14 o                         
  -1  -5  16         32.82         23.79         6.89 o                         
   0  -5  16        168.50        181.42        16.12 o                         
   1  -5  16        158.25        145.27        31.64 o                         
   2  -5  16         10.75         19.66         6.74 o                         
   3  -5  16          2.79          6.02         4.00 o                         
   4  -5  16         27.58         37.16        11.83 o                         
  -5  -4  16         26.28         38.45         8.37 o                         
  -4  -4  16        161.14        192.49        17.34 o                         
  -3  -4  16         65.48         63.15        15.34 o                         
  -2  -4  16         78.42         77.32        10.63 o                         
  -1  -4  16         15.33          6.31         5.93 o                         
   0  -4  16         19.45         16.44         9.26 o                         
   1  -4  16        146.88        156.56        23.75 o                         
   2  -4  16        199.01        210.02        17.54 o                         
   3  -4  16         88.23         88.83        11.68 o                         
   4  -4  16          2.39          2.20         4.27 o                         
   5  -4  16         25.23         29.71        11.12 o                         
  -6  -3  16         14.02         22.08         6.38 o                         
  -5  -3  16        117.48        121.67        13.49 o                         
  -4  -3  16         59.52         76.67        10.70 o                         
  -3  -3  16         15.90         10.31         4.85 o                         
  -2  -3  16         42.53         47.78         7.83 o                         
  -1  -3  16        209.63        252.42        26.00 o                         
   0  -3  16        147.52        146.62        19.70 o                         
   1  -3  16        118.07         79.91        23.70 o                         
   2  -3  16          7.99         11.69         9.62 o                         
   3  -3  16          6.60          6.58         4.54 o                         
   4  -3  16         34.39         47.92         9.45 o                         
   5  -3  16        109.88        119.73        20.41 o                         
  -6  -2  16          6.93          6.97         5.24 o                         
  -5  -2  16         42.08         40.05         7.51 o                         
  -4  -2  16        205.75        199.53        15.90 o                         
  -3  -2  16        180.31        175.18        14.18 o                         
  -2  -2  16        137.38        141.29        12.29 o                         
  -1  -2  16         90.77        111.14        17.80 o                         
   0  -2  16         38.85         47.35        11.33 o                         
   1  -2  16        100.99        120.80        12.78 o                         
   2  -2  16        320.91        358.33        22.16 o                         
   3  -2  16        111.93        117.03        30.42 o                         
   4  -2  16         41.00         35.94        10.64 o                         
   5  -2  16          4.57          6.02         5.46 o                         
  -6  -1  16         85.37        105.39        12.26 o                         
  -5  -1  16        104.62         81.18        10.19 o                         
  -4  -1  16         61.84         61.02         8.51 o                         
  -3  -1  16         13.06          8.74         3.95 o                         
  -2  -1  16         33.22         24.91         4.97 o                         
  -1  -1  16        154.76        156.19        11.48 o                         
   0  -1  16        136.56        160.45        11.37 o                         
   1  -1  16        269.18        304.36        27.72 o                         
   2  -1  16         43.47         35.88        12.00 o                         
   3  -1  16         38.62         52.94         8.73 o                         
   4  -1  16         90.85         69.72        15.63 o                         
   5  -1  16         68.04         61.58         9.96 o                         
  -5   0  16          5.88         11.46         4.23 o                         
  -4   0  16        129.14        135.29         9.19 o                         
  -3   0  16        395.35        438.40        16.28 o                         
  -2   0  16        352.81        380.60        17.07 o                         
  -1   0  16        106.06         88.46         7.41 o                         
   0   0  16         26.33         34.11         4.39 o                         
   1   0  16         63.88         68.81        13.35 o                         
   2   0  16        110.41         86.30        34.44 o                         
   3   0  16         47.37         51.03         8.59 o                         
   4   0  16        231.91        280.06        39.75 o                         
   5   0  16         15.57         18.29         5.41 o                         
  -6   1  16         86.80        119.70        17.74 o                         
  -5   1  16        104.62        111.38        10.87 o                         
  -4   1  16         64.50         47.43         6.93 o                         
  -3   1  16         13.49          4.75         3.27 o                         
  -2   1  16         34.09         30.92         4.58 o                         
  -1   1  16        157.68        156.80        12.21 o                         
   0   1  16        141.99        136.84        17.40 o                         
   1   1  16        265.31        306.44        27.32 o                         
   2   1  16         43.30         43.22        11.50 o                         
   3   1  16         39.04         53.58        23.26 o                         
   4   1  16         83.86         91.00        12.14 o                         
   5   1  16         62.52         75.15        10.93 o                         
   6   1  16         11.93          3.51         5.97 o                         
  -6   2  16          8.29          3.15         4.55 o                         
  -5   2  16         45.72         35.79         9.90 o                         
  -4   2  16        213.81        213.61        18.25 o                         
  -3   2  16        176.14        194.97        17.20 o                         
  -2   2  16        127.64        143.01        14.06 o                         
  -1   2  16        105.91        125.52         9.05 o                         
   0   2  16         38.39         49.59        10.72 o                         
   1   2  16        105.93        116.58        16.54 o                         
   2   2  16        321.97        347.54        30.41 o                         
   3   2  16        112.29        100.59        12.63 o                         
   4   2  16         42.00         49.12         8.48 o                         
   5   2  16          4.58          0.97         4.37 o                         
   6   2  16          4.40          9.18         6.88 o                         
  -6   3  16         19.56         20.39         6.60 o                         
  -5   3  16        117.05        128.98        13.89 o                         
  -4   3  16         53.08         68.94        14.31 o                         
  -3   3  16         16.01         14.41         4.25 o                         
  -2   3  16         37.45         36.57         6.76 o                         
  -1   3  16        208.57        214.28        15.85 o                         
   0   3  16        161.40        155.48        13.78 o                         
   1   3  16        111.76        118.94        17.20 o                         
   2   3  16          5.83          6.64         4.83 o                         
   3   3  16          7.42          8.69         4.13 o                         
   4   3  16         31.51         28.32         6.99 o                         
   5   3  16        105.55        109.78        17.49 o                         
  -5   4  16         29.01         32.18        11.66 o                         
  -4   4  16        166.93        196.15        27.13 o                         
  -3   4  16         67.28         67.45        11.18 o                         
  -2   4  16         77.41         73.21         9.18 o                         
  -1   4  16         20.83          4.30         5.02 o                         
   0   4  16         19.74         22.14        12.64 o                         
   1   4  16        157.61        153.15        14.83 o                         
   2   4  16        195.35        172.70        21.84 o                         
   3   4  16         83.85         79.06        15.56 o                         
   4   4  16          2.63         -3.50         3.50 o                         
  -4   5  16         28.11         17.35         9.37 o                         
  -3   5  16          0.56          0.34         3.97 o                         
  -2   5  16         58.11         80.95        11.34 o                         
  -1   5  16         28.72         29.83         5.40 o                         
   0   5  16        184.44        200.44        19.69 o                         
   1   5  16        157.03        147.06        14.97 o                         
   2   5  16         11.49          9.27         6.82 o                         
   3   5  16          2.38          4.22         4.45 o                         
  -1   6  16         28.36         26.30         7.38 o                         
   0   6  16         48.82         49.40        16.86 o                         
   1   6  16         96.44        111.00        13.27 o                         
   2   6  16         21.80         21.84         5.63 o                         
   3   6  16         25.96         22.70         9.17 o                         
   1   7  16         22.03         29.41        10.20 o                         
   1  -7  17         12.04          2.38         5.66 o                         
  -2  -6  17         44.03         50.44        18.66 o                         
  -1  -6  17         79.63        102.06        17.24 o                         
   0  -6  17         93.62         60.82        13.59 o                         
   1  -6  17          6.60         12.49         6.97 o                         
   2  -6  17          6.91         -1.35         4.60 o                         
  -4  -5  17         21.99         22.71         9.48 o                         
  -3  -5  17         55.46         60.92        15.20 o                         
  -2  -5  17         23.87         26.16        10.04 o                         
  -1  -5  17         28.16         21.04         7.07 o                         
   0  -5  17         26.71         29.12         7.35 o                         
   1  -5  17         32.46         36.62         7.97 o                         
   2  -5  17         40.10         55.63         9.38 o                         
   3  -5  17         53.58         57.23        14.77 o                         
  -5  -4  17         50.20         40.43        12.71 o                         
  -4  -4  17         33.49         50.81        20.14 o                         
  -3  -4  17          5.72          6.32         4.18 o                         
  -2  -4  17         43.18         29.67        10.47 o                         
  -1  -4  17         31.81         46.23        12.30 o                         
   0  -4  17        111.26        104.56        12.64 o                         
   1  -4  17        136.04        130.25        25.35 o                         
   2  -4  17         37.18         20.01        15.77 o                         
   3  -4  17         38.28         48.56        14.30 o                         
   4  -4  17         76.94         89.46        17.50 o                         
  -5  -3  17          2.88          2.07         3.90 o                         
  -4  -3  17         47.72         42.41         8.15 o                         
  -3  -3  17        267.64        278.13        19.56 o                         
  -2  -3  17         99.37        104.03        11.63 o                         
  -1  -3  17         43.18         34.92         6.86 o                         
   0  -3  17         27.02         21.10         8.78 o                         
   1  -3  17         17.54         28.00         7.34 o                         
   2  -3  17         64.67         62.69        12.56 o                         
   3  -3  17         83.54         99.50        12.37 o                         
   4  -3  17         11.06         13.74         6.85 o                         
  -6  -2  17         17.89         13.73         5.30 o                         
  -5  -2  17         55.58         61.47        12.61 o                         
  -4  -2  17         72.16         78.55        10.34 o                         
  -3  -2  17          4.97          3.97         3.51 o                         
  -2  -2  17         67.32         77.18         9.25 o                         
  -1  -2  17        128.45        124.61        11.58 o                         
   0  -2  17          6.37          9.58         7.47 o                         
   1  -2  17         96.98        103.45        12.17 o                         
   2  -2  17         63.32         73.98        10.48 o                         
   3  -2  17         23.69         25.67         6.81 o                         
   4  -2  17         87.66        100.96        12.82 o                         
   5  -2  17         43.65         41.44        12.83 o                         
  -6  -1  17          2.70          4.02         5.95 o                         
  -5  -1  17          5.00          7.86         3.94 o                         
  -4  -1  17        146.16        138.59        12.70 o                         
  -3  -1  17        164.60        182.12        13.77 o                         
  -2  -1  17        134.25        145.36        11.68 o                         
  -1  -1  17          5.34          4.96         2.71 o                         
   0  -1  17         12.61          8.45         3.23 o                         
   1  -1  17         17.79         24.62        10.23 o                         
   2  -1  17        248.99        233.22        19.67 o                         
   3  -1  17        215.78        193.92        23.11 o                         
   4  -1  17         31.15         40.62         8.36 o                         
   5  -1  17         31.12         38.28         8.14 o                         
  -5   0  17         24.69         37.78         9.92 o                         
  -4   0  17         55.11         59.03         6.33 o                         
  -3   0  17          5.80          6.38         5.27 o                         
  -2   0  17        164.39        187.52        15.74 o                         
  -1   0  17        165.54        170.46        10.34 o                         
   0   0  17         48.22         45.80         4.86 o                         
   1   0  17         20.30          4.98         6.30 o                         
   2   0  17         26.26         35.98         9.74 o                         
   3   0  17          5.56          3.22         3.46 o                         
   4   0  17         99.62        102.50        29.03 o                         
   5   0  17         18.25         13.41         5.51 o                         
  -6   1  17          3.54          6.89         6.27 o                         
  -5   1  17          3.95          1.76         4.88 o                         
  -4   1  17        144.64        156.49        21.27 o                         
  -3   1  17        162.57        176.69        14.03 o                         
  -2   1  17        133.79        128.93        12.13 o                         
  -1   1  17          7.15         -1.19         5.06 o                         
   0   1  17         14.02         13.48         7.03 o                         
   1   1  17         26.07         26.48         9.04 o                         
   2   1  17        239.06        250.36        19.36 o                         
   3   1  17        215.84        194.32        38.32 o                         
   4   1  17         34.70         49.13         8.65 o                         
   5   1  17         31.72         21.10         9.47 o                         
  -6   2  17         24.64         23.63         9.43 o                         
  -5   2  17         49.19         47.12        11.46 o                         
  -4   2  17         62.52         66.54         8.71 o                         
  -3   2  17          4.85          6.59         6.53 o                         
  -2   2  17         61.61         61.40         8.62 o                         
  -1   2  17        110.01        125.86        16.30 o                         
   0   2  17          8.33         17.88         7.46 o                         
   1   2  17         90.33         83.88        15.21 o                         
   2   2  17         61.90         58.40        13.59 o                         
   3   2  17         26.41         39.70         8.70 o                         
   4   2  17         86.03         88.88        11.99 o                         
   5   2  17         33.34         43.06        12.27 o                         
  -6   3  17          6.40         14.66         7.67 o                         
  -5   3  17          4.15         14.55         5.62 o                         
  -4   3  17         47.90         58.87        13.24 o                         
  -3   3  17        269.80        279.91        17.95 o                         
  -2   3  17         94.56         81.64         9.97 o                         
  -1   3  17         50.62         51.38        16.61 o                         
   0   3  17         25.36         21.27         5.83 o                         
   1   3  17         23.79          6.46         4.60 o                         
   2   3  17         60.07         54.70        12.78 o                         
   3   3  17         83.61         81.02        30.23 o                         
   4   3  17         12.46         17.47         5.53 o                         
   5   3  17         11.75         19.62         8.76 o                         
  -5   4  17         42.77         52.67        13.20 o                         
  -4   4  17         28.81         36.75         8.31 o                         
  -3   4  17          6.08          5.18         3.88 o                         
  -2   4  17         37.27         34.42         6.56 o                         
  -1   4  17         27.25         29.11         6.45 o                         
   0   4  17        114.32        124.00        13.38 o                         
   1   4  17        121.64        143.46        19.84 o                         
   2   4  17         37.60         35.75        11.14 o                         
   3   4  17         35.07         53.81         9.32 o                         
   4   4  17         69.74         58.13        12.27 o                         
  -3   5  17         54.19         47.74        13.81 o                         
  -2   5  17         18.65         14.30        11.04 o                         
  -1   5  17         32.32         37.42         6.32 o                         
   0   5  17         27.53         30.28         7.80 o                         
   1   5  17         33.75         51.82         9.64 o                         
   2   5  17         43.44         50.17        12.96 o                         
   3   5  17         52.10         60.60        14.90 o                         
   0   6  17         92.42         98.71        18.20 o                         
   1   6  17          5.03         21.52         9.27 o                         
   2   6  17          7.39         10.21         3.37 o                         
   3   6  17          3.12         -2.82         6.01 o                         
  -2  -6  18         32.34         38.01        11.05 o                         
  -1  -6  18          4.49          2.44         4.64 o                         
   0  -6  18         26.48         47.25        12.47 o                         
   1  -6  18         18.05         20.52         8.84 o                         
  -3  -5  18          1.09         16.65         8.89 o                         
  -2  -5  18         18.09         23.64         9.34 o                         
  -1  -5  18         17.65         14.25         7.13 o                         
   0  -5  18         87.43         96.26        12.71 o                         
   1  -5  18         31.98         14.25         6.19 o                         
   2  -5  18          2.43         -3.12         6.58 o                         
  -4  -4  18         23.30         29.54        10.48 o                         
  -3  -4  18         45.21         33.10         7.26 o                         
  -2  -4  18         28.11         44.27         8.64 o                         
  -1  -4  18         14.42         27.19        10.01 o                         
   0  -4  18          1.03         -5.04         5.04 o                         
   1  -4  18         33.08         43.40        10.50 o                         
   2  -4  18         37.64         39.90         8.54 o                         
   3  -4  18         25.10         17.86         8.99 o                         
  -5  -3  18         23.48         21.90         9.72 o                         
  -4  -3  18         57.02         57.73         9.77 o                         
  -3  -3  18          0.06          5.67         4.31 o                         
  -2  -3  18         65.98         95.30        11.39 o                         
  -1  -3  18         72.19         72.39         9.89 o                         
   0  -3  18         47.47         57.22        13.55 o                         
   1  -3  18         32.31         27.60         7.67 o                         
   2  -3  18         10.61         13.01         5.00 o                         
   3  -3  18          5.56          1.98         3.80 o                         
   4  -3  18         23.21         27.58        10.42 o                         
  -6  -2  18          6.73          5.65         4.75 o                         
  -5  -2  18          4.88         10.01         4.60 o                         
  -4  -2  18         37.94         29.24         6.63 o                         
  -3  -2  18        177.33        185.52        18.31 o                         
  -2  -2  18         33.80         36.56         8.91 o                         
  -1  -2  18         56.83         64.51        14.19 o                         
   0  -2  18          2.66          7.02         5.80 o                         
   1  -2  18         42.91         29.25        14.76 o                         
   2  -2  18        155.94        166.17        15.80 o                         
   3  -2  18         85.71         87.21        11.81 o                         
   4  -2  18          2.35         -4.54         4.76 o                         
  -6  -1  18         11.20         19.31         8.51 o                         
  -5  -1  18         16.63         21.75         6.08 o                         
  -4  -1  18         32.37         24.34         5.86 o                         
  -3  -1  18          5.95         14.80         4.36 o                         
  -2  -1  18         84.14         80.34        13.22 o                         
  -1  -1  18         39.70         43.68         6.40 o                         
   0  -1  18         14.07         19.90         6.86 o                         
   1  -1  18         56.53         56.57        12.96 o                         
   2  -1  18         21.66         19.85         6.44 o                         
   3  -1  18         56.67         69.23        10.79 o                         
   4  -1  18         56.20         58.34        15.86 o                         
  -5   0  18         24.87         18.77         7.92 o                         
  -4   0  18         40.62         41.25        10.64 o                         
  -3   0  18        419.93        443.55        34.07 o                         
  -2   0  18        128.27        123.17        17.95 o                         
  -1   0  18          1.70         -3.36         5.01 o                         
   0   0  18         13.06         18.54         7.99 o                         
   1   0  18         12.35         15.09         8.25 o                         
   2   0  18         95.30        121.23        13.21 o                         
   3   0  18        111.74        125.16        13.93 o                         
   4   0  18         43.85         46.15         8.74 o                         
  -4   1  18         32.61         28.79         6.11 o                         
  -3   1  18          6.11          2.93         3.24 o                         
  -2   1  18         84.17         83.43        14.16 o                         
  -1   1  18         43.05         34.93        10.34 o                         
   0   1  18         11.88         43.88        11.52 o                         
   1   1  18         49.57         40.24        11.56 o                         
   2   1  18         21.65         10.67         4.91 o                         
   3   1  18         54.88         52.60         9.88 o                         
   4   1  18         50.39         52.36         9.96 o                         
   5   1  18          5.82          7.17         5.69 o                         
  -5   2  18          7.15         -1.30         4.01 o                         
  -4   2  18         37.15         50.35        12.44 o                         
  -3   2  18        177.75        179.87        14.86 o                         
  -2   2  18         34.26         28.43         6.37 o                         
  -1   2  18         63.88         65.91         9.61 o                         
   0   2  18          1.75          2.48         5.41 o                         
   1   2  18         49.40         77.39        15.42 o                         
   2   2  18        161.81        197.29        24.52 o                         
   3   2  18         85.68         82.08        13.64 o                         
   4   2  18          4.30          2.20         3.54 o                         
   5   2  18          0.45         -7.58         7.58 o                         
  -5   3  18         18.81         18.89         9.03 o                         
  -4   3  18         51.46         67.09        15.07 o                         
  -3   3  18          0.07          3.04         3.57 o                         
  -2   3  18         62.11         65.09         9.34 o                         
  -1   3  18         74.61         79.64        11.06 o                         
   0   3  18         45.40         38.17        10.90 o                         
   1   3  18         24.61         23.62         9.03 o                         
   2   3  18          9.77         18.73         7.90 o                         
   3   3  18          3.90          6.88         5.13 o                         
   4   3  18         20.92         34.20        10.25 o                         
   5   3  18         49.60         50.75        13.71 o                         
  -4   4  18         21.74         21.07         8.71 o                         
  -3   4  18         47.97         40.83         8.51 o                         
  -2   4  18         34.44         31.99        10.67 o                         
  -1   4  18         14.78         29.09         6.29 o                         
   0   4  18          1.50          4.38         3.51 o                         
   1   4  18         36.45         47.28        12.01 o                         
   2   4  18         36.19         42.96        11.97 o                         
   3   4  18         23.37         23.74         7.11 o                         
   4   4  18         14.69          4.17         3.94 o                         
  -2   5  18         15.05         23.00        10.38 o                         
  -1   5  18         17.13         21.80         6.60 o                         
   0   5  18         84.24         92.08        12.15 o                         
   1   5  18         32.20         26.55         8.88 o                         
   2   5  18          2.12          0.72         3.94 o                         
   1   6  18         16.30         28.15        10.75 o                         
   2   6  18          4.10          9.68         7.80 o                         
  -1  -6  19         31.10         32.70        11.38 o                         
   0  -6  19         27.75         25.80         8.96 o                         
  -3  -5  19          2.23         16.56         7.90 o                         
  -2  -5  19         24.41         22.57         9.41 o                         
  -1  -5  19         15.41         14.08         7.79 o                         
   0  -5  19         17.53         -0.55         5.98 o                         
   1  -5  19         51.92         56.42        13.97 o                         
  -4  -4  19          5.90         13.46         8.55 o                         
  -3  -4  19          0.53         -3.29         5.91 o                         
  -2  -4  19          0.13          6.51         4.18 o                         
  -1  -4  19         52.51         49.25        35.77 o                         
   0  -4  19         94.31         91.66        26.30 o                         
   1  -4  19         33.77         21.47         7.49 o                         
   2  -4  19         19.37         18.93         9.72 o                         
  -5  -3  19          8.40         -5.99         5.99 o                         
  -4  -3  19         17.41         19.01         6.87 o                         
  -3  -3  19         50.80         62.28        13.44 o                         
  -2  -3  19         61.46         50.22        10.73 o                         
  -1  -3  19         20.94         15.23         5.04 o                         
   0  -3  19         26.14         30.69        11.59 o                         
   1  -3  19         52.97         38.70         8.23 o                         
   2  -3  19         24.17         33.43         8.39 o                         
  -5  -2  19         17.48         15.77         8.75 o                         
  -4  -2  19         30.26         29.93        11.01 o                         
  -3  -2  19          1.66          4.79         3.26 o                         
  -2  -2  19         16.37         11.29         3.93 o                         
  -1  -2  19         83.77         88.87        10.13 o                         
   0  -2  19        117.20        142.21        21.21 o                         
   1  -2  19         12.76         20.80         6.00 o                         
   2  -2  19         12.85         20.65         6.63 o                         
   3  -2  19          9.91          6.81         5.26 o                         
  -5  -1  19         10.76         12.26         6.87 o                         
  -4  -1  19         22.43          8.41         5.92 o                         
  -3  -1  19         52.46         49.51        12.33 o                         
  -2  -1  19         65.54         55.45        13.21 o                         
  -1  -1  19         33.90         20.86         8.99 o                         
   0  -1  19          6.57         19.28         9.07 o                         
   1  -1  19        123.34        137.83        20.72 o                         
   2  -1  19        115.47        130.46        14.48 o                         
   3  -1  19         27.29         21.06         6.69 o                         
  -5   0  19         22.46         24.87         8.95 o                         
  -4   0  19          3.68         12.82         8.07 o                         
  -3   0  19          1.78          1.17         4.93 o                         
  -2   0  19         72.32        108.09        17.58 o                         
  -1   0  19        116.05        119.88        18.73 o                         
   0   0  19         46.31         39.53        11.70 o                         
   1   0  19          0.65          7.10         6.59 o                         
   2   0  19          1.65         -3.22         3.90 o                         
   3   0  19          4.00          5.47         7.00 o                         
   4   0  19         13.13         10.89         7.73 o                         
  -4   1  19         22.02         17.60         5.15 o                         
  -3   1  19         50.54         24.04         6.00 o                         
  -2   1  19         69.51         77.02        14.56 o                         
  -1   1  19         34.21         24.28         9.19 o                         
   0   1  19          8.24          7.47         6.16 o                         
   1   1  19        129.08        154.78        21.73 o                         
   2   1  19        110.92        125.43        15.79 o                         
   3   1  19         26.42         20.08         6.36 o                         
   4   1  19         12.22         16.93         7.79 o                         
  -4   2  19         25.33         23.86         9.11 o                         
  -3   2  19          1.92          1.94         2.70 o                         
  -2   2  19         12.13         21.46        15.84 o                         
  -1   2  19         84.53        116.96        17.91 o                         
   0   2  19        120.44        162.46        21.33 o                         
   1   2  19         12.51         19.40         9.06 o                         
   2   2  19         12.40         17.95         8.27 o                         
   3   2  19          9.47         11.57         5.21 o                         
   4   2  19          8.43         -7.18         7.18 o                         
  -5   3  19          7.44          8.68         6.86 o                         
  -4   3  19         17.51         20.25         7.55 o                         
  -3   3  19         49.28         56.60        13.79 o                         
  -2   3  19         66.28         50.16         8.45 o                         
  -1   3  19         21.79         25.81        10.26 o                         
   0   3  19         25.03         40.69        11.05 o                         
   1   3  19         58.87         52.33        12.95 o                         
   2   3  19         23.37         41.03        12.83 o                         
   3   3  19          2.90         10.97         5.50 o                         
   4   3  19         23.58         34.14        11.87 o                         
  -3   4  19          0.52         -9.09         9.09 o                         
  -2   4  19          0.23          9.65         8.27 o                         
  -1   4  19         57.14         72.81        10.73 o                         
   0   4  19         95.47         98.60        16.15 o                         
   1   4  19         28.63         26.85         9.52 o                         
   2   4  19         19.17         23.94         9.18 o                         
   3   4  19         24.75         29.91        11.98 o                         
   0   5  19         16.74         21.70         8.72 o                         
   1   5  19         53.51         64.26        14.92 o                         
   2   5  19         13.43         27.23        10.53 o                         
  -2  -5  20         12.05          4.88         6.28 o                         
  -1  -5  20         57.69         57.31        23.21 o                         
  -3  -4  20          6.98         -6.28         6.28 o                         
  -2  -4  20         57.45         77.32        15.61 o                         
  -1  -4  20          6.00         -5.88         5.88 o                         
   0  -4  20          7.23          2.85         5.77 o                         
  -2  -3  20         41.62         44.46        12.20 o                         
  -1  -3  20         96.75        107.12        19.45 o                         
   0  -3  20         24.76         15.02         9.80 o                         
   1  -3  20          5.29         11.22         5.80 o                         
  -4  -2  20         21.50         20.12         8.38 o                         
  -3  -2  20         39.29         45.74        12.84 o                         
  -2  -2  20         28.29         24.98         9.96 o                         
  -1  -2  20          8.43          8.09         6.10 o                         
   0  -2  20          6.92          1.23         6.05 o                         
   1  -2  20         41.92         42.74        10.77 o                         
   2  -2  20         89.39         98.37        27.01 o                         
  -5  -1  20         14.90         14.25         7.71 o                         
  -4  -1  20          0.29         -1.42         5.28 o                         
  -3  -1  20          7.40          4.40         5.19 o                         
  -2  -1  20         25.81         40.79        11.65 o                         
  -1  -1  20         55.74         62.64        13.95 o                         
   0  -1  20         42.44         65.03        14.92 o                         
   1  -1  20         20.82          4.49         7.35 o                         
   2  -1  20          2.08         -0.14         4.48 o                         
  -4   0  20         16.17         15.05         7.76 o                         
  -3   0  20         92.22         78.57        15.48 o                         
  -2   0  20         32.35         28.82        10.25 o                         
  -1   0  20          0.01          3.36         6.08 o                         
   0   0  20         14.12         23.74         9.42 o                         
   1   0  20         13.32          4.36         6.09 o                         
   2   0  20         46.92         63.34        10.68 o                         
   3   0  20         59.79         53.89        15.06 o                         
  -4   1  20          0.55         -0.65         3.42 o                         
  -3   1  20          7.82         10.46         7.16 o                         
  -2   1  20         25.68         15.22         7.44 o                         
  -1   1  20         57.15         60.95        13.67 o                         
   0   1  20         39.15         40.82        11.84 o                         
   1   1  20         20.06         30.08        10.65 o                         
   2   1  20          1.92          0.66         3.03 o                         
   3   1  20         31.51         22.74         9.91 o                         
  -4   2  20         19.78         34.70        10.54 o                         
  -3   2  20         32.84         40.94         7.98 o                         
  -2   2  20         27.39         27.91         6.89 o                         
  -1   2  20          9.39          9.24         7.19 o                         
   0   2  20          5.73          0.13         4.15 o                         
   1   2  20         42.73         39.55        12.18 o                         
   2   2  20         92.73         88.76        12.44 o                         
   3   2  20         43.27         45.61        14.27 o                         
  -4   3  20          5.41          7.20         6.49 o                         
  -3   3  20          3.12          3.74         5.71 o                         
  -2   3  20         38.55         43.42         8.06 o                         
  -1   3  20         96.18        100.56        12.46 o                         
   0   3  20         22.40          9.54         5.73 o                         
   1   3  20          3.73          5.24         6.51 o                         
   2   3  20          1.37         -0.97         4.18 o                         
   3   3  20          3.34         -0.98         7.33 o                         
  -1   4  20          5.52          6.14         5.25 o                         
   0   4  20          6.38          8.60         6.42 o                         
   1   4  20         42.34         49.99        13.43 o                         
   2   4  20         46.55         31.15        11.09 o                         
   3   4  20         20.55          4.72         5.36 o                         
   0   5  20         38.31         28.18         9.29 o                         
   1   5  20         20.32         27.75         9.68 o                         
  -2  -2  21         62.53         81.58        17.21 o                         
  -1  -2  21         49.67         67.67        15.91 o                         
   0  -2  21         45.39         60.47        15.82 o                         
   1  -2  21         11.97          2.85         7.45 o                         
  -4  -1  21         33.25         28.76        11.58 o                         
  -3  -1  21        106.04        119.46        19.84 o                         
  -2  -1  21         10.48         12.55         6.64 o                         
  -1  -1  21          5.25          3.55         4.44 o                         
   0  -1  21          7.33          9.95         6.84 o                         
   1  -1  21         46.92         40.59        11.99 o                         
  -4   0  21         25.96         27.49         9.72 o                         
  -3   0  21         25.03         21.06         9.00 o                         
  -2   0  21        133.48        184.74        24.36 o                         
  -1   0  21         40.45         31.49        11.73 o                         
   0   0  21         17.97         18.54         9.07 o                         
   1   0  21          3.09          5.03         6.65 o                         
   2   0  21          4.90         -7.91         7.91 o                         
  -3   1  21        104.80        124.21        19.35 o                         
  -2   1  21         11.88          3.30         6.16 o                         
  -1   1  21          4.89         14.23         7.64 o                         
   0   1  21          8.52          7.35         7.16 o                         
   1   1  21         47.82         58.22        14.12 o                         
   2   1  21        108.75        105.94        13.82 o                         
  -3   2  21         11.08          9.27         4.41 o                         
  -2   2  21         61.03         44.56        12.19 o                         
  -1   2  21         50.27         62.25        13.68 o                         
   0   2  21         45.77         65.78        14.97 o                         
   1   2  21         12.21         17.02         9.38 o                         
   2   2  21          8.10         14.31         7.27 o                         
  -3   3  21         96.09        110.39        19.78 o                         
  -2   3  21         18.50         25.64         6.62 o                         
  -1   3  21          2.03         10.59         6.66 o                         
   0   3  21         13.07         -0.07         4.29 o                         
   1   3  21         20.09         27.45        10.76 o                         
   2   3  21         57.21         36.84        14.56 o                         
   0   4  21         38.75         34.82        10.87 o                         
   1   4  21         18.35         13.98         8.07 o                         
   2   4  21          1.21          1.03         6.06 o                         
  -2  -1  22         43.48         73.59        17.01 o                         
  -1  -1  22         71.47         89.10        17.25 o                         
  -4   0  22         57.44         29.61        10.14 o                         
  -3   0  22         98.78        116.44        19.49 o                         
  -2   0  22         34.08         52.70        14.26 o                         
  -1   0  22          0.81         -2.07         5.04 o                         
   0   0  22         29.03         40.94        11.72 o                         
  -3   1  22         20.24         37.80        10.93 o                         
  -2   1  22         44.31         73.91        16.15 o                         
  -1   1  22         73.37         91.70        17.47 o                         
   0   1  22         47.52         81.25        16.76 o                         
  -2   2  22         24.27         31.50        11.00 o                         
  -1   2  22         10.12         22.59        10.24 o                         
   0   2  22         20.16         28.67         9.89 o                         
  -1   3  22         54.88         95.30        17.63 o                         
   0   3  22         32.67         23.53        11.10 o                         
   0   4  22         13.28         11.74         9.13 o                         
  -2   1  23         23.84         20.11         8.58 o                         
  -2   2  23         24.60         36.22        11.81 o                         
  -1   2  23         26.00         47.47        13.16 o                         
                                                                                
